# Supplementary material for: Skipper genome sheds light on unique phenotypic traits and phylogeny
Source: BMC Genomics. 2015 Aug 27;16(1):639. doi: 10.1186/s12864-015-1846-0 (PMC4551732; doi:10.1186/s12864-015-1846-0)
Supplement: Additional file 1: Table S2. — Quality and composition of Lepidoptera genomes, related to Table 1. (XLSX 53 kb) [file 12864_2015_1846_MOESM1_ESM.xlsx]

## Sheet: Index
Supplementary Table S2. Quality and composition of Lepidoptera genomes, related to Table 1.
This file contains multiple sheets and each sheet corresponds to one supplement table.
S2A	supplementary Table S2A. Information about other published Lepidoptera genomes
S2B	supplementary Table S2B. Comparison of CEGMA gene coverage by a single scaffold in Lepidoptera genome drafts

## Sheet: S2A
Table S2A. Information about other published Lepidoptera genomes
Species	Genome assembly version	Official gene set version	Genome assembly link	Official gene set link
Bombyx mori	SilkDB V2.0	SilkDB V2.0 consensus gene set by GLEAN	ftp://silkdb.org/pub/current/Genome/silkworm_genome_v2.0.fa.tar.gz	ftp://silkdb.org/pub/current/Gene/Glean_genes/silkworm_glean_cds.fa.tar.gz
Danaus plexippus	MonarchBase V3.0	MonarchBase V2.0	http://monarchbase.umassmed.edu/download/Dp_genome_v3.fasta.gz	http://monarchbase.umassmed.edu/download/Dp_geneset_OGS2_pep.fasta.gz
Heliconius melpomene	Heliconius Genome Project V1.1	Heliconius Genome Project V1.1	http://butterflygenome.org/sites/default/files/Hmel1-1_Release_20120601.tgz	http://butterflygenome.org/sites/default/files/Hmel1-1_Release_20120601.tgz
Plutella xylostella	DBM-DB V2	DBM-DB V1.0	ftp://iae.fafu.edu.cn/pub/DBM-DB.v1.0/Scaffold/P.xylostella.scaffolds.fasta.tar.gz	ftp://iae.fafu.edu.cn/pub/DBM-DB.v1.0/Gene/P.xylostella.gene.fasta.tar.gz
Melitaea cinxia	MelCinx1.0	MelCinx1.0	ftp://ftp.ensemblgenomes.org/pub/metazoa/release-26/fasta/melitaea_cinxia/dna/Melitaea_cinxia.MelCinx1.0.26.dna.genome.fa.gz	ftp://ftp.ensemblgenomes.org/pub/metazoa/release-26/fasta/melitaea_cinxia/pep/Melitaea_cinxia.MelCinx1.0.26.pep.all.fa.gz
Papilio glaucus	assembly_V1.1	annotation_V1.1	http://prodata.swmed.edu/LepDB/glaucus_assembly_V1.1.fa.gz	http://prodata.swmed.edu/LepDB/annotation_V1.1.tar.gz

## Sheet: S2B
Table S2B. Comparison of CEGMA gene coverage by a single scaffold in Lepidoptera genome drafts
Essential_protein	Lerema accius	Papilio_glaucus	Danaus_plexippus	Heliconus_melpomene	Melitaea cinxia	Bombyx_mori	Plutella_xylostella
CG8877-PA___KOG1795	0.954109	0.901126	0.953692	0.954109	0.899875	0.9199	0.342511
CG5205-PA___KOG0952	0.732601	0.81044	0.732601	0.800824	0.740842	0.775641	0.679945
CG9012-PB___KOG0985	0.827874	0.952353	0.949375	0.952353	0.821322	0.952948	0.952353
CG11397-PA___KOG0996	0.458865	0.407801	0.476596	0.411348	0.215603	0.485106	0.421277
CG17209-PA___KOG0261	0.71954	0.947893	0.821456	0.895785	0.786207	0.910345	0.639847
CG6057-PA___KOG0018	0.809524	0.824859	0.819209	0.798224	0.618241	0.807103	0.825666
CG7961-PA___KOG0292	0.801619	0.834818	0.751417	0.868826	0.879352	0.868016	0.88583
CG11471-PC___KOG0434	0.989431	0.949593	0.990244	0.990244	0.991057	0.991057	0.639837
CG6230-PA___KOG0209	0.88907	0.893148	0.967374	0.914356	0.91354	0.921697	0.925775
CG9802-PA___KOG0964	0.945878	0.941715	0.94005	0.945878	0.696919	0.950874	0.833472
CG10212-PA___KOG0933	0.191525	0.485593	0.663559	0.316949	0.122881	0.525424	0.187288
CG5949-PA___KOG0969	1	1	1	1	1	0.958829	1
CG4152-PA___KOG0948	0.897727	0.902462	0.903409	0.89678	0.766098	0.995265	0.888258
CG5517-PA___KOG0959	0.690891	0.570736	0.746124	0.775194	0	0.693798	0.577519
CG11661-PC___KOG0450	0.938553	0.843409	0.947473	0.939544	0.53221	0.945491	0.95441
CG1994-PA___KOG2036	0.748266	0.793855	0.16551	0.802775	0.639247	0.791873	0.748266
CG8798-PA___KOG2004	0.735849	0.758689	0.806356	0.774578	0.690169	0.793446	0.685204
CG9113-PB___KOG1062	0.57523	0.601842	0.604913	0.454452	0.611054	0.645855	0.517912
CG13281-PA___KOG1992	0.67418	0.845287	0.890369	0.882172	0.465164	0.767418	0.519467
CG4849-PA___KOG0468	0.867828	0.993852	0.989754	0.995902	0.69877	0.995902	0.848361
CG13391-PB___KOG0188	0.996898	0.994829	0.996898	0.995863	0.989659	0.996898	0.996898
CG6223-PA___KOG1058	0.227979	0.621762	0.611399	0.782383	0.254922	0.696373	0.651813
CG12325-PA___KOG0291	0.812632	0.74	0.763158	0.765263	0.635789	0.751579	0.28
CG4260-PA___KOG1077	1	1	1	1	1	1	1
CG6841-PA___KOG0495	0.959227	0.943133	0.962446	0.962446	0.430258	0.940987	0.959227
CG9799-PA___KOG1539	0.923077	0.929577	0.936078	0.952329	0.969664	0.942579	0.967497
CG6699-PA___KOG0276	0.784699	0.768306	0.856831	0.824044	0.852459	0.856831	0.861202
CG10354-PA___KOG2044	0.779978	0.746975	0.80198	0.739274	0.535754	0.733773	0.733773
CG7538-PA___KOG0477	0.774775	0.975225	0.927928	0.861486	0.939189	0.886261	0.923423
CG2637-PA___KOG1241	0.961582	0.970621	0.971751	0.963842	0.862147	0.960452	0.325424
CG6197-PA___KOG2047	0.972851	0.970588	0.972851	0.89819	0.967195	0.798643	0.977376
CG1528-PA___KOG1078	1	1	1	1	1	0.994318	0.997727
CG2238-PB___KOG0469	0.883553	0.97479	0.818727	0.985594	0.797119	0.985594	0.986795
CG8939-PA___KOG1098	0.683374	0.644254	0.687042	0.683374	0.674817	0.672372	0.245721
CG12602-PA___KOG2189	0.900613	0.791411	0.90184	0.916564	0.907975	0.923926	0.920245
CG7338-PA___KOG1980	0.961963	0.928834	0.961963	0.923926	0.960736	0.942331	0.84908
CG5371-PA___KOG1112	0.98401	0.97786	0.98893	0.97909	0.97909	0.97786	0.97786
CG6603-PA___KOG0103	0.653416	0.780124	0.760248	0.814907	0.812422	0.77764	0.807453
CG8019-PA___KOG1123	0.745932	0.747184	0.822278	0.864831	0.400501	0.753442	0.877347
CG9940-PA___KOG2303	0.810914	0.888325	0.874365	0.870558	0.873096	0.870558	0.873096
CG5033-PA___KOG0650	0.812739	0.624204	0.814013	0.814013	0.0687898	0.701911	0.771975
CG10506-PA___KOG1148	0.840822	0.94095	0.958922	0.902439	0.655969	0.844673	0.912709
CG1250-PA___KOG1986	1	1	0.94186	0.998708	0.866925	1	1
CG9433-PA___KOG1131	0.918182	0.941558	0.975325	0.911688	0.332468	0.890909	0.954545
CG1618-PA___KOG0741	0.947721	0.961126	0.946381	0.951743	0.563003	0.770777	0.950402
CG3499-PB___KOG0734	0.535957	0.468114	0.578019	0.648575	0.599729	0.654003	0.687924
CG4082-PA___KOG0481	0.885559	0.922343	0.950954	0.997275	0.715259	0.980926	1
CG7516-PA___KOG2321	0.714681	0.720222	0.781163	0.804709	0.67313	0.972299	0.962604
CG1242-PA___KOG0019	0.905292	0.905292	0.9039	0.901114	0.9039	0.9039	0.905292
CG8732-PE___KOG1180	0.818436	0.828212	0.740223	0.98324	0.24162	0.986034	0.97905
CG1518-PA___KOG2292	0.876751	0.87395	0.889356	0.722689	0.803922	0.878151	0.854342
CG9330-PA___KOG0062	0.713681	0.842031	0.857546	0.847673	0.744711	0.770099	0.840621
CG3193-PA___KOG1915	0.927454	0.930299	0.937411	0.923186	0.935989	0.854908	0.924609
CG12413-PA___KOG1145	0.550933	0.595409	0.661406	0.727403	0.291248	0.647059	0.678623
CG32527-PB___KOG0462	0.835007	0.814921	0.814921	0.596844	0.480631	0.846485	0.866571
CG5353-PB___KOG1637	0.962373	0.960926	0.972504	0.667149	0.785818	0.971056	0.544139
CG8542-PA___KOG0102	0.88064	0.742358	0.886463	0.839884	0.777293	0.729258	0.879185
CG7698-PA___KOG1137	0.862774	0.865693	0.836496	0.891971	0.353285	0.8	0.725547
CG1345-PA___KOG1268	1	1	1	1	1	1	1
CG11567-PA___KOG1158	0.835294	0.897059	0.898529	0.904412	0.905882	0.889706	0.864706
CG3225-PA___KOG0922	0.926362	0.936672	0.944035	0.938144	0.933726	0.888071	0.986745
CG11482-PA___KOG1979	0.839098	0.73985	0.196992	0.896241	0.75188	0.771429	0.845113
CG4610-PA___KOG2311	0	0	0	0	0	0	0
CG3539-PD___KOG1301	0.81459	0.879939	0.74772	0.943769	0.756839	0.893617	0.843465
CG4147-PC___KOG0100	0.90411	0.958904	0.907154	0.937595	0.905632	0.937595	0.937595
CG4364-PA___KOG2481	0.702229	0.702229	0.697452	0.702229	0.700637	0.461783	0.702229
CG6854-PC___KOG2387	0.896497	0.878981	0.886943	0.850318	0.842357	0.896497	0.878981
CG8036-PB___KOG0523	0.944179	0.923445	0.948963	0.956938	0.232855	0.593301	0.942584
CG10602-PB___KOG1047	0.827362	0.758958	0.908795	0.765472	0.827362	0.667752	0.82899
CG9281-PC___KOG0927	0.893791	0.887255	0.893791	0.890523	0.702614	0.893791	0.893791
CG2260-PA___KOG1272	0.752459	0.708197	0.770492	0.701639	0.703279	0.690164	0.695082
CG10724-PA___KOG0318	0.73399	0.850575	0.602627	0.914614	0.73399	0.885057	0.438424
CG12141-PB___KOG1885	0.814145	0.820724	0.838816	0.814145	0.814145	0.838816	0.817434
CG11958-PB___KOG0675	0.387789	0.681518	0.679868	0.686469	0.277228	0.674917	0.660066
CG12140-PA___KOG2415	0.968595	0.907438	0.910744	0.87438	0.791736	0.910744	0.836364
CG15811-PA___KOG1300	0.929766	0.919732	0.93311	0.919732	0.90301	0.919732	0.797659
CG3671-PA___KOG1291	0	0	0	0	0	0	0
CG9364-PC___KOG0602	0.896147	0.906198	0.906198	0.926298	0.864322	0.896147	0.896147
CG5589-PA___KOG0344	0.547899	0.552941	0.438655	0.568067	0.65042	0.579832	0.662185
CG9128-PA___KOG1889	0.708263	0.767285	0.655987	0.767285	0.841484	0.822934	0.736931
CG33297-PC___KOG0211	0.97973	0.97973	0.97973	0.97973	0.97973	0.97973	0.97973
CG11089-PA___KOG2555	0.984772	0.984772	0.976311	0.984772	0.43824	0.988156	0.988156
CG5706-PA___KOG2472	0.99322	0.989831	0.971186	0.99661	0.655932	0.99661	0.238983
CG11660-PB___KOG2270	0.645051	0.646758	0.645051	0.645051	0.580205	0.645051	0.643345
CG13667-PA___KOG1159	0.891938	0.821612	0.838765	0.994854	0.914237	0.984563	0.993139
CG10279-PF___KOG0331	0.715026	0.759931	0.747841	0.749568	0.747841	0.704663	0.747841
CG1640-PB___KOG0258	0.8125	0.786458	0.852431	0.720486	0.352431	0.810764	0.760417
CG8228-PA___KOG1299	0.827826	0.907826	0.977391	0.925217	0.627826	0.692174	0.932174
CG11208-PA___KOG1185	0.920914	0.899824	0.919156	0.920914	0.768014	0.910369	0.910369
CG5165-PA___KOG0625	0.99287	0.966132	0.759358	0.973262	0.982175	0.98574	0.987522
CG1666-PA___KOG0346	0.907308	0.846702	0.843137	0.884135	0.85205	0.839572	0.695187
CG8251-PA___KOG2446	0.821109	0.912343	0.910555	0.976744	0.654741	0.980322	0.921288
CG8728-PA___KOG2067	0.824057	0.813285	0.850987	0.815081	0.816876	0.795332	0.815081
CG15433-PA___KOG2535	0.663653	0.981917	0.980108	0.987342	0.576854	0.992767	0.992767
CG3612-PA___KOG1353	0.555154	0.990958	0.974684	0.994575	0.757685	0.972875	0.538879
CG3534-PA___KOG2531	0.74141	0.880651	0.869801	0.864376	0.681736	0.770344	0
CG10627-PA___KOG2537	0.870909	0.887273	0.887273	0.889091	0.809091	0.892727	0.136364
CG8258-PA___KOG0362	1	0.990859	1	0.994516	0.996344	0.987203	1
CG8977-PA___KOG0364	0.974312	0.974312	0.858716	0.433028	0.537615	0.93945	0.952294
CG8351-PA___KOG0361	0.836697	0.954128	0.915596	0.944954	0.625688	0.922936	0.902752
CG8439-PA___KOG0357	0.922652	0.963168	0.963168	0.961326	0.558011	0.963168	0.961326
CG3011-PA___KOG2467	0.866171	0.881041	0.895911	0.862454	0.866171	0.856877	0.855019
CG8231-PA___KOG0359	0.996255	1	1	1	0.7397	0.996255	0.996255
CG7033-PC___KOG0363	0.85206	0.975655	0.975655	0.996255	0.623596	0.973783	0.975655
CG5525-PA___KOG0358	0.878277	0.855805	0.981273	0.988764	0.816479	0.985019	0.580524
CG3821-PA___KOG0556	0.659774	0.902256	0.898496	0.898496	0.278195	0.776316	0.832707
CG12529-PA___KOG0563	0.92381	0.921905	0.92381	0.92381	0.92381	0.927619	0.92381
CG6335-PA___KOG1936	0.954111	0.948375	0.961759	0.957935	0.950287	0.837476	0.992352
CG3460-PA___KOG2613	0.875479	0.873563	0.883142	0.883142	0.863985	0.873563	0.860153
CG4347-PA___KOG2638	0.975048	0.96929	0.96929	0.96929	0.96929	0.96929	0.988484
CG8402-PA___KOG0376	0.869482	0.825336	0.877159	0.788868	0.865643	0.861804	0.867562
CG3608-PA___KOG1235	0.851638	0.845857	0.720617	0.843931	0.857418	0.855491	0.83815
CG10206-PA___KOG2572	0.833984	0.833984	0.84375	0.816406	0.832031	0.853516	0.814453
CG4573-PA___KOG1149	0.970703	0.947266	0.935547	0.974609	0.759766	0.947266	0.939453
CG4685-PB___KOG2451	0.943137	0.943137	0.941176	0.980392	0.943137	0.943137	0.943137
CG3333-PA___KOG2529	0.78389	0.817289	0.779961	0.787819	0.81336	0.80943	0.825147
CG4659-PA___KOG0780	0.952849	0.952849	0.950884	0.950884	0.950884	0.952849	0.952849
CG6007-PA___KOG1211	0.980354	0.986248	0.980354	0.980354	0.976424	0.984283	0.980354
CG9253-PA___KOG0330	0.726378	0.641732	0.726378	0.726378	0.647638	0.73622	0.726378
CG6871-PA___KOG0047	0.942801	0.928994	0.942801	0.962525	0.942801	0.942801	0.925049
CG5519-PA___KOG0289	0.715415	0.812253	0.895257	0.91502	0.237154	0.936759	0.93083
CG11154-PA___KOG1350	0.901186	0.901186	0.901186	0.901186	0.901186	0.901186	0.897233
CG7430-PA___KOG1335	0.90099	0.942574	0.942574	0.948515	0.863366	0.940594	0.932673
CG2925-PA___KOG2636	0.890873	0.896825	0.859127	0.890873	0.765873	0.896825	0.90873
CG1100-PA___KOG1498	0.677932	0.691849	0.644135	0.697813	0.691849	0.677932	0.739563
CG6876-PA___KOG2574	0.848606	0.812749	0.842629	0.591633	0.776892	0.848606	0.814741
CG2263-PA___KOG2784	0.925852	0.921844	0.91984	0.372745	0.955912	0.448898	0.921844
CG6988-PA___KOG0190	0.810865	0.784708	0.83501	0.810865	0.67002	0.847082	0.843058
CG5288-PA___KOG0631	0.930754	0.928717	0.930754	0.924644	0.928717	0.928717	0.95723
CG17369-PA___KOG1351	1	0.983707	1	1	0.608961	0.991853	0.912424
CG6050-PA___KOG0460	0.836735	0.836735	0.863265	0.834694	0.836735	0.836735	0.838776
CG2863-PA___KOG0271	0.957055	0.95092	0.957055	0.981595	0.944785	0.961145	0.957055
CG1796-PA___KOG0285	0.666667	0.73706	0.749482	0.749482	0.134576	0.749482	0.592133
CG3724-PA___KOG2653	0.941909	0.875519	0.966805	0.96473	0.970954	0.96888	0.96473
CG3590-PA___KOG2700	0.90249	0.792531	0.991701	0.991701	0.991701	0.983402	0.904564
CG9750-PA___KOG2680	0.827801	0.896266	0.738589	0.896266	0.736515	0.887967	0.892116
CG7024-PA___KOG0225	0.61875	0.752083	0.7375	0.604167	0.597917	0.727083	0
CG17337-PA___KOG2276	0.966597	0.749478	0.949896	0.949896	0.521921	0.947808	0.949896
CG7277-PA___KOG3855	0.705021	0.682008	0.713389	0.441423	0.811715	0.822176	0.805439
CG9539-PA___KOG1373	0.997904	1	0.81761	0.834382	1	0.997904	0.966457
CG3157-PA___KOG1374	0.939076	0.94958	0.94958	0.943277	0.771008	0.94958	0.947479
CG5091-PA___KOG2575	0.987395	0.987395	0.983193	0.983193	0.983193	0.926471	0.983193
CG6476-PB___KOG0466	0.901261	0.932773	0.932773	0.901261	0.827731	0.941176	0.920168
CG5384-PA___KOG1872	0.817227	0.878151	0.810924	0.661765	0.254202	0.836134	0.735294
CG3731-PA___KOG0960	0.993631	0.955414	0.993631	0.955414	0.993631	0.993631	0.993631
CG7176-PC___KOG1526	0.865957	0.82766	0.878723	0.868085	0.865957	0.868085	0.882979
CG5214-PA___KOG0559	0.30064	0.692964	0.690832	0.692964	0.633262	0.695096	0.633262
CG4016-PB___KOG1358	0.842217	0.861407	0.869936	0.776119	0.763326	0.820896	0.859275
CG12390-PA___KOG1800	0.914347	0.927195	0.976445	0.929336	0.914347	0.8394	0.925054
CG4311-PA___KOG1393	0.969957	0.965665	0.965665	0.965665	0.965665	0.965665	0.965665
CG16912-PA___KOG2623	0.956989	0.96129	0.937634	0.939785	0.963441	0.888172	0.894624
CG9177-PG___KOG2767	0.587097	0.694624	0.71828	0.696774	0.303226	0.645161	0.701075
CG3861-PA___KOG2617	0.972043	0.991398	0.963441	0.952688	0.963441	0.963441	0.434409
CG12264-PA___KOG1549	0.863931	0.814255	0.861771	0.861771	0.844492	0.509719	0.866091
CG9060-PA___KOG2703	0.70524	0.746725	0.840611	0.740175	0.417031	0.866812	0.810044
CG12792-PA___KOG0302	0.949672	0.87965	0.890591	0.805252	0.912473	0.905908	0.846827
CG4003-PA___KOG1942	0.971554	0.995624	0.995624	0.995624	0.884026	0.936543	0.643326
CG13090-PA___KOG2017	0.781938	0.682819	0.530837	0.674009	0.640969	0.605727	0.548458
CG13348-PA___KOG2783	0.922907	0.922907	0.922907	0.907489	0.922907	0.922907	0.922907
CG9000-PA___KOG2719	0.935841	0.891593	0.940265	0.891593	0.891593	0.896018	0.904867
CG9022-PA___KOG2754	0.944444	0.948889	0.922222	0.928889	0.884444	0.902222	0.98
CG4008-PA___KOG2775	0.826281	0.826281	0.826281	0.821826	0.699332	0.826281	0.826281
CG17273-PA___KOG1355	0.957589	0.832589	0.984375	0.841518	0.607143	0.558036	0.921875
CG4422-PA___KOG1439	1	1	0.97973	1	1	1	1
CG8048-PC___KOG2909	0.848758	0.848758	0.844244	0.844244	0.749436	0.857788	0.844244
CG11115-PA___KOG2807	0.892938	0.781321	0.98861	0.776765	0.628702	0.808656	0.813212
CG5605-PC___KOG0688	0.933941	0.883827	0.899772	0.933941	0.528474	0.933941	0.589977
CG12170-PA___KOG1394	0.979499	0.970387	0.970387	0.974943	0.943052	0.993166	0.968109
CG2128-PA___KOG1342	0.94533	0.927107	0.879271	0.954442	0.842825	0.867882	0.931663
CG7108-PA___KOG2851	0.826879	0.587699	0.726651	0.906606	0.740319	0.726651	0.911162
CG7057-PA___KOG0938	1	0.86758	1	0.995434	0.899543	0.993151	1
CG1341-PA___KOG0729	0.965438	0.965438	1	0.965438	0.866359	0.965438	0.965438
CG17654-PA___KOG2670	0.995392	0.995392	0.990783	0.995392	0.995392	0.995392	0.995392
CG11654-PA___KOG1370	0.981524	0.988453	0.983834	0.983834	0.995381	0.833718	0.981524
CG12018-PA___KOG2732	0.888889	0.826389	0.951389	0.703704	0.907407	0.914352	0.69213
CG4236-PA___KOG0264	0.856148	0.830626	0.979118	0.972158	0.832947	0.788863	0.410673
CG9388-PA___KOG0937	1	1	1	1	1	1	1
CG6546-PA___KOG0679	0.840376	0.838028	0.971831	0.892019	0.725352	0.969484	0.915493
CG7269-PB___KOG0329	0.948235	0.948235	0.948235	0.948235	0.948235	0.941176	0.945882
CG1291-PA___KOG0853	0.96	0.96	0.943529	0.988235	0.927059	1	0.96
CG5970-PA___KOG2749	0.988208	0.995283	0.995283	0.992925	0.556604	0.992925	0.974057
CG10149-PB___KOG1463	1	1	1	1	1	1	1
CG9475-PA___KOG0727	0.924171	0.92654	0.936019	0.919431	0.952607	0.92654	0.7109
CG6724-PA___KOG0313	0.885986	0.890736	0.743468	0.876485	0.752969	0.947743	0.904988
CG17565-PA___KOG0365	0.864286	0.871429	0.869048	0.87619	0.783333	0.87619	0.864286
CG4938-PA___KOG2509	0.801435	0.813397	0.789474	0.791866	0.789474	0.813397	0.794258
CG6016-PA___KOG2877	0.820574	0.827751	0.830144	0.763158	0.834928	0.803828	0.803828
CG3127-PA___KOG1367	0.971154	0.963942	0.966346	0.966346	0.935096	0.961538	0.959135
CG8808-PA___KOG0787	0.509662	0.905797	0.925121	0.925121	0.118357	0.929952	0.891304
CG10932-PA___KOG1390	0.941606	0.892944	0.914842	0.924574	0.827251	0.827251	0.924574
CG6769-PA___KOG2785	0.658537	0.741463	0.739024	0.763415	0.685366	0.758537	0.734146
CG14231-PA___KOG2707	0.892683	0.880488	0.892683	0.885366	0.890244	0.931707	0.926829
CG2674-PE___KOG1506	0.94132	0.94132	0.94132	0.94132	0.831296	0.94132	0.94132
CG6415-PA___KOG2770	0.94335	0.948276	0.948276	0.950739	0.923645	0.921182	0.891626
CG9075-PA___KOG0327	0.965347	0.960396	0.94802	0.94802	0.977723	0.94802	0.945545
CG2241-PA___KOG0728	0.9825	0.9825	0.9725	0.9575	0.9725	0.9725	0.9825
CG7483-PA___KOG0328	0.9825	0.9825	0.9825	0.9825	0.9825	0.9975	0.9825
CG7724-PA___KOG1430	0	0	0	0	0	0	0
CG1354-PA___KOG1491	0.967337	0.959799	0.959799	0.967337	0.967337	0.964824	0.962312
CG8417-PA___KOG2757	0.692695	0.667506	0.652393	0.652393	0.70529	0.634761	0.672544
CG3469-PA___KOG0367	0.792929	0.838384	0.792929	0.815657	0.363636	0.790404	0.674242
CG8721-PA___KOG0622	0.324051	0.673418	0.84557	0.774684	0.574684	0.906329	0.498734
CG5547-PB___KOG2803	0.93401	0.720812	0.819797	0.880711	0.880711	0.880711	0.941624
CG8975-PA___KOG1567	0.898477	0.959391	0.967005	0.80203	0.954315	0.832487	0.84264
CG5705-PA___KOG2726	0.875318	0.888041	0.913486	0.895674	0.888041	0.882952	0.913486
CG5378-PA___KOG0687	0.787179	0.851282	0.874359	0.810256	0.733333	0.735897	0.730769
CG6767-PB___KOG1448	0.88946	0.88946	0.879177	0.879177	0.946015	0.915167	0.96144
CG8239-PA___KOG2833	0.987147	0.994859	0.987147	0.976864	0.971722	0.987147	0.987147
CG8648-PA___KOG2519	0.836788	0.826425	0.834197	0.839378	0.712435	0.834197	0.84715
CG10230-PA___KOG2908	0.678851	0.579634	0.665796	0.73107	0.569191	0.720627	0.710183
CG3704-PA___KOG1532	0.490862	0.582245	0.600522	0.582245	0.597911	0.32376	0.610966
CG8978-PA___KOG1523	0.997354	0.962963	0.960317	0.960317	0.962963	0.962963	0.960317
CG12233-PB___KOG0785	0.912698	0.912698	0.896825	0.767196	0.603175	0.769841	0.910053
CG9090-PA___KOG0767	0.736	0.8	0.808	0.816	0.698667	0.76	0.696
CG6439-PA___KOG0784	0.830189	0.90566	0.884097	0.87062	0.487871	0.859838	0.881402
CG1743-PC___KOG0683	0.981081	0.997297	0.997297	0.991892	1	1	0.997297
CG1129-PB___KOG1322	0.967568	1	0.97027	1	1	1	1
CG8340-PA___KOG1487	0.932249	0.934959	0.9729	0.9729	0.758808	0.932249	0.921409
CG11876-PA___KOG0524	0.860656	0.775956	0.915301	0.907104	0.57377	0.909836	0.918033
CG11334-PB___KOG1468	0.915068	0.890411	0.947945	0.980822	0.950685	0.950685	0.947945
CG9042-PB___KOG2711	0.889197	0.889197	0.889197	0.889197	0.520776	0.908587	0.889197
CG11980-PB___KOG2948	0.908078	0.896936	0.888579	0.913649	0.908078	0.924791	0.91922
CG16935-PA___KOG0025	0.946927	0.972067	0.944134	0.972067	0.980447	0.941341	0.994413
CG9947-PA___KOG2952	0.885475	0.930168	0.899441	0.918994	0.899441	0.888268	0.888268
CG32253-PA___KOG2971	0.728291	0.728291	0.62465	0.759104	0.717087	0.728291	0.728291
CG6258-PA___KOG2035	1	1	0.977591	1	0.759104	0.977591	1
CG4406-PA___KOG1349	0.817416	0.817416	0.831461	0.817416	0.811798	0.817416	0.817416
CG3319-PA___KOG0659	0.949153	0.937853	0.853107	0.957627	0.80791	0.983051	0.985876
CG8142-PA___KOG0989	0.991525	0.988701	0.983051	0.881356	0.872881	0.855932	0.940678
CG2934-PA___KOG2957	0.988604	0.988604	0.982906	0.991453	0.994302	0.991453	0.988604
CG18627-PA___KOG0366	0.913793	0.913793	0.913793	0.913793	0.913793	0.913793	0.913793
CG5029-PA___KOG0788	0.787356	0.612069	0.75	0.727011	0.376437	0.79023	0.701149
CG4258-PA___KOG2874	0.890173	0.815029	0.901734	0.855491	0.789017	0.855491	0.895954
CG11255-PA___KOG2854	0.927746	0.950867	0.849711	0.945087	0.930636	0.933526	0.465318
CG9888-PA___KOG1596	0.655072	0.66087	0.657971	0.657971	0.672464	0.663768	0.66087
CG10648-PA___KOG3064	0.328488	0.328488	0.482558	0	0.447674	0.145349	0.447674
CG9946-PA___KOG2916	0.789474	0.792398	0.795322	0.789474	0.681287	0.789474	0.80117
CG4083-PA___KOG1566	0.988235	0.932353	0.932353	0.926471	0.929412	0.770588	0.917647
CG4634-PA___KOG1626	0.581121	0.60767	0.581121	0.613569	0.60472	0.707965	0.60177
CG3416-PA___KOG1556	0.846608	0.858407	0.849558	0.858407	0.858407	0.849558	0.855457
CG12276-PA___KOG2014	0.95858	0.95858	0.95858	0.523669	0.95858	0.95858	0.940828
CG7948-PA___KOG1433	0.916914	0.916914	0.916914	0.916914	0.919881	0.916914	0.916914
CG1598-PA___KOG2825	0.908012	0.913947	0.976261	0.905045	0.79822	0.934718	0.937685
CG7998-PA___KOG1494	0.928783	0.913947	0.931751	0.922849	0.922849	0.928783	0.919881
CG31692-PA___KOG1458	0.928358	0.952239	0.958209	0	0.737313	0.949254	0.955224
CG14999-PA___KOG0991	0.936747	0.903614	0.903614	0.939759	0.756024	0.936747	0.921687
CG2976-PA___KOG0530	0.960843	0.957831	0.96988	0.996988	0.96988	0.96988	0.996988
CG2827-PA___KOG2772	0.933735	0.954819	0.930723	0.987952	0.798193	0.933735	0.915663
CG8996-PB___KOG3954	0.697885	0.957704	0.978852	0.957704	0.957704	0.81571	0.954683
CG6877-PA___KOG2981	0.706949	0.613293	0.73716	0.634441	0.516616	0.537764	0.728097
CG1065-PA___KOG1255	0.93921	0.975684	0.987842	0.978723	0.963526	1	0.963526
CG7581-PA___KOG1036	0.981651	0.82263	0.972477	0.972477	0.792049	0.987768	0.987768
CG7993-PA___KOG3031	0.909657	0.894081	0.884735	0.890966	0.894081	0.866044	0.894081
CG14618-PA___KOG2967	0.6125	0.540625	0.609375	0.653125	0.4125	0.484375	0.6125
CG7111-PA___KOG0279	1	1	1	1	0.673981	1	1
CG5188-PA___KOG2738	0.786164	0.883648	0.622642	0.845912	0.625786	0.625786	0.820755
CG7490-PA___KOG0815	0.823899	0.792453	0.849057	0.808176	0.827044	0.849057	0.808176
CG31305-PG___KOG0756	0.921384	0.893082	0.893082	0.896226	0.893082	0.893082	0.798742
CG6233-PA___KOG1816	0.763407	0.583596	0.788644	0.949527	0.757098	0.757098	0.971609
CG5193-PA___KOG1597	0.939873	0.943038	0.939873	0.939873	0.933544	0.939873	0.939873
CG5629-PB___KOG2728	0.89172	0.901274	0.898089	0.89172	0.796178	0.863057	0.589172
CG5946-PA___KOG0534	0.933121	0.866242	0.863057	0.863057	0.875796	0.863057	0.933121
CG7857-PA___KOG2606	0.923323	0.955272	0.677316	0.520767	0.520767	0.696486	0.709265
CG7109-PA___KOG0371	1	0.996774	1	1	0.974194	1	0.716129
CG18174-PA___KOG1555	1	1	1	1	0.36246	0.964401	1
CG32505-PA___KOG0372	1	1	1	1	0.762987	1	0.983766
CG10222-PA___KOG1533	0.925325	0.970779	0.905844	0.928571	0.905844	0.977273	0.905844
CG4769-PA___KOG3052	0.769481	0.779221	0.711039	0.775974	0.63961	0.779221	0.779221
CG11837-PA___KOG0820	0.993485	0.993485	0.993485	0.990228	0.993485	0.599349	0.993485
CG7883-PA___KOG1466	0.954397	0.794788	0.918567	0.576547	0.964169	0.944625	0.964169
CG13369-PA___KOG2855	0.72459	0.881967	0.567213	0.921311	0.931148	0.927869	0.918033
CG12217-PA___KOG0373	1	0.993421	0.664474	0.993421	0.993421	1	0.993421
CG2245-PA___KOG0567	0.993399	0.821782	0.980198	0	0.933993	0.970297	0.983498
CG5220-PA___KOG1099	0.828383	0.828383	0.828383	0.828383	0.828383	0.861386	0.828383
CG2453-PA___KOG1540	0.798013	0.784768	0.860927	0.950331	0.711921	0.798013	0.890728
CG10424-PA___KOG3974	0.920266	0.923588	0.933555	0.923588	0.966777	0.930233	0.916944
CG3476-PA___KOG0758	0.983333	0.97	0.976667	0.976667	0.976667	0.96	0.983333
CG3931-PA___KOG3013	0.936455	0.956522	0.795987	0.782609	0.528428	0.90301	0.919732
CG11920-PA___KOG2781	0.949833	0.959866	0.949833	0.949833	0.474916	0.9699	0.953177
CG7610-PC___KOG1531	0.88255	0.872483	0.932886	0.855705	0.862416	0.90604	0.895973
CG3283-PA___KOG3049	0.845638	0.845638	0.845638	0.845638	0.845638	0.916107	0.916107
CG8327-PA___KOG1562	0.979167	0.986111	0.982639	0.982639	0.986111	0.975694	0.989583
CG5823-PA___KOG0894	0.605634	0.56338	0.605634	0.478873	0.605634	0.471831	0.471831
CG2656-PA___KOG1534	0.985915	0.940141	0.982394	0.957746	0.940141	0.975352	0.93662
CG12323-PB___KOG0175	0.674912	0.674912	0.674912	0.674912	0.674912	0.674912	0.674912
CG10903-PA___KOG1541	0.841155	0.953069	0.974729	1	0.649819	0.895307	0.956679
CG17158-PA___KOG3174	0.974729	0.974729	0.967509	0.974729	0.844765	0.978339	0.971119
CG3329-PA___KOG0173	0.81685	0.831502	0.838828	0.92674	0.967033	0.809524	0.970696
CG8636-PA___KOG0122	0.914815	0.892593	0.907407	0.907407	0.507407	0.922222	0.914815
CG12000-PB___KOG0185	0.840149	0.888476	0.516729	0.855019	0.873606	0.851301	0.791822
CG1406-PA___KOG1644	0.729323	0.733083	0.729323	0.890977	0.729323	0.218045	0.729323
CG6341-PA___KOG1668	0.881679	0.80916	0.854962	0.71374	0.438931	0.851145	0.854962
CG9193-PB___KOG1636	1	1	1	1	1	1	1
CG4858-PA___KOG3022	0.823755	0.83908	0.850575	0.988506	0.835249	0.827586	0.862069
CG5277-PA___KOG3163	1	1	1	1	1	1	1
CG1263-PA___KOG2309	0.933852	0.933852	0.933852	0.933852	0.859922	0.933852	0.933852
CG5919-PA___KOG0142	0.824903	0.81323	0.821012	0.805447	0.642023	0.844358	0.828794
CG1983-PA___KOG3157	0.882353	0.803922	0.87451	0.764706	0.776471	0.784314	0.776471
CG10688-PA___KOG3189	0.992157	0.996078	0.988235	0.984314	0.988235	0.988235	0.988235
CG1519-PA___KOG0184	0.952756	0.948819	0.952756	0.948819	0.952756	0.948819	0.598425
CG7834-PB___KOG3180	0.948819	0.948819	0.948819	0.948819	0.948819	0.948819	1
CG8885-PA___KOG2792	0.968254	0.857143	0.853175	0.988095	0.833333	0.904762	0.884921
CG3422-PA___KOG0183	0.876	0.9	0.924	0.924	0.924	0.924	0.768
CG6750-PA___KOG3188	0.879032	0.866935	0.879032	0.866935	0.866935	0.879032	0.866935
CG2171-PC___KOG1643	0.991935	0.991935	1	1	1	0.850806	0.979839
CG8186-PA___KOG1647	0.935223	0.91498	0.817814	0.894737	0.574899	0.935223	0.931174
CG15481-PA___KOG1068	0.785425	0.793522	0.838057	0.874494	0.433198	0.781377	0.874494
CG17611-PA___KOG3185	1	1	1	1	1	1	1
CG18495-PA___KOG0182	1	0.681633	0.995918	1	0.889796	0.922449	0.853061
CG17652-PA___KOG3164	0.616327	0.616327	0.616327	0.616327	0.616327	0.734694	0.75102
CG10938-PA___KOG0176	0.991837	1	0.991837	0.991837	0.77551	0.991837	1
CG17333-PA___KOG3147	0.520492	0.491803	0.463115	0.409836	0.520492	0.479508	0.520492
CG15081-PC___KOG3090	0.934426	0.934426	0.934426	0.934426	0.934426	0.934426	0.934426
CG11738-PA___KOG3273	0.780083	1	0.726141	1	1	0.705394	1
CG7339-PA___KOG3297	0.879668	0.879668	0.879668	0.879668	0.73029	0.622407	0.879668
CG1789-PA___KOG3237	0.672269	0.689076	0.680672	0.718487	0.689076	0.684874	0.684874
CG4097-PA___KOG0179	0.974576	0.966102	0.974576	0.974576	0.974576	0.974576	0.966102
CG5266-PA___KOG0181	0.948936	0.944681	0.944681	0.961702	0.753191	0.970213	0.948936
CG8922-PA___KOG3291	0.842795	0.842795	0.842795	0.842795	0.842795	0.886463	0.842795
CG4265-PA___KOG1415	0.969298	0.982456	0.97807	0.97807	0.982456	0.97807	0.964912
CG9207-PA___KOG3149	0.899123	0.929825	0.942982	0.938596	0.934211	0.921053	0.973684
CG1088-PB___KOG1664	0.881057	0.881057	0.881057	0.881057	0.859031	0.885463	0.885463
CG8392-PA___KOG0174	0.915556	0.88	0.915556	0.915556	0.897778	0.902222	0.915556
CG9779-PA___KOG3229	0.821429	0.821429	0.758929	0.767857	0.9375	0.879464	0.799107
CG3664-PA___KOG0092	0.804545	0.790909	0.781818	0.463636	0.854545	0.790909	0.804545
CG17521-PA___KOG0857	0.621005	0.744292	0.954338	0.958904	0.954338	0.949772	0.958904
CG4651-PA___KOG3295	0.83105	0.817352	0.835616	0.849315	0.442922	0.835616	0.858447
CG8905-PA___KOG0876	0.844037	0.931193	0.848624	0.830275	0.83945	0.93578	0.834862
CG10944-PA___KOG1646	0.834862	0.848624	0.848624	0.830275	0.59633	0.834862	0.848624
CG5183-PA___KOG3106	0.943662	0.985915	0.943662	0	1	0.99061	0.943662
CG7007-PA___KOG0233	0.976526	0.985915	0.976526	0.976526	0.976526	0.976526	0.976526
CG7359-PA___KOG0862	0.981132	1	1	1	1	1	1
CG12770-PA___KOG3284	0.971564	0.881517	0.962085	0.976303	0.772512	0.815166	0.962085
CG11979-PA___KOG3218	1	0.995261	0.995261	0.995261	0.995261	0.995261	0.995261
CG4307-PA___KOG1662	0.895238	0.895238	0.890476	0.890476	0.885714	0.895238	0.895238
CG3564-PA___KOG1692	1	0.899522	0.894737	0.899522	0.899522	0.899522	0.904306
CG7808-PC___KOG3283	0.990431	0.947368	0.923445	0.980861	0.980861	0.971292	0.971292
CG6601-PA___KOG0094	0.990431	0.995215	0.995215	0.995215	0.755981	0.784689	0.770335
CG5915-PA___KOG0394	1	1	1	1	1	0.947115	0.682692
CG17498-PA___KOG3285	0.980769	0.961538	0.980769	0.966346	0.971154	0.971154	0.980769
CG11785-PA___KOG1691	0.956522	0.835749	0.942029	0.966184	0.942029	0.859903	0.869565
CG11981-PA___KOG0180	0.995146	0.990291	0.514563	0.980583	0.912621	0.995146	0.995146
CG2852-PA___KOG0880	0.771845	0.781553	0.76699	0.771845	0.771845	0.796117	0.786408
CG1475-PB___KOG3204	0.849515	0.946602	0.902913	0.951456	0.951456	0.980583	0.830097
CG17420-RA___KOG1678	0.936585	0.936585	0.936585	0.936585	0	0.936585	0.936585
CG11857-PA___KOG1688	0.79902	0.681373	0.789216	0.465686	0.686275	0.779412	0.720588
CG4108-PA___KOG3232	0.960784	0.985294	0.980392	0.960784	0.995098	0.960784	0.348039
CG7823-PA___KOG3205	0.886139	0.89604	0.89604	0.89604	0.89604	0.891089	0.891089
CG17331-PA___KOG0177	0.975248	0.975248	0.960396	0.955446	0.965347	0.985149	0.960396
CG17146-PA___KOG3079	0.806931	0.811881	0.559406	0.79703	0.826733	0.80198	0.816832
CG1515-PA___KOG0861	0.99	0.99	0.99	0.99	0.99	0.99	0.99
CG8284-PA___KOG0418	0.975	1	0.985	1	1	1	0.555
CG2885-PA___KOG0084	0.872449	0.642857	0.831633	0.673469	0.841837	0.862245	0.841837
CG3395-PD___KOG3301	0.933673	0.918367	0.933673	0.933673	0.933673	0.933673	0.933673
CG1633-PB___KOG0852	1	0.969231	0.969231	0.969231	0.907692	0.969231	0.969231
CG1883-PA___KOG3320	0.974359	0.907692	0.974359	0.984615	0.779487	0.94359	0.974359
CG6719-PA___KOG3313	0.866667	0.805128	0.846154	0.841026	0.8	0.661538	0.769231
CG7073-PA___KOG0077	0.793814	0.927835	1	1	0.675258	0.927835	0.814433
CG6764-PA___KOG1723	0.703125	0.703125	0.703125	0.703125	0.703125	0.703125	0.703125
CG8891-PA___KOG3222	0.963542	0.942708	0.942708	0.942708	0.942708	0.947917	0.963542
CG9099-PA___KOG3239	0.710526	0.715789	0.778947	0.778947	0.784211	0.721053	0.794737
CG7435-PA___KOG0073	1	1	0.772973	1	1	1	1
CG7726-PA___KOG0397	0.935135	0.875676	0.681081	0.945946	0.708108	0.935135	0.924324
CG4185-PA___KOG0871	0.717391	0.733696	0.733696	0.733696	0.733696	0.733696	0.733696
CG18315-PA___KOG1712	0.945355	0.956284	0.967213	0.956284	0.95082	0.95082	0.825137
CG4866-PA___KOG4655	0.961538	0.978022	0.956044	0.956044	0.708791	0.961538	0.956044
CG7375-PA___KOG0420	0.983516	0.983516	0.983516	0.983516	0.983516	0.983516	0.983516
CG5677-PA___KOG3372	0.972222	0.972222	0.972222	0.972222	0.983333	0.944444	1
CG3911-PA___KOG3330	1	0.642458	0.927374	0.927374	0.916201	0.927374	0.608939
CG6510-PA___KOG0829	0.955056	0.955056	0.955056	0.955056	0.662921	0.955056	0.955056
CG3948-PA___KOG3343	0.96	0.96	0.96	0.96	0.96	0.96	0.96
CG2210-PA___KOG0888	0.907514	0.924855	0.907514	0.895954	0.890173	0.890173	0.890173
CG4800-PA___KOG1727	0.947977	0.988439	0.953757	0.947977	0.942197	0.919075	0.953757
CG14512-PA___KOG3349	0.848837	0.953488	0.947674	0.965116	0.947674	0.854651	0.936047
CG11110-PA___KOG1568	0.947674	0.947674	0.947674	0.947674	0.994186	0.97093	0.930233
CG7048-PA___KOG3048	0.680473	0.64497	0.680473	0.674556	0.674556	0.461538	0.846154
CG11137-PA___KOG3318	0.892216	0.874251	0.904192	1	0.904192	0.946108	1
CG5258-PA___KOG3167	0.950311	1	1	1	1	1	0.950311
CG3018-PA___KOG0424	1	0.99375	1	1	0.99375	0.85625	1
CG3186-PA___KOG3271	0.975	0.975	0.975	0.975	0.975	0.975	0.975
CG5864-PA___KOG0934	0.993671	0.993671	0.993671	0.993671	0.993671	0.993671	0.993671
CG2968-PA___KOG1758	0.639241	0.594937	0.43038	0.613924	0.639241	0.689873	0.588608
CG9282-PA___KOG1722	0.698718	0.692308	0.698718	0.692308	0.666667	0.698718	0.692308
CG8857-PA___KOG1728	0.891026	0.570513	0.891026	0.878205	0.891026	0.891026	0.910256
CG5338-PB___KOG3411	0.833333	0.839744	0.903846	0	0.384615	0.871795	0.801282
CG9836-PA___KOG3361	0.819355	0.774194	0.819355	0.787097	0.819355	0.774194	0.832258
CG11793-PA___KOG0441	0.961039	0.876623	0.876623	0.863636	0.720779	0.980519	0.909091
CG8900-PB___KOG3311	0.849673	0.856209	0.849673	0.849673	0.849673	0.849673	0
CG1524-PB___KOG0407	0.921053	0.894737	0.921053	0.921053	0.519737	0.921053	0.921053
CG2013-PA___KOG0419	1	1	1	1	1	1	1
CG13389-PA___KOG0400	0.947368	0.947368	0.947368	0.947368	0.947368	0.947368	0.947368
CG2862-PA___KOG3275	0.834437	0.741722	0.715232	0.821192	0.807947	0.821192	0.794702
CG15442-PA___KOG1742	0.766667	0.873333	0.766667	0.766667	0.48	0.766667	0.773333
CG11246-PA___KOG3400	1	1	1	1	0.913333	1	1
CG4046-PA___KOG1753	0.892617	0.872483	0.879195	0.879195	0.872483	0.872483	0.885906
CG8332-PA___KOG0898	0.979866	0.818792	0.979866	0.785235	0.979866	0.979866	0.785235
CG1639-PA___KOG3404	0.958621	1	1	1	1	1	0.993103
CG6056-PA___KOG0935	0.993007	0.993007	0.993007	0.993007	0.979021	0.993007	0.993007
CG5268-PA___KOG3442	0.915493	0.894366	0.915493	0.915493	0.795775	0.795775	0.823944
CG7925-PB___KOG1750	0.971631	0.787234	0.787234	0.780142	0.801418	0.787234	0.780142
CG11271-PA___KOG3406	0.885714	0.735714	0.885714	0.885714	0.885714	0.871429	0.842857
CG10635-PA___KOG1760	0.870504	0.870504	0.870504	0.870504	0.870504	0.827338	0.913669
CG4279-PA___KOG1782	0.949275	0.978261	0.978261	0.971014	0.978261	0.978261	0
CG4759-PA___KOG3418	0.830882	0.875	0.830882	0.830882	0.830882	0.830882	0.830882
CG7939-PA___KOG0878	1	0.792593	1	1	1	1	1
CG1163-PA___KOG3405	0.742424	0.636364	0.742424	0.742424	0.742424	0.636364	0.636364
CG10174-PA___KOG2104	1	1	0.992366	0.969466	1	1	0.977099
CG2033-PE___KOG1754	1	0.961832	1	1	1	1	1
CG2960-PA___KOG0003	0.992248	0.992248	0.992248	0.992248	0.596899	0.953488	1
CG3949-PA___KOG3387	0.992188	0.96875	0.929688	0.96875	0.96875	0.96875	0.96875
CG9553-PB___KOG1755	1	1	1	1	0.716535	1	1
CG8210-PA___KOG3432	0.936	0.912	0.944	0.944	0.912	0.912	0.912
CG10753-PA___KOG3428	0.648	0.648	0.648	0.648	0.648	0.648	0.648
CG12975-PA___KOG1088	0.992	0.992	0.992	0.992	0.992	0.992	0.992
CG4111-PB___KOG3436	0.983871	0.766129	0.983871	0.983871	0.620968	0.983871	0.983871
CG12334-PA___KOG1654	0.958678	0.975207	0.958678	0.958678	0.958678	0.975207	0.975207
CG1249-PA___KOG3459	0.866667	0.866667	0.866667	0.866667	0.891667	0.891667	0.891667
CG6213-PA___KOG1772	0.59322	0.567797	0.957627	0.610169	0.474576	0.508475	0.457627
CG6840-PA___KOG4392	0.898305	0.898305	0.898305	0.898305	0.779661	0.898305	0.898305
CG4918-PB___KOG3449	0.517544	0.570175	0.508772	0.508772	0	0.54386	0.508772
CG13393-PA___KOG1746	1	1	1	1	1	1	1
CG4087-PA___KOG1762	0.59292	0.59292	0.964602	0.982301	0.59292	0.964602	0.59292
CG10652-PA___KOG2988	0.598214	0.9375	0.9375	0.9375	0.982143	0.9375	0.9375
CG17737-PA___KOG1770	1	1	1	1	1	0.927928	0.990991
CG13277-PA___KOG1781	0.936937	0.927928	0.927928	0.927928	0.900901	0.900901	0.927928
CG11001-PA___KOG0544	0.889908	0.889908	0.889908	0.889908	0.889908	0.889908	0.880734
CG33005-PA___KOG2906	1	1	1	0.990826	1	0.990826	1
CG17903-PA___KOG3453	1	1	1	1	1	1	1
CG16982-PA___KOG2930	0.972477	0.963303	0.963303	0.972477	0.963303	0.990826	0.963303
CG5163-PA___KOG3463	0.962617	0.962617	0.962617	0.962617	0.962617	0.962617	0.962617
CG7424-PA___KOG3464	0.990476	0.961905	0.990476	0.990476	0.990476	0.990476	0.990476
CG11267-PA___KOG1641	0.990385	0.990385	0.990385	0.990385	0.990385	0.990385	0.980769
CG10130-PA___KOG3457	0.485149	0.683168	0.683168	0.683168	0.485149	0.485149	0
CG10418-PA___KOG3448	1	1	1	1	1	1	1
CG2021-PA___KOG1784	0.989583	0.989583	0.989583	0.989583	0.989583	0.989583	0.979167
CG1660-PA___KOG3479	0.760417	0.760417	0.760417	0.760417	0.760417	0.760417	0.822917
CG18591-PA___KOG1774	0.957895	0.957895	0.957895	0.957895	0.957895	0.968421	0.957895
CG9091-PA___KOG3475	0.968085	0.776596	0.968085	0.957447	0.989362	0.968085	0
CG9878-PB___KOG3480	0.967742	0.978495	0.913978	0.978495	0.978495	0.978495	0.849462
CG5827-PA___KOG0402	0.774194	0.967742	0.956989	0.956989	0.956989	0.956989	0.956989
CG11611-PA___KOG1733	0.806452	0.817204	0.806452	0.817204	0.806452	0.83871	0.817204
CG6610-PA___KOG1775	0.945652	0.945652	0.945652	0.945652	0.945652	0.956522	0.956522
CG4494-PA___KOG1769	0.901099	0.901099	0.901099	0.901099	0.901099	0.901099	0.912088
CG6998-PB___KOG3430	1	1	1	1	1	1	0.911111
CG1728-PA___KOG3489	0.955056	0.955056	0.955056	0.955056	0.955056	0.932584	0.629213
CG16792-PA___KOG3482	0.842697	0.842697	0.842697	0.842697	0.842697	0.842697	0.842697
CG8627-PA___KOG0817	1	1	0.988506	0.965517	1	0.965517	1
CG10423-PA___KOG1779	0.870588	0.964706	0.811765	0.870588	0.870588	0.870588	0.870588
CG9742-PA___KOG1780	0.87013	0.87013	0.87013	0.87013	1	0.87013	1
CG3450-PA___KOG3493	0.986486	0.986486	1	1	0.986486	0.743243	0.986486
CG18001-PA___KOG3499	0.873239	0.915493	0.873239	0	0.887324	0.887324	0.901408
CG14214-PA___KOG3498	1	1	1	1	1	1	1
CG13628-PA___KOG3497	1	1	1	1	1	1	1
CG15527-PA___KOG3502	0.769231	0.769231	0.769231	0.769231	0.769231	0.769231	0.769231
CG7637-PA___KOG3503	1	0.907692	0.907692	0.892308	1	0.907692	0.661538
CG8495-PA___KOG3506	0.964912	0.947368	0.964912	0.929825	0.964912	0.964912	0.947368
CG3997-PA___KOG0002	0.980769	0.884615	0.980769	0.980769	0.980769	0.980769	0.653846
average	0.866196	0.868039	0.873359	0.86404	0.791052	0.867336	0.840182
