# Supplementary material for: Skipper genome sheds light on unique phenotypic traits and phylogeny
Source: BMC Genomics. 2015 Aug 27;16(1):639. doi: 10.1186/s12864-015-1846-0 (PMC4551732; doi:10.1186/s12864-015-1846-0)
Supplement: Additional file 3: Table S4. — Comparative analyses of the Lepidoptera genomes, related to Figs. 2 and 4. (XLSX 113 kb) [file 12864_2015_1846_MOESM3_ESM.xlsx]

## Sheet: Index
Supplementary Table S4. Comparative analyses of the Lepidoptera genomes, related to Figures 2 and 4.
This file contains multiple sheets and each sheet corresponds to one supplement table
S4A	supplementary Table S4A. Sequences of Homeo domains in Lepidoptera Hox genes
S4B	supplementary Table S4B. Sequences of Odorant receptors in Lepidoptera genomes
S4C	supplementary Table S4C. Synteny of genes in Lepidoptera genomes

## Sheet: S4A
Table S4A. Sequences for all the homeodomains detected in Lepidoptera genomes
Hox gene name	Lerema accius	Papilio_glaucus	Danaus_plexippus	Heliconius_melpomene	Bombyx_mori	Plutella_xylostella	Comments
LAB	NNTGRTNFTNKQLTELEKEFHFNKYLTRARRIEIASALQLNETQVKIWFQNRRMKQKKRI	NNTGRTNFTNKQLTELEKEFHFNKYLTRARRIEIASALQLNETQVKIWFQNRRMKQKKRI	NNTGRTNFTNKQLTELEKEFHFNKYLTRARRIEIASALQLNETQVKIWFQNRRMKQKKRI, NNTGRTNFTNKQLTELEKEFHFNKYLTRARRIEIASALQLNETQVKIWFQNRRMKQKKRI	NNTGRTNFTNKQLTELEKEFHFNKYLTRARRIEIASALQLNETQVKIWFQNRRMKQKKRI	NNTGRTNFTNKQLTELEKEFHFNKYLTRARRIEIASALQLNETQVKIWFQNRRMKQKKRI, NNTGRTNFTNKQLTELEKEFHFNKYLTRARRIEIASALQLNETQVKIWFQNRRMKQKKRI	NNTGRTNFTNKQLTELEKEFHFNKYLTRARRIEIASALQLNETQVKIWFQNRRMKQKKRI, TGRTNFTNKQLTELEKEFHFNKYLTRARRIEIASALQLNETQVKIWFQNRRMKQKKRI	possible duplication in Bombyx mori, Danaus plesippus and Plutella xylostella
PB	PRRLRTAYTNTQLLELEKEFHFNKYLCRPRRIEIAASLDLTERQVKVWFQNRRMKHKRQT	PRRLRTAYTNTQLLELEKEFHFNKYLCRPRRIEIAASLDLTERQVKVWFQNRRMKHKRQT	PRRLRTAYTNTQLLELEKEFHFNKYLCRPRRIEIAASLDLTERQVKVWFQNRRMKHKRQT	PRRLRTAYTNTQLLELEKEFHFNKYLCRPRRIEIAASLDLTERQVKVWFQNRRMKHKRQT	PRRLRTAYTNTQLLELEKEFHFNKYLCRPRRIEIAASLDLTERQVKVWFQNRRMKHKRQT	PRRLRTAYTNTQLLELEKEFHFNKYLCRPRRIEIAASLDLTERQVKVWFQNRRMKHKRQT	missing in the genome assembly of Plutella xylostella, but present in the RNAseq data
BCD	TKRARTAYTSSQLVELENEFHQNRYLCRPRRIELANYLQLSERQIKIWFQNRRMKYKKDN	TKRARTAYTSSQLVELENEFHQNRYLCRPRRIELANYLQLSERQIKIWFQNRRMKYKKDN	TKRARTAYTSSQLVELENEFHQNRYLCRPRRIELANYLQLSERQIKIWFQNRRMKYKKDN	TKRARTAYTSSQLVELENEFHQNRYLCRPRRIELANYLQLSERQIKIWFQNRRMKYKKDN	TKRARTAYTSSQLVELENEFHQNRYLCRPRRIELANYLQLSERQIKIWFQNRRMKYKKDN	SKRARTAYTSSQLVELENEFHQNRYLCRPRRIELANYLQLSERQIKIWFQNRRMKYKKDN
DFD	PKRQRTAYTRHQILELEKEFHYNRYLTRRRRIEIAHTLVLSERQIKIWFQNRRMKWKKDN	PKRQRTAYTRHQILELEKEFHYNRYLTRRRRIEIAHTLVLSERQIKIWFQNRRMKWKKDN	PKRQRTAYTRHQILELEKEFHYNRYLTRRRRIEIAHTLVLSERQIKIWFQNRRMKWKKDN	PKRQRTAYTRHQILELEKEFHYNRYLTRRRRIEIAHTLVLSERQIKIWFQNRRMKWKKDN	PKRQRTAYTRHQILELEKEFHYNRYLTRRRRIEIAHTLVLSERQIKIWFQNRRMKWKKDN	PKRQRTAYTRHQILELEKEFHYNRYLTRRRRIEIAHTLVLSERQIKIWFQNRRMKWKKDN
SCR	TKRQRTSYTRYQTLELEKEFHFNRYLTRRRRIEIAHALCLTERQIKIWFQNRRMKWKKEH	TKRQRTSYTRYQTLELEKEFHFNRYLTRRRRIEIAHALCLTERQIKIWFQNRRMKWKKEH	TKRQRTSYTRYQTLELEKEFHFNRYLTRRRRIEIAHALCLTERQIKIWFQNRRMKWKKEH	TKRQRTSYTRYQTLELEKEFHFNRYLTRRRRIEIAHALCLTERQIKIWFQNRRMKWKKEH	TKRQRTSYTRYQTLELEKDFHFNRYLTRRRRIEIAHALCLTERQIKIWFQNRRMKWKKEH	TKRQRTSYTRYQTLELEKEFHFNRYLTRRRRIEIAHALCLTERQIKIWFQNRRMKWKKEH
FTZ	SKRTRQTYTRFQTLELEKEFHFNKYLSRRRRIEVSHALGLTERQIKIWFQNRRMKAKKDG	SKRTRQTYTRFQTLELEKEFHFNKYLSRRRRIEVSHALGLTERQIKIWFQNRRMKAKKDG	SKRTRQTYTRFQTLELEKEFHFNKYLSRRRRIEVSHALGLTERQIKIWFQNRRMKAKKDG	SKRTRQTYTRFQTLELEKEFHFNKYLSRRRRIEVSHALGLTERQIKIWFQNRRMKAKKDG	SKRTRQTYTRFQTLELEKEFHFNKYLSRRRRIEVSHALGLTERQIKIWFQNRRMKAKKDG	SKRTRQTYTRFQTLELEKEFHFNKYLSRRRRIEVSHALGLTERQIKIWFQNRRMKAKKDG	missing in the genome assembly of Melitaea cinxia
ANTP	RKRGRQTYTRYQTLELEKEFHFNRYLTRRRRIEIAHALCLTERQIKIWFQNRRMKWKKEN	RKRGRQTYTRYQTLELEKEFHFNRYLTRRRRIEIAHALCLTERQIKIWFQNRRMKWKKEN	RKRGRQTYTRYQTLELEKEFHFNRYLTRRRRIEIAHALCLTERQIKIWFQNRRMKWKKEN	RKRGRQTYTRYQTLELEKEFHFNRYLTRRRRIEIAHALCLTERQIKIWFQNRRMKWKKEN	RKRGRQTYTRYQTLELEKEFHFNRYLTRRRRIEIAHALCLTERQIKIWFQNRRMKWKKEN	RKRGRQTYTRYQTLELEKEFHFNRYLTRRRRIEIAHALCLTERQIKIWFQNRRMKWKKEN	missing in the genome assembly of Heliconius melpomene, but present in the RNAseq data
UBX	RRRGRQTYTRYQTLELEKEFHTNHYLTRRRRIEMAHALCLTERQIKIWFQNRRMKLKKEI	RRRGRQTYTRYQTLELEKEFHTNHYLTRRRRIEMAHALCLTERQIKIWFQNRRMKLKKEI	RRRGRQTYTRYQTLELEKEFHTNHYLTRRRRIEMAHALCLTERQIKIWFQNRRMKLKKEI	RRRGRQTYTRYQTLELEKEFHTNHYLTRRRRIEMAHALCLTERQIKIWFQNRRMKLKKEI	RRRGRQTYTRYQTLELEKEFHTNHYLTRRRRIEMAHALCLTERQIKIWFQNRRMKLKKEI	RRRGRQTYTRYQTLELEKEFHTNHYLTRRRRIEMAHALCLTERQIKIWFQNRRMKLKKEI
ABDA	RRRGRQTYTRFQTLELEKEFHFNHYLTRRRRIEIAHALCLTERQIKIWFQNRRMKLKKEL	RRRGRQTYTRFQTLELEKEFHFNHYLTRRRRIEIAHALCLTERQIKIWFQNRRMKLKKEL	RRRGRQTYTRFQTLELEKEFHFNHYLTRRRRIEIAHALCLTERQIKIWFQNRRMKLKKEL	RRRGRQTYTRFQTLELEKEFHFNHYLTRRRRIEIAHALCLTERQIKIWFQNRRMKLKKEL	RRRGRQTYTRFQTLELEKEFHFNHYLTRRRRIEIAHALCLTERQIKIWFQNRRMKLKKEL	RRRGRQTYTRFQTLELEKEFHFNHYLTRRRRIEIAHALCLTERQIKIWFQNRRMKLKKEL
ABDB	VRKKRKPYSKFQTLELEKEFLFNAYVSKQKRWELARNLNLTERQVKIWFQNRRMKNKKNS	VRKKRKPYSKFQTLELEKEFLFNAYVSKQKRWELARNLNLTERQVKIWFQNRRMKNKKNS	VRKKRKPYSKFQTLELEKEFLFNAYVSKQKRWELARNLNLTERQVKIWFQNRRMKNKKNS	VRKKRKPYSKFQTLELEKEFLFNAYVSKQKRWELARNLNLTERQVKIWFQNRRMKNKKNS	VRKKRKPYSKFQTLELEKEFLFNAYVSKQKRWELARNLNLTERQVKIWFQNRRMKNKKNS	VRKKRKPYSKFQTLELEKEFLFNAYVSKQKRWELARNLNLTERQVKIWFQNRRMKNKKNS
ZEN	PKRIRTAFTSQQMLELEQEYAKTRYLDRSRRIELSDILQLNERTIKIWFQNRRMKEKKDR	HKRVRTAFTSHQMMELEQEYARTRYLDRARRIELAEALLLNERTIKIWFQNRRMKEKKDR	PKRIRTAFTSSQMMELENEYTRNRYLDRSRRIELSEILNLNERTIKIWFQNRRMKEKKDR	PKRIRTAFTSQQMMELENEYGRARYLDRSRRIELSEILNLNERTIKIWFQNRRMKEKKDK	PKRVRTAFTSNQMTELEQEYTRTKYLDRARRLELAEILQLNERTIKIWFQNRRMKEKKIL, PKRVRTAFTSNQMTELEQEYTRTKYLDRARRLELAEILHLNERTIKIWFQNRRMKEKKIL, PRRVRTAFTSNQMTELEQEYTRTKYLDRARRLELAEILQLNERTIKIWFLNRRMKEKEIL, PKRVRTAFTSKQMTELEQEYTLTKYLDRARRLELADILQLNERTIKIWFQNRRMKEKKIL, TKRVRTAFTSNQMAELEQEYTRTKYLDRARHLELAEILQLNKRTIKIWFQNRRMKEKKIM, PKRVRTAFTSKQMAELEQEYTSTKYLDRARRLELVEILQLNERTIKIWFQNRNMKEKEIL, PKRVRTAFTSKQMAELEQEYTSTKYLD…	PKRLRTAFTSHQMMELEQEFSRTRYLDRPRRLELAVQLSLNERTIKIWFQNRRMKEKKDR	missing in the genome assembly of Plutella xylostella, but present in the RNAseq data
ZEN-2	VKRYRSAFTTSQINYLEKQFAKCPYIGSAMRKDVANLINIPERAIKIWFQNRRMKEKKEV, KKRNRTMFTTEQVRMLEKVFARSKYIDVERRREISECLQIDQKCIKIWFQNRRMKEKKEL, RKRKRTIFSTEQIIVMEGVFKKRPYVGKEERLFLSQRLNITEKAIKIWFQNRRRVTEKRER	EKRVRSAFTTDQITYLENEFMKSPYIGVVSRKEIASTLNIPERAVKVWFQNRRMKEKKDV, NKRKRTTFTTEQLKVLEKAFASSKYLDSDRRRDLSKVLGLAEKCLKVWFQNKRMKKKREA, RKRKPVFTTQQILALEKIFNKKQHVNRQERQVLMERLNVSERIIKLWFKNRRRLSGQREI	TRRFRSAFTTDQIKYLEKQFQKFPYIESGSRRAIASVLNIPERTVKFWFQNRRMKEKKES, SKRNRTAYTTEQLKMLERTFSRSKYIDAERRKELAECLNIGEKCVKVWFQNRRMKEKKES, KKRKRTIFTTEQIIALEAIFQKKPYINRDERLMLMKKLQVSEKSIKVWFQNRRRLTDKKDK	LRRFRSAFTTEQVNYLENEFKKFPYVEAFNRKEIANRLNISDRAVKIWFQNRRMKEKKDS, NKRNRTSYTTEQLKILERTFTRTKYINTEHRKELAESLNIGEKCIKVWFQNRRMKEKRES, RKRRRTIFTTEQIIALEEVFKTKPYVHFEERIELMKKLTINERSIKIWFQNRRRLSEKKSE	VKRMRSAFTTDQVNYLEKLFKKLPYVNSTQRKAVAFRLNISDRAVKIWFQNRRMKEKKEL, SKRVRTSFTWDQQLMLEQTFEKTQYINGTDRRELAQKLGIGEKCIKIWFQNRRMKNKRKS, CKRLRTNFTWEQLRMLESTFEKTNYIHVSHRRELAQKLGIEEKCIRNWFQNRRMKKKRQS	QKRFRSAFTTTQIALLEQEFKKDPYVTTARREHVARALDLPERAVKIWFQNRRMKEKRDT, HKRTRTAFTTEQILYLEHVFKSQQYIDRQKRIELAKRIRIGERHIKIWFQNRRMKKKRES, RKRVRTAFTTDQILALEEVYSTQTYVNRNERQVLTDRLKISDRAIKVWFQNRRMKGKRES

## Sheet: S4B
Table S4B. Sequences for all the Odorant Receptors detected in Lepidoptera genomes
Species	Sequence
Bombyx mori	MLLSFKDDSRSPDIQKPQNFQYMKILRFNLKIICAWPEKQLNEIRSLGHSIHRVILPIQSVVCLACGILYIHFHFNEIPFFILASTFITVMMNLVTCSRTALVMLFERYLVLTGRFITVMHLFNFQKNSDYAYKLCTFVNRMSHFYTLYVLFSMFMGLGLFNLLPLYNNYVSGAFSDPYGPNVTFFHSVYFAFPFDYSHNFRGYIIMALFNSYVSVTCSIGLVMFDLLMCLMVMHVWGHLKILSHNLINFPRPKASHVITTPNGPTNVETYTEEESKEVFARLRECIKHYGTVDDFANDMSETFGVILLVYYGFHQVSLCMLLLECSDLSTKAMLRYGPLTLIMIQQLIQISIIFELLGSVADRIPDAVYQLPWECMDVKNRRVVYGFLRRTQNPVRFK…
Bombyx mori	MRTNAKSFLFVPSKVLTLCGVWPVEKTSIFSLIYRSIMLSSQFCFLVFNGIYIGLMWGDLKAVSDALYMFFTQTTCCSKAIGFYFNFMKIKRIVASMDDVLFTAMSIEDQATIFSHSRTVNKLYKGVLGFTGFTLVQWTVLSLIGSGRTLPFNEMWVPTDISKSPNYEITFVVELWMMVISAALFMSVDTITVATMMFSCAQLDIIMKKTQQIQEIPLSPDLSSRNRSELHEKNNGILIDCIKQHQAIVRFSELCEGTFQVHSFFHLGGIVFMICVIGFRMAGESPVSAQFWAALSYLVIILGQLYLYCWCANELTTKSEQLRDKLYLTPWYDQDVKFKRNLCIAMECMAKALTFRAGSYIPLSRAMFVSILRSSYSYFAFLNQANEQ
Bombyx mori	MDEHSHFETSLNKIKVLFKYSGMNLENTVTNTYEFLNHRWVYILNHAWTLAAVTFICIGISNGQNFIEMTCIAPCVAMTVLAVSKSFFHYINENAVKSLLENLIELERTDFERTKSVQRTEIVATEKQLLNMVINVLYVLNCSMILVFDMTPLIIIAIKYWTTNKFVRLLPYLDIFVFVPYKFEYWVMAYILQIWAECIVLLFIGAADCLFFTCCTYIRIHFRLLQYDFERLTSSRRESDGLRDDEDFRETYTNLVKRHQGLIESSSILEMIYSKSTLSNFVLSSLVICLSAFNVTVVNDVTIVMTYLIFLAMSLMQVYFLCFFDMLMSASEEVGNAVYNCSWYTEKASTGKDLLFTITRAQKPCELTAAHFAYVNLKAFMRVSFTSASITTLPTI
Bombyx mori	MTRITDVFSLNFIFWKFLGLWGKSAPSKYNMAYTVFYLFASLFVYDIFLTLNLIHTPRKLETLVRETMFYFNHLVAVTKILMMFIMRKKILVIFDLLDCEEFKPNDENSQEIMKRKTDFYYIYWRIVAVTSNLSCFMLVIGPLIKMLIWKIELGLPVCKFYFMSDELRNKYFVIWYIYQSFGIYNQMVNNLNLDTFNCGMLWMAVGQLQILKTKFVNLKLNDFENGLDLKSRDDMQIERLRKYLTHYEIILKYCATVQDILNITIFVQLGMSSIVICVGLCGFVAMPSNTETAIFMSSYLITMTMQIFVPSWMGTQISFECGELMSAAYCCEWIPRSKLFKRSLILFVERAKTPVRITGLKIFTLSLDTFTSIMKTTYSFFTLIRQLQVDEVN
Bombyx mori	MAPKQIDCFEINWKFWKFLGIWSENKPHRYYKYYSKIFITFFVILYDVLYTINFYFVPRQLDLIIGEMLFYLTELSVLSKVFTFIIMRHKLKIIFEILESDAFQTDTEEELKILHRAKVFIKRYWKIVALVSITANLTHISSPLLKNLIFKVELVLPVCSYSFLSESFLKTFEYPLYFYQIVGIHFHMLYNLNIDTYFLGLMILIIAQLDILNVKFRNLKSGKDHTQLNESIMGLNKNLDHYNEIERFCSLVQNIFSFTLFVQFSMASCIICVCLFSFTLSVPVEYYIFLATYMFIMIIQIMVPCWFGSRIMDKSILLSSAIYNCDWTSNSKDFKINMRLFVERANKPLSITGGKMFSLSLATFTSIMNSAYSFFTLLRYIQTRE
Bombyx mori	MSNYIFKPFHETYRIITFTMIAAMIYPNPATEKRRLIYIGLMLLSVIPLAFMIVTEMYEFFMASDLNNTIRHSTVIGPFIGGFVKVALMYYKRRQANELVSEINRDHLAYNGLKGEDREIAASSIRNCQIYCELGWTLIVMSCGLSFPVIAILLKIHSFTFKLDSTKHMIHDINNPFTDDPEDRFESPFFEIMFVYTFFSSFIYIINYVGYDGFFGLCINHACLKMKLYCRALEDAMRSDSRRHEKIVAVIEEQRRTYEYIALIQDTFNIWLGLIYVATMIQMCTCMYHIVQSFNIDVRYIIFVISIIHIYLPCRYAANLKCMAAETPTLIYCCGWESVSDLRIKRMMPFMVARSQVIVEITAFNMFAFDMELFVWIMKTSYSMFTLMRS
Bombyx mori	MMTLVYQTDIFKPNVFFWKMFGIWADRKSSKTYKYYSFVFLFITLIMYNSLLAINLLYTPLKIELLIREVIFCFTEITVSTKVLMILFKRNKILDAFDLLNKNEFRGNSEESSAIIQKNNSAYKTYWKLYAILSNFAYSSQVLGPLIVKLIWKTKLELPICNYYFLNEELRHDFFSGWYIYQSFGMYGHMMYNVNIDTFISGLLMMAVTQLKIIQTKLLSLKLNPRERKMDRGLMNITEVLKLNEILKHYELVLKYCSTVQSILDVAMFVQFGVASAIICVAMCGLIMVRSSTETLLFMVTYLFAMTLQIFVPAWMGTQLHFQSQELVFAAYNSEWIPRCQSFKRSIIIFVERAKIPITITGLKMFPLSLATFTSIMKTAYSFFTLIRNMQALQEE
Bombyx mori	MSFNSEDLYLNRAKFVMKYLGVWVPPENENFARKFYKIFMMSLQHLFLFFQIIYIVEVWGDLEAVSQASYLLFTQACLCFKITVFQINMNKLKELLKQMNGYVFQPKNINQQNIIKVQATRIKRLLFAFMISSQLTCGMWALKPLFDDVGSRKFPFDMWMPVSPERSPHYHLGYSFQLVTICMSAYMYFGVDSVAFSSVIFGCAQIGVIKDKIMSIKPLGIYRNHKTYTKISRYNRKTLIECVKHHQAVISFTELVEDTYNSYLLFQLVGSVGIICMSALRILVVDWRSVQFFSILCYLSVMISQLFVCCWCGHELSATSEELHTILYNCAWYDQDVKFKRDLNFMMARARRPILLRAGYYISLSRQSFVSILRMSYSYFAVLDQTNK
Bombyx mori	MREDKMEINNSQKFYTKMIFRYLYSVGLGDWWYQHEDRSDSHRKLYCLWAVISNAYIFLNICNELLANFRKDLTDVEKNDAIQFSFAHPLIFAKIASFFFNRKKIREVFGRLLEENRSVYSCGELEKESMKQIKRYSLAFIGVSYMTLVMSTIDGLRAHFKEGIPIRTEVTYYPSPSNSGVIVNILRFLVEFHWWYIVSVMVAIDSLAVASFVFVTFKFKLLQRYFKDMGLTVRRDQSNMTDEALADKFRRDFIVGVKLHENALWCAENVQKAFGWVYSVQVFETVALLVMCLVKLVTTNHNMIFLLANFAFMLCVIILNGSYMMPAGDVTYEASEVPTSIFLCGWELVRQTDLRFLVVVAIQRSQVPVIMKAFGIMTLSYSNFIAVSLFKFYVQFQIN…
Bombyx mori	MGDRMVTRGHFFDFNIKYLFYVGLWPSNEAKRIEKIAYKIYEYQLHVLSLIFLVTTGIGTYKNHKDIIALLTNLDKTLVAYNFVFKVIVFVYKREELRKLIEQIVQSGDQITEDRKALMAKLVIVLTGISTVIITAFSCLALFEGEMTIDAWMPFDPMKSKMNLFAASQILAATFVVPCGYRAFAMLGIVCSLILYLRDQLVDLQNKIRDLRFATGNVEKLRDDFKLIVKKHVRLLGYSKVIEMIFKEYFFIQNMAVTAELCLNAMMVSVVGLEQKTLAASFLAFLSVALLNAYIYCYLGNELIVQSEGIAMAAYESSWILWPVDMQKDLLIVITAAQKPMKLSAGGMAVLSVQTYSQTLYNGYSIFAVLNDIVN
Bombyx mori	MHEFVINVQNETTKLYDQLNIILYILGLQGIWVDEIKLSRRFHVFFKVVTFILHIMCGMFAGLQFFAIFTQNSLNSQQKSDVIVIGISNPMAYIFCINFIRNRNEIKDLFYHLAVVLKIYYNDVEIEKSMVNKIKSYLSTYVFASITILVSNGIIAFFQTINSDEPFLGIITAWPDKTDTSKTASYARIGFYLFWCIHFFRISTVFAVIVCILISIKYQYKILCSYFESLNKIFDDETSSHEVKEAEFENAFCNGIKIHTQIIWCVRRCQIMCRTVFSANIMLDTFVLVILMLAMVNSENDFYGLCSQMSSVLVTVVLMAFFMWTAGDINVQASQLPDAIYGSGWYNCRGKSSARIRSLVTISMNKAQQPILMWALGFVELSHKNFVAIIKSAYSVFSV…
Bombyx mori	MMTKVKTQGLVTDLMPCIRLLQAAGHFLFNYHADTSGMNMLLRKIYSSAHAVLIVVHYICMGINMAQYKDEVNELTANTITVLFFAHSIIKLAFFAFNSKSFYRTLAVWNQSNSHPLFTESDARYHQISLSKMRRLLYFICGMTVFSVISWVTLTFFGESVRMIASKETNETLTEPAPRLPLKAWYPFKTMSGGGYVFAFIYQIYFLLFSMALANLLDVIFCSWLIFACEQLQHLKAIMKPLMELSAALDTYRPNTAELFRVSSTDKTEKVPDAVDMDIRGIYSTQQDFGMTLRGAGGKLQNFNAENNPNGLTAKQEMLARSAIKYWVERHKHVVRLVASIGDTYGTALLFHMLVSTITLTLLAYQATKINGINVYAFSTIGYLVYTLGQVFHFCIFGN…
Bombyx mori	MIQASKYPNSKTKELFRKIAHIAYICGLPNFWIEELNLPKSFIRVYDKIVRIFNVATYFFLGIEIAAHFTQHHLTNKQKFDLLLYSISHPILNGYGVIVSRQVGNVKKVLLDLIVNLKVKYNDPVIEEAMIKISMTYSVSFITNCVLSMLTYTFDALLMVYKKGVTFNVIITAWPDVEDTTTEASIGRIGFHIFWWLFVTRPFAVYVLVINLTTCLSHQYMNLQSYFFHLEDIFKENLSQNEKEAKYEAEYKIGVMLHANTLRCTRRCHMVWNGVMSGQIIFNISLIVIIMAQMMNSDRTLVNTFGTVLTASAILISTGFFMWNAGDVTVQASRLATAMYCSGWQNCRGKSSVSIRNMVMNTIAVAQRPLVLRGLGVIDLSYQSYLSIVKASYTVFSVIY
Bombyx mori	MSLIGKAVVPHKTRPMNKNMNKNHYILKTYCDKIFLVGSGNFWYQKTESRNDKTLLYKIYSCVLFFTYGFMTVLEIMAATMGDFPDDEKRDSVTFASSHTLIMIKFISIIKNKELLKTLNRKMMMICEAHEEQTLMDEMYRIVKINVVAYCVAVYGSVTFFVFEGLRKFYDGSHFVTIVTYYPSKDDDTMLASIFRIATTLVLLVMMLSMIISVDTYTMAYLIMYKYKFITLRHYFKRLRENVDELVAAGKARLAAEKLAQGLVEGIKMHNELLSLSKDIHKAFGTVMALQLCQSSGSAVSLLLQIALSDQLTFTMGMKIFFFLAAMYLLLALFLCNAGEITYQASLLSDEIFYCGWHKCNSPVLSTQRNIRDIVLIAILRAQSPLVMKAFKMVELTYA…
Bombyx mori	MRAKTEFEKTIKLTKTALFLSGINIFLGEWNHWTRTFVDSIAYYLNIVGLYFVLIGEMYWLIDGTITGKSFVELSLIVPCLTISVLATAKVHYLYHNKESLLDVVDKLREIYPDEIEETANDNDQCLNDKKETVYDNDVTEVGIVNEANELLKFVNFLLSTVSFVVTMTFCTMPLFGMAGEFMETGKFVVLYPFAVKYPFDVYNTSFWVIVYVNQFWATIIVCTNIFGVDTLFYALCSYIGMNFRLLSYKFEHLEIKRNDRIINEIIVLIKRHQELIELVNKTQSLYSLSTLFNIVTSSLLICLSGFNITILSRSWSYFALLKTIYS
Bombyx mori	MPEELFLDRSIKKIESYFRWMGINIRSGDNNNKKDVFKIRCIYFINFVLLNTDVLGAIFWFRSGLEQGKTFTEVTYNAPCLTFSFLANFKMLSLIFYEKTVHELIAALQKLEIKHFLRQNCAEELKMLKDEKNFLHAVFKGSKIVNYASILTFGCSPLVLIASNYYKTGRMDYLLPLIVLYPFDVDNITVWPIIYVRQIWSVITAVIGVCATDYLFYTFCVYISTQFRLLGHSIERVVPNNGLSVRTRLNGNLRMKFVENLKWHQELIRAASLLEQIYTKSTLYNFVTSSVIICLTGFNVAVVEDFAVILSFLFFLFMSLLQIILLCFFGDKLMKSSTNISDAVYNSKWYLTEKNVGKVLLMVQIRSQRACRLTAYGFAEVNLRAFMKILSTAWSYFAL…
Bombyx mori	MFEKALRSANFYMRVIGIPTDIRDGNRTLMERLRNRWFYCINFLWLNTDVAGEITWFVKGLLNGSSTLIENTYLIPCLTLCILGNVKTFFTIKYANHIIDLVAILKDLEIKNNAARKNETEIVKERLKFLTTSNKFLLFVIGTGIIAFGIGPLMLTASIYFSSGDMKLKLPFLIWYPFDSSDIRYWPFVYVHQVWSACIACCAVYGPDCFYFTSCTFIHIHFIHLQNDITNVIVESSRARKNGLYRGCHQAFLELTNRHKDLIRCVNLLEIIYSKSTLVNVVSSSLLICVTGFNVMVTFCWFAAPFASFLALGLVQTYLLCYYGDTIMCSSTEVSDAVYNSTWYGTNISQMRDYLFVMKRAQKPCKLTAYGFSDVNLRTFSRILSTAWSYFALLITIYR…
Bombyx mori	MSLSGSSVFRHLFLLRCCGFCRLSRSSTARRGLSVAHEVYRALTLTLTVVYLLQECIYAYQERTDMDKLSRVMFLLLCHITSVAKQLVFYLDADRIDCLIATLDDPSYNEMSHQRLLVDASRWASRFVWAYSGCAVVTCTLWIVFPIIYHVQGQTVEFPFWIQIDYTKSSMFVVVLLYSYYVTTLVGIANTTMDAFMATILGQCKTQFTILRIKFETLPTRAKQALRCDSEQNYDEVLMRLFHDCLKHYQKIVDTTSSLQSIFSSAILIQFGIGAWILCMAAYKIVNLSVLSIEFASMILFISCILTELFLYCYYGNEVSTESDRLVTSIYSMEWVGARLGFQRGLLVLLERARRPVRPAAGLVIPLSLQTFLKIIKSSYTFYAVLRQTK
Bombyx mori	MPSSFFLPNLENPDYPSLGPTLKGLKYWGMWQSGGIKRILYNSIHAFATFFVITQYVELWIIRNNVELALRNLSVTMLSTVCVVKAGTFVCWQKYWSGIIGFVSNLEKEQLSKNDAATQAAIVKYIKYSRRVTYFYWSLVTATVFTVILAPLVGFLSSPERELIANGTLPYPEIMSSWVPFDRSRGFGYWVTALVHTLICFYGGGVVANYDSNAVVLMSFFAGQMKLLSINCSRLFDDGNEVISNNEAMKRIKECHYHHVFSTIFNSLMSPVLFLYVIICSLMLCASAVQLTTDGTSNMQRIWISEYLMALIAQLFLYCWHSNQVLYMVCVYLQIPAWQFKLSRQREIIWI
Bombyx mori	MFDFLQNLEDSERPLLGPNFWLINKTGLLLPKTNFGKLAYILVHEIVTFFVVTQYVELYVIRSDLDLVLTNLKISMLSIVCIVKVNTFVFWQTSWREVLEYVNEADKFERNQTDETRGKMIETYTKYCRRLTYFYWSLVFTTFLTTTNTPLMRYWSSPIFRENLRNGTEDFPHIFSSWMPFDKNHSPGSYCTIVWHVLLCAYGAAIMAAYDTCIVVIMVFFGEKLNLLRERCKKMLANDLYNHAFVIGQLHDIHVQLIKQSRLFNSLLSPVMFLYILMCSLMLCASAYQLTSATSTAQKLLMAEYLIFGIAQLFVFCWHGNDVLFKNANVSLGPYESNWWSSSPRVRADVLLLCGQLRVRHVFTAGPFADLTLSTFIKILKGAYSYYTLLRK
Bombyx mori	MIFVDDAVIGIKDPREYRHLRVLRTSLRLLGAWPGHYLGEETGSKYECAPMFLLMFIKIACLYLTIVYLRNNADVLGFFELGHVYLTIFMTFVTLSRGFSLTWNPNYHKVVKKFITEMHLLYFKDNSEYAMKTHRRVHKISHFYTVFLKVQMIAGLTLFNVIPMYNNYRQGNYASDRPANITYDLSIYYETFDILNTPNGYIFICVFNWFASYICCSFFCSFDLILSLMISTVSGHFRILIHNLLTFPLPEAITASKKFVDKHRCNGNRSEFVLEEAKLYSPAEMWQVTDRLRQCIDYHRKLVEFTGDISEAFGPMLFVYYLFHQVSGCLLLLECSQLNTAALVRYGVLTVVLYQQLIQLSVIVESVGTVTGRLKDAVYEVPWEYMDTSNRKTVAIFLM…
Bombyx mori	MSVSNLKFEALFKPTTMSLHMNRSHPSIKRNKIWLLQFISLMTLTAFCATGLITSLLFHDLKFGKYMEASKNGTIAMLSFTTTFKYSLLLYLQKSLNRLIAKIDMDYEIAKGLPPQEKATVLNYAKKGVIVSKFWLFTAFAITFCFPLKAFIIMGYRFFIKNEFRLEPMFDMTYPEPIESYKTSFPVYFILFVVFFLFGCYASSLFVAFDPLVPIFVLHACGQLDLLSLRITKLFSDTKNPRIIAKELKVIISKLQELYGFVNFIKVNFSILYEYNMKITTISMPLSAFQVVESLRRGEFNIEFTYFFFGCILHFVMPCYYSNLLMERSENFRFAIYSCGWENHHDKNIRQMLLFMLTRATEPLGIATVFTNNSLDTFAEMCRQSYTIFNLMNAAWA
Bombyx mori	FRKSLRGSQEEPRANGKSENVRFLINSHILHCGLRFNETNCHTHYIAKVAIFCFIVTYMLQVMELYWSKGDQEKLFECFSILSFCGMGVMKLVILRVYHQRWRFLLNQVSILENRHLDPGPLSYDSDNDNDDNEIVTFITKYTDKFKRTSSILIKMYASTLVIYVLSPFVEYIFRQFRGDLNIAYPHILPAWTPLDEFSVTGYLIMVSFETVACIYCVFVHVAFDLTCVGLMIFACGQFYLLRYRSERIGGKGRICRLLKSTEVRAHYRIVFCHGIHVLLV
Bombyx mori	MIYYRKSKMELNFDKIFRIAIISQKFSGTYPYTKRDKKWATHFILMHGELTIICMLFIYNIIEFDLKAADYSQMCRNMCLSFVYLVITLLYINMLYYQSKLKMLIETMKAEYEIAKTMSEEEQNVILEYAKKGRWLCRAWAILTTCGMAQFFLKSIIVCTIYSAIQGNFRIVQYYEVIYPEVIERHRNNPVIFITMYFCTFFYSLYTSALYTSVLPLGPIFLLHGCAKLEIVRLNIKNLFDNDDYVVQERLKKTVLQMQEIYCYSNEINECFQVIYEFLLKSSSLVLPITIFAVIQALGRGQFIPEFFAFIFGAFVVGTTPCYYSNMLMEKSEDVCMTLYSCGWETRFDLNTRKCIILMLCRALRPVSIRTIFRSVSLTTLTGVFQQAYALFNLLNAVWN
Bombyx mori	MKLWQSIREFGLEYCDLPTTLQNVASLLRAITLNIDSRHTARIPFICYVMTVVITLSYFYVFLVSMAWFVFVRSAETRDYLAAMVVLSLGISSEIGTLKFFYTFIYIKKVQRIVREYLECDHMVVPESRFADNVLKTMRNVKKRAILYWVVVIGNGVVYVTKPLFMSGRHHMEDRYIVYGLEPMFESPNYEVAYFLMMFGLCFICYPPANVTVFLIVVVGYTEAQMIALGEEMLRIWEDAVAHYNNKYHTVGALTNSSEKNKIINQYVKFRLTEIIKMHTTNIQLLRQVEFVFRSAIAMGYVFLVLGLIAELLGGLENTYLQIPFALIQVLVDCYTGQKVMDASSLFEQAVYDCKWENFDKSNMKTVLLILQNSQKSMRLSVGGITVLGFSCMMSVMKS…
Bombyx mori	MVFNSKKNIISLFSLLEDSRHPSVGPHLRLLSLTGIWYPNSKTNITLLKRACFYVIVLFFVSQYLKCIIKFKIDSLQLILEYAPFHMGIVKTCFFQKDYNVWQDLVSFISKTERDQIAKKDPKSIKTIQSYISRNRKITYSFWALAFIANIGVFSKPYQNNQSDVNGTVTYNHLFDGYTPFSEEPPGYYFSMGIETILGHVVSFYVLGWDTLVVSIMIFFAGQMQMSRLQCSRMINGSPERTHKNIIKCHKFHTDLIKYQKQFNSLISPVMFVYLFVSSINLSVCIVQIAEIEDDFATVLSSFIFLLACLIQLLLFYWHSNEVTVQSELVSYSTFESNWTSTQNKLQKEVALLGLTTSKTLVFTAGSFNHMTLATFISIIRASYSFYALLNSTKY
Bombyx mori	MELGCSRHLKLPCSLHPIGISKHGNTLSELLIYFPAIPKITYAILAVLLTVYYYIYLCSITWFVFVRCPQTGDLAAASIVFSLGVSSEIGAIKLFIIAKLRDITGEYLQCEADMAPGRLRARVGRSLRTVRRRAFVYWLVLVVNAFAYDLMPAFLPGRHLSEDVFVIYGFEPMFESPNFEIASTLMGVSVVFICYTAGSISAFLIVIVGYSEATMLALSDEISCVWDDACASECQQPNDFIRARLGKIVAIHTKQIRLIREVEVVFRGALAGGFACVAFGLIAALLGGLENTFLQLPFCVIQISVDCFVGQRLRDANVAFETAVYNCKWEYFDKSNMKTVLLILQNSQKTMGLTAGGVAALDFTSLMTIFKSVYSGVHHSQTDD
Bombyx mori	MWEDVRKFGLGYCDLPTMMWNVSFLLRGIAINIDTEHKQRIPLAVYAVTGSITASYVYAFLISLLWFLFARCTDPEDFQVAMVVFSLGISSEIGSTKFFNSIIYIKELRKLFKDYLLYDATCPAQGRLRLHLLTTLRYVKRRAIIYWLVIIGNGFIFAIKPLLVEGRHLAQDDLVLIGLEPMRQSPNYEIAYAIMTMGVCFICYPPAHVTMFLIIIVGYTEAQMLALSEELKHLWNDAIEHYEKHSRTEREADAAMKSKILNSFVNFRLVQIIKSHSTNVNLIGRVENVFRGSLAVGYVFLIVGLIAELLGGLENTYLQVPFALIQVAIDCFIGQRVNDANIDFEKAVYDCKWENFDKRNMKIVLLLLQNAQKTVSLSAGGIAKLNFSCFMSVIKSIYS…
Bombyx mori	MWSGASKYGLRYCDLPTMLSNVGFFLRPLTIIIDNRRKERIPLYWYAATGLSIACYSYIYQISMLWSVFSYFTRADDVLAGIVIFSLGVSSEIGLVKLCFMYANIDKIQKITEGYLKSDAASARNSRFSKNILHTMQSVKKRGVIFWLVIISNGVVYLVKPIVTPGRHFMEDQFIILGLEPKYETPNYEIGFFMMAVGVCVTCYLPANITAYLITVAGYSEAQFLALGHELANLWPDAQLHCRAMNLSQSVNEQANEYVKMRLRELVKIHSTNVNLLRDIEGAFRGAIAVEFLLLIVGLIAELLGGLENTYMQVPFALIQVSVDCLTGQRVMDANLALERAVYDCRWEEFDASNRRVVLLLLQNAQKVATLSAGGIATLNFSCLMAVIKSIYSAYTTLR…
Bombyx mori	MFKIIKNIIVENDALKQVEKPQEFQYMKWVQYHLKYIDGWPNMDMNKKNVSKIRFHKRHLLVVEQTITFLSQMFYIVKNYGKLSFFEIGHSYITALMTIVIFSRSVVTALGRYRKIARYFVSSLHLYHYKDISEYALQTHLLVHRLSHYYTVYLISLVVTGMLLFNITPLYNNISSGVFNSPRPENMTFQHAVYLGLPFDYTTDIKGYFVVFILNWHLSHIAASYFCTFDLFLSLLILHLWGHLRIILNNLKTFPKPYTNNSMYTEEENQVVLLKLQECIRYHNFIISFTVMMSNVYDVVIIVYYLFHQVTGCLLLLQCSTLDWESLSRYGPLTLIIFQQLIQVSMIFEILGFLSDKLPNAVYSIPWEAMNVTNRKLVQVLLQKSQKPIQFKAMNMMSV…
Bombyx mori	MMGNSTDLFLDRTKRILNFFAMWRSFEKPIPLKVYMAFIMTTQYLFLIFEIIYIVNVWGDMAEVSEASILLFTQASVCYKMTAFISKTNNFVILLGLIESEIFSAQTELHEKILILKARKIKRLCMFFLVNAVTTCSLWAVIPLLDISSKMLPFKIWMPVSTGESPHYELGYLYQMITIYISAXLFISVDSVPLSMIMFGCAQLEIIMDKIGKVKSWSLDQQPMQKQEVLNSNYELLVECVRRYQSVVRFIELTEKTYHANIFFQLSGSVFIICNIGFRIAIVDSNSLQFYSMLTYLVTMLSQLFQYCWCGHELTIRGEELRETLYQSPWHEQDIRFRKVLIITMERMKRPIIFKAGHYIPLSRPTFVAILRCSYSYFAVLNRVRNE
Bombyx mori	MDIPKFEELLKQIKMNFWLMGIPFDNPKIQIRYYVLLLPLSLMLIEEIAFFGSRMSSENFLELTQLAPCICIGVLSVLKILALTAKRQKIYELTQNLECLHKIILNDTRKTELVRKNLVLIKFITKYFFVLNAVLIFVYNFSSPVIIAYNYIVSNEVQFVLPYAVLLPFKTDSWIPWLIVYVYSIFCGFTCVLYYATVDVLYCVMTSLVCNNFSLISFKLQKVNRNTAHLLKEVVKEQQYVLKLAEDLENIFTAPNLFNVLIGSVEICALGFNLMIGDLTQIPGCILFLSSVLLQILIMSVFGENLISESSRIAEAAFLCKWYEMDQKSKKTILTIMIRSHKPKKLTAYKFSVISYGSFSKIISTSWSYFTILRTMYTPPGTKFQDDL
Bombyx mori	MYTYFKVLVFWLNKDKVISLQKILHCKEFKPKEPEHKEIIRKSIRKARFVMTSYATMCVGAVSVGIILPLTENFDILPTNVEYPFFDVYKNPTYAYLYLHHIYYKPATCIIDGVMDTILAAFVASAIGQIEILAFNLRNFDVLAERRRKRAISGNKYIGKYTNLYFTKRILKECILLHNSIIRYVSVIESAFSLASALQFMLSVMVLCLIGIQFLSIENPTSHPMQMVWMAIYLTCMLIEVFILCWFGNELIWKSNDLRQAAFDGPWRNLNRKTCMFIIIFMERCKRPMRLSAGKIFTLSLDTYTVLINWAYKAFAVMRNMKK
Bombyx mori	MKVLDNVNHAVKVTMNCCRLYGLFVSDDLTKRQLIIMRAFSLMLYLFFVGFFITTQSALIITMWGDLNLMTNVGLVLGTHLTLSAKVFTLHYKEKEITNVIYKNEVRLRAETREQGKYIISEMNRETTLFMRLFIPFGMGTVTAWLLCTPKGELYTPAWYPCNTTKSPAHEIILAHQGIAVILTATLEIAIVLLMTSIVAVCRCRLKLVGLSFETICDDLPSNIMNKLTADEQVIVAKRVRENVIEHQAVLECINDIQDCFSSAMLVHIAISTMIICATAYQLAVEKSLDLTQRMTMASFLGGMSTEIFLFCYQGGHLSIDSMEVATAVYSCPWYTFPTSLKRSLLVIMIRAQQPALLTAGGFAPLLLDTFVSIMKASYSFFTVLQNASE
Bombyx mori	MAFFIRNKMLGLTITLNTLSWAGLIMRDQYTKTQRIIVRVYGWLVFLYLFVAATYVQIADLIDIWGDLDLMAETSLLLFMELAVISKILTLIFKYDKIMEIINGTEDILCSENRLEGQKIIASIDKETTRFFQYYTSSVIFTTFFWFLGEHSSTFFIRAKYPFNELKSPGYEFALIHQCMMMVFTGYFEFNINIFFASVVAGCRCRLKLVALSLRNICINIPVNKKNLITPEEEKLITERLHCAISQHKYALDAAEDVKHCLSKVLLVQLTVSIVIICTTAYQMAVNKSTDTIQKLSMAGYLLGASFEVFLFCFQGQSLSNASEDIADAVYECPWYTLTQPLKRTLLIIMMRAQSPAILTAGGFVTLDITEYMAVSF
Bombyx mori	MKLVFDNFISALKVTLNWSRYIGIFIPDELTGRRQKLLVQAYSVFMYYLFIGFFITTQIISFILVWGDLNLMTDVGLVLGTNLALSAKIAVFFFKREDLANILKKNDDTLRSETRAEGKKIISEIDRETNAFMKVFFCFGVGTVIAWFLSTPKGELHMITWYPFDFKRSPAYEIIMIHQTIAVAVIASLLITVDIIMLSMIAVCRCRVKLVGLSLQTICDDLPCNVKNKLTSDEEVIVAKRIREYVIEHQAILDCISELQNHFSPALLVQLLTSVVIICVTAYQLAVEKSSDLLRKFTMASFLFAMSTEMFTFGYQGGHLSHDSMEVATAAYSCPWYTFPTSLKRSLLVIMIRAQQPALLTAGGFTTLSLETFVTIMKASYSFFTVLQEATD
Bombyx mori	MAFFIKNKMFGLTITLNTLSWAGLIMRDQYTKTQRIIVRVYAWLVFLYLFVAAACVQIADIIDIWGDINLMAETALLLFMEFAVISKLLTLLLRYDRIMEIINGTEEILYFENGLEGQRIIASVDKETTRFLQFNSAFVVLSTTFWFMGEHSSTFFIRAKYPFNDLKSPGYEFALIHQCMMMVFTGYTVFNINIFFASVVAGCRCRLNLVALSIRNICINIPVNKKNLITPEEEKIVKERLHCAISQHKCALNAAKDIKNCISEFLLVQFTVSIIIICTTAYQLAVNKAIGNIQKTSMVGYILGASLEVFLFCFQGEFLRNASEEIADAAYECPWYTLTQPLKRTLLIIMMRAQSPVILTAGGFIDLSIREFMGILKASYSFFTVLQHVNE
Bombyx mori	MLLYYPNTQVKEKVNNVEEFTYIKFLKSFCKIMDFWPEREEKNSKTRIFRLRYILVLQFCFTLVAGVLYLTNSVGKQTFYDLGHTIITVLMNVVSLSRLILRCFKKYDVVGQQFINKIHLYHYRNDSEYAMKIHTVVHKISHNMTYIFSFCIIFGTVTFNLTPIFNNIGSDAYKNPRPDNVTLQQCVYYALPFDYTGNFKWYLLVAIFNVQKTFFCTSLFILFELSLSLMIICLWGHLRIFIHNLNHIPAPRNSFEYTKEERQEVDDTLKKCIQHHTLIIGFVRIMSETYGLAVLIYYAFQQVVGCLLLLQCSQMELKTVTRFGFLTLVLNQQLIQISVIFELLGYMSDKLQDAVYCVPWEYMDTSHRKMVYMMFRQSQIPLQLKAMNMLSIGVKTMVS…
Bombyx mori	PIFAAKTLKDKQHLIQNKKEVTRFARLLLTYVTVGGFIWPMSFCFRRIKDPNTVVPFYVPFTPDNWTKLINEVTDIFNPCLTFQFFTSSVAICMVIYKLSDTYIVSLEFVFLLNFIFVLLTQMFIYCYYGNVVSYESKYINTSLYLSDWSSASPGVRKMFLIVMPRWTRPLVVRIARVVPLSLDSFVSVRKYKCSIEHFIYSHVKQTRARDIFSGASNKP
Bombyx mori	MEPKTYTTLEAFKPHFNALARGGYLKIMKYVGGEYRVSKQVRRSTERIVDILFILLTTLNTFGKQLAFNLRVHRIDKIIDVMNGVYFAATNRYHVDIMKENALAMYRILRLYHVAIFTCGILWTIFPLVNRALGENVQFTAYFPFDTAESPTFEIVLAYMSILITLQAYGNVTMDCTIVAFYSQAKTQIKMLRYDLEQLGKIDNIETKFTENIFERSSHIWKALKDEKIKIHSKLVFCVEHYRQIVWFVKEVESIFGEAMTVQFFVMAWVICMTVYKIVGLSIYSAEFVSMGVYLGCMLAQLFIYCYYGTQLKVESESVNTSLYCSNWLSSLPKVRRQMLIMMQYCSKPLTPRTAYVIPMSLETYISVLKSSYSLFTLLNQKH
Bombyx mori	MFHDESTRDAKTRRQIIHALHNTALKDRCLLGMVPKYKENYQVFMNNIYLGMVLFVLTHVAAGLVVHLYTEWQDVMSSLDNIADSLPILVSIAIVAYCAFNRXELYGLVSFMDGNFKYYSACGLTNMTMENSFQSARRFGRIYTACTMFSVTMYAVLPVIVHIWTKQPIKNWLYMDVNRSPFFEFVFLRSCLTQLFVGLAMGQFGVFFASNSILICGQLDLLCCGLRNARYTALLRHGVEHNSLASNVWELKSNERHNHIYNVAEMKSSDYHYDERVVHVFPKKTQFDIYSKTYDEATCKALRDCAALCQVINEYKYKFERFVSPLLVIRVVQVTLYLCTLLYAATLRFDMITCEYLVAVALDIFVYCYYGNQIILQADRVSTAAYQSSWHTMGAVPRR…
Bombyx mori	MALKKMLALTKGLEDPTHPLLGPTLKALSVFGLWQTGSQKSTVIYNTFHFLTFLFVITEYIDLYTVRKELSKMLNNLSVTVLSTICMIKTLSYVCRQSHLKVLVREISELELELMKTTDKNIVKRLRQYTVYTRAVTYVYWFLVVGINVVLLTSPLLKYASSEIYRSEIKNGTEPPPLILCSWFPFDSARMPGYFWATMVHIIMSIQGCGVVATYDMNAVAVMSYLKGQTSILKDKCKAIFDETASSRDVLNRIRDCHRHHNILLRHYYMFNSLLSPIMFVYMLICSFTICCSIIQLDSSETTISQRIWIIQYSIGQISQLFLYCWHSNEFAAKTRDLDRGVYESDWTKGDVFLRRQILLLAGKLSQTLILNAGPYASLSIPTFITVS
Bombyx mori	MGLNTIKEFFVNVKRRFQDVSIDSLLWIVNIVPSLAGFSIRSDRVSAPFWIVHWSLLVYVYAVGNAVYQWKFANEAIDYITSFINVSLLILIGNNSWWFLANRRLLKSVLHKIEVNDELSRRSEQSRLKHKKLLKIIKRIVLVFYMSNYVNASFIYLPNRVDVLNNYAMTPCVGMEPLTVSPNRELCLTILCMQEFSIMTVVLNFQALLLCFIAHTAVMFQILADEIMALNNYENLEEHQAYVKEMLPIFVKRHSLTLSAVDNYKSLYSVPLGVNFGSNALTILLILYLPVLEWFKFIPIFVFCFMLFFLYCFLCQKLVNASEAFETAIYCCGWENFALREMKMIYVMLHQAQKPVELLAADIVPVNMNTFATTLQAMYKFVTVVKF
Bombyx mori	MCFLKIKQQIIDIQKHFKDYSLNGSLWIVNLLPRLMGFNLRADKVGVFFWTIYILLLVYVFGIGIFVYLWKHVDTMSGLMKSYLNLSLILVIVNNSCWFLSKRSLLNKVLKKIHLIEDLSCESEHALAKYRRVFKIVTHLLLASYVLFYFTEIYFMFLFRNYDLLEDYSLAPCVGLEPLSSSPNSEICLIIVLIHEFISTTVMMSFAALFLVLIAHTAVMFLVLAEDMTKLTDLINLADHRKMIRESLRSLIHRHSLLLQIVYELRLLYSVPLGINFISNAMSILVLLCLPIHEWPSFLHIIGYCFFAFFLYCFLGQNVINASEKFIDAIYCCGWEHFGVAEKKLVHVMLRQAQKPVEIIALGMISVNMNTYVEALQLIYKFVTVLKI
Bombyx mori	MKLLEKLEDPDRPLLGPNVKALKFWGLLLPESRSKKYFYLFMHFAVTVFTATEYIDVWFVKSDLALLLNNLKITMLATVSVLKVTTFLLWQNAWRDLIGYVSRADLEQRATSDSRKLALINGFTGYCRKITYYYWFLMYTTVAIVTVQPIFKFFSSAAYRLDVQSGNGTYLQVVSSWIPWDKNTLPGYLLASIYQTYAAIYGGGWITSFDTNAIVIMVFFRAELELLRIDCAALFDDEKSFGDMAFMRRLKECHRRHTELVKHSRLFDSCLSPIMLLYMFVCSVMLCVTAYQITIETNPMERFLMTEYLVFGVAQLFMYCWHSNDVLYASQDLSRGPYESAWWSRDVKYRKNLYILVAQFNKVIVFSAGPFTKLTVATFIRILKGAYSYYTLLSQSQMN…
Bombyx mori	MPSLLKTESLALTLTLNTLSWAGLILRDDYTKTQRIIMKVYGGLVFLYLFVFTAYVQIADLVVIWGNIDFMTETSLILFMQLAVSAKVLTLMLKSKKIMEVTNEADAILNSEKKVEGQRIIASIDKNTTLFLKYYGFFVAFTIICWFMGENTSTFFIRSKYPFNELKSPGREFAFVHQCIVVIFTGSFDFNVDIIIISLVAVCRCRLKLVALSLRNLCLDIPMNKRNLITSDEEKVITERLRNIISQHKRALDAAEAIKHYLSGALLVQLMVSIVVICTTAYQLAVKKSTTMQSLTMAGYLFGTSLEVFLFCYQGEFLRESSEEIADAAYECPWYTLTRPLKKTLLIIMTRAQRPATLTAGGFVTLDITEYMAIMKASYSFFTVLQQVSE
Bombyx mori	MKLVFDNFIFALKVTLNWCRYFGIFIPDELTGRRQKLLVQAYSVFMFMLFIGFFIITQIILFILVWGDLSLMTDVGLVLGTNLALSAKIAVFFFKREELASILKKNDDTLRFETREEGKKIISEIDRETNAFMKVFFCFGVGTVIAWFLSTPKGELHIATWYPCDTKRSPAYEIIMIHQLAITADLLMLSMIAVCRCRVKLVGLYLQTICDDLPCNVKNKLTSDEEVIVAKRIREYVIEHQAILDCISELQNHFSPALLVQLLTSVVIICVTAYQLAVEKSSDLLRKFTMASFLFAMSTEMFTFGYQGGHLSHDSMEVATAAYSCPWYTFPTSLKRSLLVIMIRAQQPALLTAGGFTTLSLETFVTIMKASYSFFTVLQEATD
Bombyx mori	MDTNPSAAGDSVAPHLRRLRQVGFCQLDPTSQSRRPILALMHRVYHRLVLAATVLYIFEQLTYAYQARNDMERLSRVLFLMLCHLTCIAKQFVFHSDADKINQLVVGLDDALCNQPVETHRLLLLETSRRAARLLMLYSGCAVSTCILWAVFPLLDQLRGRTVEFAFWIPIDYRHNAFQFAVVLAYAFYSTSLVAVANTTMDAFIATVLYQCTTQLRILRMNFESLPERAYALSRKTRQDYHTVTHELLVDCLLHYKKITETCNLLEQIFGKAILVQFGVGGWILCMAAYQIVDMEILSIEFASTALFMGCILTELFLYCYYGNEVTVQSGLVSESVYAMSWLSLCPRERRALVVVLERARRPLRPAAGRVVPLTLNTYLKILKSSYSFYAVLRQTK
Bombyx mori	MKEEYYLQHPRTQLFYKVLAHVSTIESTIDLTWWGYTFPKYVGWFYHLQCNVVRLFGKCVVVSQILFIILNYQTIDKSVFIIAITITPLGALVGIKAESAKAECYVNLMKNFMDKVHIHSIYRKNENNEFVKKKVIQIERVSRFTAYFLVILIAINCLSWMLKPTLHNIKHFEEIMNKSMEFQYYIYFWTPLDYKYNLRDYIIIHTLCIYLGATAVTVIVTFDIFNFIAVFHVVAHIQILKNNVKSNWSDDFNESEKKGYLVSILEYHAYIIRIFGEVQSAFGLNVASNYLQNLIEDGLFLYQIMNGEKENVLMYGLMIILYLGGLIFLSIVLEEIRRQNYDLCEYVYALPWEGMSLENQKIFVVFLQRTQPDLEFETVCGMKAGVKPAFSIVKSMFSY…
Bombyx mori	MVRPCRYFAIHFILLRFLGLGWWHHPHENETRNYPGLYLYYSILTQLVWVVGLVGLETIDPFVGEKDMDRFMFSLSFVITHDLTLIKLYIFYFRNVEIQDIVRTIEIDLYRYYQNDDKIRATIRISRIFTAAFLFFGWVTIGNANIYGIVQDLRWKDIVKNLNETTSKPLRTLPQPIFIPWPYQEDKHYILTFILETMGLLWTGHIVMTIDTFIASVILHMSTQFAILREAIVTAYDRTMIALSEGALQSGVLCENSNGNEENNQIFLESFYSKEHIESVLESTLLSCIRQHQLLIGCVEKFSKTYSYGFMTQLLSSMAGICVVMVQVSQGASSFKSVRLVTSLAFFFAMVIQLAIQCFTGNELTIQAERIADAVMESKWEKMPVRLRRLLLVTMMRAQ…
Bombyx mori	MARITDVFRLNFIFWKFLGIWGKSAPSKYNMAYTALYLSASLFVYDIFLTLNLIHTPRKLETLLRETMFYFNHLVAMTKILKMFIRRKKILVIFDLLDCEEFKPSDEDSQEIMKRKNEFYYIYWRIVAVTSNLSCFMQVVGPLIKMLIWKSELGLPVCKYYFMSDEFRNKYFVIWYIYQSFGIYNQMVNNLNLDTFNCGMLWMAVGQLQILKTKFVNFKLNDIENSLDLKTRDDMQTERLRKYLTHYEIILKYCATVQDILNITIFVQLGMSSIVICVGLCGFVAMPSNTETAIFMSSYLITMTMQIFVPSWMGTQISFECGELMSAAYCCEWIPRSKLFKRSLILFVERAKTPVRITGLKIFTLSLDTFTSIMKTTYSFFTLIRQLQVDEVN
Bombyx mori	MKLWIRNANFTISLSLTLLRCLGFWSPDGLAGNKRLLYNCYSFVFFMFLLGIYILIQVVDMIKIWGDLPLMTGTAFLLFTNFAHATKVINIVIRKNRIQRVIQQANAVLMGVQSEEARRIVKSCDFETSIQLCLYFLLTFVTTVGWATSAEKHQLPLRAWYPYDTSKSPAYELTYIHQVAALLIAAYINVAKDSLVSSLIAQCRCRLRLVGLALASLGQDLKIDYQSQLSPAQENILNLRLKTCVLEHQTVLAAVTELQACFSKPTFAQFTVSLIIICVTAFQLVSQTGNLVRLLSMGTYLMNMIFQVFIYCYQGNKLSVESSEIAGSVYFSPWYLGSVKLRRALLIVMVRSRRVAKLTAGGFTTLSLASFMAIIKASYSLFTLLQQVKQKK
Bombyx mori	MGVSNGRGTVKPFLYPLVDELDYNLIVGVHLPFEYKTPSRYPLAYITVVIAFIYVSYFVMVTDLIMQAHLLHLLCQFNVLADCFENMLNDCVKGFEGPLVSLHEYIHPLIDEFEYNLMVGLRLPFSFDTPLRYLFTYVIVLIAFNYTAHYVMVTDLIMQSYLIPLICQYAVLADCFENILIDCSNDYGDHARRNDIVYSRSMELRAILSRPMLGQLASSGLLICFVGYQATTSISVNIVKCLMSLFYLGYNMFTLFVVCRWCEEITNKSLNIGNAVYCSGWESGMTVVPTVRSTILLVILRANKPIVFTAGGMYNLSLTSYTSLVKGSYSALTFLLRIQHE
Bombyx mori	MRLGFEVSISEYLYRNIFYIYTLFHILLHFYYILHMIKLDLEAIFDDIDESVALLPHRDTRRIEVQKILNGRMKRVVTWHISVFKAVEAVSSIYGPPLAYQVMFTSIAICLIAIQITQKLENGILDIRFTMLGVAACLQMWIPCYLGTLLRNKAFGVGEACWNSGWHQTPLGRMIRQDIIIVLLRAQQPVTIKFPGLQSIQLETFSSVIFNLYGYYYFLLLRWVDELTAHLVLSGYWSP
Bombyx mori	MRFGLKVYIYTLFHILLHFYYILHMIKFDLEAIFDDIDESVALLPHRDTRRIEVQKILNGRMKRIVTWHISVFKAVEAVSSIYGPPLAYQVMFTSIAICLIAIQITQKLENGILDIRFTMLGVAACLQMWIPCYLGTLLRNKAFGVGEACWNSGWHQTPLGRMIRQDIIIVLLRAQQPVTIKFPGLQSIQLETFSSVIFNLYGYYYYYCLDG
Bombyx mori	MGSSDVDFSKHFSLQVASLKFFRMWLFTPHSARPYHFWCAVLTKTLLGISVFCIPTCAQIIYLIRLVISGGAEIQEIAGIMNLMLTELLGSCKLLDLYVRRDSFHKLLDQLLSTEFVRYKKTHSAILAKAVKLSRCLYCGLLLSISCDVIVHVILVPGLRKFDTLPLKMDFIFFDTNDRSYFTYIYIFQIIYKPLMLVTFSVMQTLPWSAMSFTISQLNVLIYNMENMKEFVKATATERGCDGNEAFKELFREYVFHHSCIMRTCDELPYMVLPGCFDISFFDVPYGENSKIESPLDNLTTVGWILVYLSLCILILFVDCYFGNTITVKCAYLPTAVFSIPWLDQPKNIQVSTLLFMAKTQQPVQLIAAKLVPVSLTTFTQVMNWTYKGFALMNQMKK
Bombyx mori	MEQAKSEIDGSLVLSSFCMKRIGLSFESPKEFSSLLRQKIMFLLSFSGICYHVFSEIVYIGLTLTNSPRVEDVVPLFHTFGYGALSIAKVLSLWYKKDIFSQLLKELSEIWPTIPLDEDAQSIKTRSLSALHVTQRWYFATNVLGVWFYNVTPIVKYMYRWLKEGDGQIGFVWVSWYPFDKNGTVAHIAVYIFEIFAGQTCVWIMVSTDLLFSGMASHISMLLKLLQRRLQCFGTTPQTDDVNYQEIIAIIKLHQRLIRYCNDLEGVFSFSNLVNVVLSSMNICCVVFVIMLLEPLPALSSKLFLVSALIQIGMLCWYADDIFHANGDVATAAFNSGWYRTSPKCRRSLLFLIRRAQKPIAFTAMNFTNISLATYSAILTRSYSYFALLYTMYREN
Bombyx mori	MSESDQKFARMEILETLKLCNFCIRRVGLSFIDEVPLTVLAKLKKYFLFIFSSSMLVLMLAGEVAYVAGQMINSASIEEFVGSYLHIAGYDTMSFGKLITIWYKRNTFKQLVEELAVIWPVSIKDEVAAQIKRDSLSALKLRQFLYAFWNVLGVWLYNLTPIAILLYRKMRGTPGELGFVWQLLYPFDKTQPIFHEIVYVFETFSGVISVCCMLGSDLLFMTMSSHISMLLRLLQVQIRRLATTEGRNYESDNDCYDEIISVVKIHQRLIFSGNALYINDLENAFSVVNLINVLLSSFLQPWMEMSDKFFLGAALTQMGIVCWYADDIYRASVGVSDAVYESGWYRTNTRCRRALLVVLQRSQKPLFFTALKFRSITLTTYSSILTTAYSYFTLLYTSY…
Bombyx mori	MASIWRKCFSKEKNKETSEQHVYKVEDYNATFTIPMAVLKLVGLRVTKNDSKYTRLFWNIFYWFEFGNLFIVTWLELINMVQTASGGSFQDAVEIFRMMPCVGYLLLAMAKSYKIVYYRPIYENLIYELRDMWPKGCVADEEHAIICTALKQLNYVVQGYYWCXNALLVIFLSPPFVEIIKQVAGWDVPLILPFFYWFPFDPFQRIYYETILIFQTWHGLITIWFMLCGDLLFCIFLSHISTQFDLLAVRIKRMVYVPVDKQLIEEYPLGEYSRNFLVKEKSAIDSYTEKQWEERFQNEVTEIVLRHRALIRLSGDVEELFSFALLVNFFNSSIIICFCGFCCVIVEKWNEMIYKSFLTTALSQTWLLCWYGQRLLESSEGVSDALYNSGWYNVSKKIK…
Bombyx mori	MEELRGLPEDYLEPLLPCLDLIKRCNVTFFDNGTLFNRYWRYFYIIPCVVAFYIFLSAYMMQVFEGQLELSELAYVVSVYVVSNQAIVKAIIVVLKSKEIRSIILELGQAWRTEDLSDAQINKKKILLKRLNFVSKVFLIVYCYVGVELLMVNLCAHISTEFALLHEDLRNLTPLRNSKGKGLGNGIRKIVRHHVKLIRLSQQLDNIFNIMIFINLSSVTFTICFFGFAAKVARTAIEKAKNFIGVIALIVQIFNLCYYAELLQDASSTIADAAYENLWYNGGIDHQKNLLFIIKRSQNPCSLTSMKYSPIALNTFTAVTLGILYSYIAWMPQFTLA
Bombyx mori	MTVASILIVDKTVCVDVDVWTVQRALSGLVAAVYNRNDYDKTFVTPKATLHWSGIKMTHTITELQGKYWSVYYWFEFVNIFAAMCLEFLGMLDTARGGTFDDAVKIFRMMPCNGYTVLSLIKSFNMVRYRPVYENLIDEIGGMWPDGAVGEEEHKIISSALKQINFVVKGYYYCNHYLLVSFLCPPFFQRIKGLLGREWEMMLHFFYWLPFNPNQPVYFEILLTIQTWHAIIVIWLNMSGDLLFCLFLSHITTQLDLLSVRIKKLVLVSVDRQLPDHFPLGMLSKDTERLSAEQEIKEQQQELAEIVKRHHALIRLSKDVEDMYSFSLLVNFLNSSIFICFCGFCSVVVEKWNETAYKSFLVTTLSQIWFLCWYGQKLLDSSEGVSDALYKCGWYNASK…
Bombyx mori	MCCYYVTFFFLVLTSVQLFVTLCLTRFESSFEVINIAPNLGVCLVIIIKYSKIHTKRISYQKFYNHFRYELWDVVLDSVDHRNVLETYVKTARLIARFFIYYGITLSLLVALLPRIIMLYENSVLQKNLYLYPFDGWYPFNKIKWYYIAYVWESVMTTVVIINFVCTNTIHISYTRLICMELKVLGISIENLLKSKVRDSITQSKIEDFHENIKVNFKTILKRHQLLGNVVSELNIIMGDGMLLTYISGSVFICLTAFTATVVNDFYMTLRYFSFFCSLLVETFIQCIMGQLLIDHSEDFENSIYFTDWPIADLSTKKMLLIMLIRAQKSYVFTANGYFIMNF
Bombyx mori	MADTFSAFHRVLSFAGISIFKETNWNSKFWFTVQIFNFIIGLLCFLFTSGFVISSSSDLLLFIQGACIWTTGVIMTITLGICLVFRIQFRDFLTEMAFRDAALDIPIVDYIFNVNNGKKMMQLKKLVVESQKDLLNYTSLLLKIYVTGVWLCATLYLCSPIYSMLVSEDKSLRLLAFDMWFPWSLADIKVYTLSFIFHAYAGYLCCVAYPGLQSTIILLVGQIIRQLRILNFILQHLNELVLEVNQRKDEKWQKSCTTVLSQCVEHYVKIKRFSNRLNVICRPFYLALILVAIILVCMCSVKIAISDKLSPDTIKYYVHEICFIFVVLMFCLLGQQVDDECASLELAVTEKWYIFNRAHKQNVRIFKMALSQRMPIYIFGTITLSLPTFTWFIKTGMSF…
Bombyx mori	MSLSTRCLLKDFCKYVYYAGAGNFWYEDIYKETVPYKMYVVISFFTYTVMIFLENLAALFGKLPEVEKNSAVMFAAIHNIVLTKMFLLLYHKRSISKLNCEMAAVGENLEEASIMRRQFRKMRLGTALYFISVYLSLVAYGVESARRTIVEGAPFYTVVTYLPDYDNTTVLASFLRIFFYITWLYMMLPMMSADCMPIAHLITMTYKFVTLCRHFDQIREKFQINVKIMAKTEATEILKLGFIEGIKMHQKLMYLADEIHRVFGIIMALQVCESSAVAVLLLLRLALSPHLDLTNAFMTYTFVCSLFLLLALNLWNAGELTYQASLLSNAMFYSGWYFCDFEKDWCRDIRRLVLIGCAQAQKPLILKAFGVLDLSYETFVSVARMTYSVFAVFYKRGD
Bombyx mori	MVARRPLQFHQGRNVDNVEDFKYVKWLRNHLKTVDAWPVHSKSKRKIQKRYVLPIFSAACFISQTVYLKNGIGTLSFVVLVHSYICFLINGSCLCRGILIATERYKRLATCYLKTVHLFHHKNRSEHAMKIHVIVHRLSHYYTIYLISLVFVGMVLFNFMPIYNNINSGAFKSPRPENVTFQHAMYLALPFDYTTNIKGYFVVFILNWYISLVTTSHFCTFDLFISLMIIHLWGHIKILMCSLEDIEGFVPGSSFKFTIEQNRKIYLILQECIRHHQFTIDFTNEMSSTFGLVILFYYFFYQVSGCLLLLACSQMDIESLSRFGPMTFILFQQLIQLSIVFELISSLSENLPNAVYNVPWEFMDKNNRKMIQVLLLQSQKLIQFKATSMMNVGVQAMAT…
Bombyx mori	MNKNHYILKTYCDKIFLVGSGNFWYQKTESRNDKTLLYKIYSCVLFFTYGFMTVLEIMAAMMGDFPEDEKRDSVTFATSHTVVMIKFISIIKNKELLKTLNRKMMMICEAHEEQTLMDEMYRTVKINVVAYCVAVYGSATFYVFEGLRKFYNGSHFVTIVTYYPSNDDDTLAATIVRIATTLVLLMMLLTMIISVDTYTMAYLIMYKYKFITLRHYFKRLRENVDELAAEKLAQGLVEGIKMHNELLSLSKDIDKAFGTVMALQLCQSSGSAVSLLLQIAVSNTIIFFFLAAMYLLLALFLCNAGEITYQVSIILLNCFMFQVVRSTYSVFALFYAQNK
Bombyx mori	MRRHAARLFTNTTEAQRVNVLRAIYMVGGVRVLGFIFVKVFLYSVAALKARNKKCLCVFVYVGAELIMITLCANLGMQFTLLREDLLQLNPVANKKRGTAYYVFNRIIFVNLLFVGITTCFFRYFSRGPTYMLNNYVAVFSSLQFVFYLCYFGELLTGASARIGDTAYQNLWFEGGTHYQKTMLLIIRRSQRACCLTSLKYAPVTLNMFTKVISTTWSYFSLMNTVYGEQE
Bombyx mori	MELNFDKIFRIAIISQKFSGTYPYTKRDKKWATHFILMHGELTIICMLFIYNIIEFDLKAVDYSQMCRNMCLSFVYLQNVILEYAKKGRWLCRAWAILTTCGMAQFFLKSIIVCTIYSAIQGNFRIVQYYEVIYPEVIERHRNNPVIFITMYFCTFFYSLYTSALYTSVLPLGPIFLLHGCAKLEIVRLNIKNLFDNDDYVVQERLKKTRTHSKVSLKIYGTINECFQVIYEFLLKSSSLVLPITIFAVIQVSSLHICFIFLIPNTQWNVCSQNKHFLGSLEMSCRNCHIFYYLLADPADFVVPQS
Bombyx mori	MELNFDKIFRIAIISQKFSGTYPYTKRDKKWATHFILMHGELTIICMLFIYNIIEFDLKAADYSQMCRNMCLSFVYLVITLLYINMLYYQSKLKMLIETVKAEYEIAKTMSEEEQNVILEYAKKGRWLCRAWAILTTCGMAQFFLKSIVCTIYSAIQGNFRIVQYYEVIYPEVIERHRNNPVIFITLYFCTFFYSLYTSALYTSVLPLGPIFLLHGCAKLEIVRLNIKNLFDNDDYVVQERLKKTVLQMQDIYCSIPKYQLLPFDSIQRRAVRIVDNPILS
Danaus plexippus	MTLPDQSNLVRWGKGTEKTCYICGKAVGTARHLLVGCKVLLDSGQYSRRHDRVLEIIREAGTDLFELQIRGTVFEVTFNSLKTVKKKDIVIWGPGRHDKTMHRWSAVGPYGTQTVTIPIKEAVLSLSNKWHPSAEVVFLGDFDVPHSNWLGLRFPPGPDGVHGRVLALSLVHLGEALRELFDLCLRSGQFPRAWKEGRLCLLPKGSRPLDSASAVRPVVVLNEAGKALEKIMATRLVRHLEEGSGPGLSEKSL
Danaus plexippus	MSLIDRFKTKLVDYKETFMDYRIESIILLLNFIPSMAGFSILNKKNSVIFWIVHFFLVLYVYVLGSIMYQVNVADGPIDLIKSYVNLTLVILIINNSYWFIVKRATLTKLMENVIENDTQSHQLDFLKPKHTKLLRTIKIIVYIFYAFNILDVIFVYIPRRIDVTNEYYSNVACVGMKPLTHFPKKQLCQLVLFATEISICTVVLNYQALIFFLISHTAAMYRLLCEEIFALDDDNMDTATVKKRLVVLIGRHTLTLTITKTIKDLYSMPIGINFGSNAICIILSFALPWEEWVNLSPVYIYCFLVFFLYCHLCQMLINASEQFEYAVYSCGWEKFDLKEQKTAYVMLLQAQKPVTLLAADIVPVNIYTFATTMQAMFKFITVFKF
Danaus plexippus	MRNPETYRSLIAPFWILHFSLLVYVYGAGSVMYQLRVASSTRDFLKSYVNITLIILIVNNSYWFIKERPLLRTVLNQVIRNDILSMETELLQDKHEKLLSVIKKIILIFYGFNLFDAFFIYIPHRSDVNNDHYSMTSCVGLEPLTATPNRQICRLILGLQEVTIMTAVLNYQTLLLFLIAHTEAMYRLLSEEMLNFNQYASTPESNIFVKNRLPLLVSRHSLTLDIIKNLKALYSMPMGVNFGSNAVCICLFFYLPLREWITFSPVLIYCFLVFFLYCYLCQRLINASEVFENAVYSCGWEKFNLNEQKTIYVMLLQAQKPVTLLAADIIPVNISTFATTIQAMFKFVTVVKL
Danaus plexippus	MMLVQEYLEYDASIGPETSFHTHLHKYLPKIKRRVISVWSSIMFLLLLYVSIPIIKPGRNLPDNSYVIYGLEPTFETPNYEIALITIIISVTMGVYAMTCFLTFILIIAGYIEAQMRALSDEILEIWDGAIKNYEKVDSNSFENIAKDNNVKEYIRIRLKNVVKIHTVNKHLLNTFEGLFRVTMALDFIILMITIVVELFKRIEDTYIELIYSFIQLNVACYMGQKLLDASDEFEFSVYDCQWEKFDRSNMRMVLMILLNAQKPLVITAGAITVLDYVCLISVIKSTYTIYTTLQREPR
Danaus plexippus	VRGTRFETNILKVLKVVKTQATAAWTVLTLNGLIYISVPFLRPGRHFSEDLFILYGLEPMRESPNYEVASVLLTSAVIFSVTASVHVTLFIIVIVGYLEAQMLALSKEMLNIWDDSEKYYNVYKLYNNPAMKSRARNIFLKIRLRDIVKFQIVNVNLRNKVEHELRFIFVNDLIFIILALVTELVGGLENTWIQMPFTFGIIFIDCYIGQRLIDASKEYENAIYNCKWENFNVDNQKTVLFMLQCSQKTMTLSAGGFAVLNFASLMSMLRSTYSAYTTLKSTAQK
Danaus plexippus	MGASNSAIERRTHGYCCLHAARGAPNLAKSYRALTTKPRYFIRPLKSTFTSSCACYTSAYIFNAIWFVFVRCVETNDFITAMVALSLTTCSASCVIKFFYMKLFKNQLMGLVDEYLYSDTLVERSTRFANNRLQNLRLVKRRAIIVWTILISNAIIYVIEPLLRPGRHFTADLYVIYMFESPNYEIIYVIEAASIYFSVWTTVHLTLLIFVVLGCIEAQLLALSEELNNIWEDSYKYYKQNENRNEYFIRNTFLRRRLRDIVRFHIVNIHLRRIVDKVTRFIFGVDCAFMILAIVTELVGGLENTFVQFPFTIGIVFIECFIGQKLIDASIVFEKSVYSCKWQNFDVSNQKTVFCMLQTSQNTLSLSAGGVAVLNLAFFMFVLRTTYSAYTTLKSS
Danaus plexippus	NDTQPVSWALYLIITICSSCYFFAYVVNLVWFVLVRCVETGDFITAMVALSLTFCSGTCLAKFLYMKMYTNTVMNLVDEYRLCDKLLVSYTRFAMNRMNNLRIIKKRAITVWLVLVTNAVIYLLTPLLSPGRHFAEDLYVLYGLEPSFETPNYQIIFAIEAASIFFSISTTVHITVFIIVIVGCIEAQLLALSEELENMWEDSAKFYDRKTVMKLIDDYLHCNGLVVRGTRFETNTIAIVFIDCFIGQKLIDASDVFESSIYGCRWENFDVHNQKTVLFMLKNSQKTLYLSAGGIAVLNMSCLMCIFRTTYSAYTTLQ
Danaus plexippus	MFVCEMVARSGLLGLFDEDLVYFDAPHYSPATLFPSQLEAGMTLKVYRLEAVMDLVDEYLNCNELIVKGTRFEKNFFTNMRIIKKQATVSWFVLTLNSAIFASLPFMRPGRHLTQDLYVMYMMESPNYEIAAILTVSSVYFAVTIIIHLTLFIIVIIGFLESQMLALSVELTNIWEDSKKFYNYYILQHNESGDEYEVRNVFVTNRLRDILKFHIMNINLRNKVEKELRFIFVIDFIFMMLGLVTELLGGLDNTLFQFSFTLGIVFIDCCIGQRLIDASIAFETAVYDCKWENFNLSNQKTVLFMLQCSQKTMTLTAAGIAVLNFIFLMSVLKSTYSAYTTLASFT
Danaus plexippus	MGLLFADAKDLVGIKKTSDINYMRVLKLGLKVIFCYPHIEGELQSKYVILGKIWVTLLSIATLSGQILYLYHKTGKIIFLKLGHTYITTAMNSVVSFRIMRTFLKSYNEIMNDFMIKIHIFNHKDRSEYALKIQIIIHKASHFVTVFLNSGMIFAIITFNIAPLYNNYRSGAFNDYKNGNASFEHSVFFYIPEEYENNIIIYTAIFISNWYVSLMCAMLFIQFDLILCLMIINLWGRFKILIHSLETFGESFDFETFNNTTQEGFTVNQSTEVNKKLEDIITHHQVIIKFTSKLSSTFGPVLLHYYIFHIVTLCILLLECSKMDPDALTRYGILTFLVVEQLIQVSVAFEILETMSSKLEKAVYYLPWECMNVSQRRVVLIMLMQAQRGGTVKALDMVN…
Danaus plexippus	MTVSKSPVSGYLNKMYQYTENIFPETGDIRRAAVELSLATASGTCVAQFLYMKLCSNRLMDIVDEYLSCDKLVSRGTRFEKNLSWKLREIKKRALVVWIVLIGNAALYVTVPIFIPGRHFTEDLFVLYGLDPMVESPNYEKASILLTLAVYFSLTVMVHITLFIIVIIGFLESQMLALSVELSNIWEDSKKFYNYYVLHHNESITKYELRNLFIKNRLRDIVKFQIMIVSLRNKVEKELRFIFVNDFIFMIFALVSELVGGLENTMIQMPFTFGMVFIDCFIGQRLIDASKAFERAAYGSKWENFNLSNQKTKKYEVLGNNTTYLKEDLHLVCYRNVQNSRKNSNEDDRQEGE
Danaus plexippus	MPWNVEVLLRTLTIRSYRRLNKPISWIFYILTTLSGLFYIYSYVISPVWFLMVKSRETGDFTAAIVELSLSMCSLTCVPKIFYMKYYSSTVMDLIDEYLRCNELIVKGTRFEKNFLKNMKTVKKQATVTWAVSMLNSATYLTVPLLRPGRHFTQDMYVIYGLEPMLESPNFEIATFMMVLSIIFALKVIVYITLFVIVIIGFLESQMLALSVELTNIWEDSKKFYNYYILQHNESGDEYEVRNVFVTNRLRDILKFHIMNINLRNKVEKELRFIFVIDFIFMMLGLVTELLGGLDNTLFQFSFTLGIVFIDCCIGQRLIDASIAFETAVYDCKWENFNLSNQKTVLFMLQCSQKTMTLTAAGIAVLNFIFLMSVLKSTYSAYTTLASFT
Danaus plexippus	MNLVDEYLYSNEFMVKNTRFEKRFLKNLKIVKKRAIFIWIFLFANGTMYNIIPLMMPGRHFSEDMYVIYMFESPNFEIASIMMAVGVYFAVASAVHIMLFMIVIVGCIEAQMTALSEELADIWEDSEKFYNTSKVFIKYIQEDEARNKFLEIRLKDVVKFQIINMDLRNKIEKELSFIFVVDFVIMIIAIVTELVGGLENTFGQIPFTVSQVVVACLTGQKLIDSSEVFSEAVYCCKWENFNVSNRKTILLMLQCSQQTLMLSAGGIAVIEPKFGQLLEFVHGLVINGSISSHE
Danaus plexippus	MNVLRKLRKFGLDYYDMQMMLWNIEVLFRAFTINIRKETGQRNSIRDLVEKCLQCNKLIVKGTRFETNFLASLKDVKRKAIMLWSGFAINGVVYILAPFLKTGRHFPQDLIVIYGLEPMYESSNYEIAMMLFMASSYFSLFIITYVSLLMIVIVGFVESQMLALSEELENLWDDSEAFYNDYKFDEESERKENVIRNLFIKMRLSDIVKFHIMNINLRKEIKDKMLFIFFNDFIFMAFAMVAELVGGLQNTAVQIPFTFGMVCFDCYVGQRLLDAAATFEEAVYSCQWGNFNVSNRKTVFLMLLCSGRAMTLSAGGMSVLDYSFLMAVLRSTYSAYTTLKSTE
Danaus plexippus	MMWPINFEEMYKISTYSLRLNGAHPNIKNKNKFWYLKIYLLRFIELLCCGLLVNSIIFYDVVSKKYTEAIKNSLMVIVGITVIFKHSILINCNDSIKQLLKILDEDYKAAELYGEREKDIILKSAMSGVKICRFWLVSATLTCFMFPAKAIIEMGNLYMRGEFKLVPMFDFTYPNFIEVHKESTVAYTVLFLMCLSFDLFSLSIYIGFDPLVPIFMLHTCGQLELISNKLVNVFSKDASRQDIVDDLKRINVKLQNIYKFVKMVQNIFIILYEFNMKTTTFLLPFSVFQIMQSLRNREISLEFIFFFSGACLHFYMPCYYSNLLMEKSESLRNAIYFSGWESRRDIGIRKTILLMLTRTYVPLGIKTVFYPICLDTFAEMVRQAYGIYNIMNAAWG
Danaus plexippus	MTFALKFNRSHPSIKRDLKWMFHFGLMHGTYFAVFVTLVYSSISIDLKNDDFTQATANGVLCLIFTVSTYKYCIIWYYQDLLLDVIKKINMDYEEAQCFTKEEKQIVHKFINKGREVNKYWFILIVTTAFIFLAKSLGLMLYYTIIDEFKLVHLYEMHYPKFLEDKKDTLNVFILLYIIFLFYDLYGALTYIGFEPFGPVLMLHSCGQLEIVRGRILKIFQSNYTDAEIIEQLNDIAKYLQKILSFIESIKTSFKILYELTLKATAITIPITIYQIIQSLKKGELRIEFLTVIIAGVGLSTTPCYYSEMLMNAGKDLNQAIYECGWEKNFEPKSRKLIFLLLLRTSKSMAVRTIFVEVCLEALTDVYHMAYAISNLLNAK
Danaus plexippus	MTFALKFNRSHPSIKRDLKWMFHFGLMHGTYFAVFVTLVYSSISIDLKNDDFTQATANGVLCLIFTVSTYKYCIIWYYQDLLLDVIKKINMDYEEAQCFTKEEKQIVHKFINKGREVNKYWFILIVTTAFIFLAKSLGLMLYYTIIDEFKLVHLYEMHYPKFLEDKKDTLSVFILLYIIFLFYDLYGALTYIGFEPFGPVLMLHSCGQLEIVRGRILKIFQSNYTDAEIIEQLNDIAKYLQKILRSIKTSFKILYELTLKATAITIPITIYQIIQSLKKGELRIEFLTVIIAGVGLSTTPCYYSEMLMNAV
Danaus plexippus	MIYPNRENIQTRFKVIFSVIAINGVMLYWFLLYLWKCICNHDMYNVSRNLTIGILVTLFFFKSFYVTNKTHRFAQLLEKISNDLLKGNDMDDSYQEIYEKYIKLGKLGQTCWIFIPILLTSQFPIYAGVSTIYESLKTDTGQKYMIHEMDLKYLEDKQYDSPIYELTFAYHLITCLTLSPNFAGFDGSFCIATNHLRLKLKLLAHKVERAFKDAKNKWELHTMIKETIRDHQEALSFYEDLQEVYGSWLFTVFAVTSLLISLNIYQIYLSERVDPKYAIFAISGIIHMFAPCYFASNLMKTSEELSLDLYSVEWEVWAYPAVTKQLIFMIAKSQQTLILTGNGIVYFNMQLFISLLPLPRSAWGVPGFIYK
Danaus plexippus	MYPNPVYDEKRKKLIVMAILSVLPAFTLAGNDIRLRILNNDMANVVRQSIILVSITFVIIKFIISIARKDEFRSLLEEIDADYERFNGMSEQYQDLVEDTIRKTRKVEKSWCFVLLVTTASYPVLAGACTIYSQLFSDYPRRYMVHELKAILISEEQKYQSPYFEIVSLYTMYIVIFLFIGFTGFDGMFSVCLLHVSLKLKIYQENLRNLFNEKDIQKIKYNIGLFVKNHCGVLRLIAKIQTCFEVWLVGIFINAVVQIGMAFTQITNQTESDINQMYYLYALATVVHIYLPCYFASDVTYNAAEIANVAYSSSWERVQDSKIRSSICFIIAKCQTPVRLTALDMLTFNMELFVSVGHQM
Danaus plexippus	MSFFKRFTDRVCESDLFDFNLKYLYYVGLWPREDWPKYKQILYKIYEFKLHLLSITFIVITGIGTYQQRNNVIMLMTNLDKTLVGYNFVLKIFFFVIKREKLNVLINEIKNSGDKVSDDRKTLMAIHVIFITFISTALVSAFSLLSQYKAEMTVEAWMPFDPFKDRMSLLMAAQILAICFVVPCLYRAFAMQGIVCSIIMYFCDQLLHLQGNLKKLGNTKHNEMQARKEFKGIVKKHVRLMRYTKTFTEIFKEFFLIQNLAVTIELCLNALMVTVVGLDEKTLLASFLTFLGLALFNAYIFCYLGDELIILSTGISQAAYESEWTSWPIDMQKDLLIIIKVAQRPLKLSAGGMAIMCIQTYSQALYNAYSIFAVLNDVVD
Danaus plexippus	MKSLVCSLAFHSITNNSGDRKRPLLFPFWIFEIDFGLTPTYEIAFILTVVKLLQLEHGLARPRKYDSLTEDSFKGCVSADDLLEHYAQVYKKLLLFEQKISAPVVCLSAYAATEKWDAGEFNAILILLCVGAITLIFIPCYLCTFLCVKINSICYACWNIPFWNAGPVIRPYLLLIMQRSLQPLPIKSPGFEEVSLQTFSNKMASAYSFFNMLRQANI
Danaus plexippus	MDETFQVFDRVLSFAGISLFAKRNWNSKKWLFFQCFNVIIGFITFIFTTAFVFTNISNLLLCIQGGCVWTTGVIMFISLCVCLIFRTKFRTFLEEMVFEDRVFDIPLVKSIFIRKPGHGKLLELEKLVVNSQEKLFKLTRVLLKTYVGSVWLCVTLYLCGPIYQMCVTKDKSLRLLAFDMWFPYGLEDFRVYVATFIFHAYAAYPGLQSTIILFVGQIIRQLQILTFILNNLDEIAKELVGKRGELWQETCIQIFSQCVDHYIQTKRFSNKLNVICQPFYLALIVVATMLVCVCSVKIAISDKLSPDTMKYYVHELCFVLVVLMFCYLGQQVDNECEKLEAAVTEKWYLFNSSHKTNIRIFMMAMCQKMPIYIYGSITLSLQTFTWFIRTGMSFFTFLM…
Danaus plexippus	MDYDRTLYLTSEAFKFSGIEMGYKRIPGYLKYLYHFNALWLYADVFGEFFWLCEGIAMGKSIDLLSRVAPCSALCILSTAKTLPMVTNNDILKDAVLKLRRLHQGVDLRNSFECDELMKTSTILKNIITVLVVGFVCAVVLFTSMPGFLMAYDFFTTGTYQLQLPFFTKYFVDVFADARIYTFVYLHQFVSTVLVGLNIFAADTLFFAFCSYVKMHFRILGHYYENIVGQSESETRNNLRRCVRTHQVLIKLVNQINILYSKSTLVNIMTSSFIICLCGFNITITKSKDMSTYLLFIPFLMNSLTEIFLMCFFGDQMIDSSYNITQAVYSSRWYDAGEDLKRSVLLILFRSQQSCKITAANFSDLHLRSFTTVCVYIIL
Danaus plexippus	MSFDESIKKIELVLSCNGLTIRSRYNDVRTRWKNRFLFIFNMIWFNSEAICGVAWMVLRLNEGGTIAEVTYMAPCALFTLLSVLKALLFIYYEDNICDLVASLRKLDIKYNNKSISSEDIDFLHFTLKLSKILNAMLCVVFSWSTLVVSCIFYIKDGVFDVIFPLKVEYPFSFDHNDARLWPFVYIHQFWSAEVTFMFLVFLSCNLAQIFLLCYFGDLVMKMEVGSSIYNSRWYKMDAKSVKSLLIIHSRSLKPCKLTAFGFFDVNLKSFMSIMSTSWSYFALLKTVATPTKT
Danaus plexippus	MYTYFKVAVFWLNKKKILNLLKFLYCDEFRPEEKEHTEILKKSIKLARFITTYYITICVCAVSVAIILPITEDFEILPTNVEYPYFDVYKPPLYVIAYVHHIYYKPATCIIDGAMDTICAVFITFAIGQIDILAYNLRNFDVLAFKKWQRDLKHHKNTSYDCKHYVNYILKKCIVHYNAIIRYVSMIEDAFSLASALQLMLSVMVLCLVGIQILSIENPREHPMQMAWTAVYLSCMLQEVFILCWFGNELILKSTELRQAAFDGPWLKMDYRTMMLIVIFLERCQRPLQVSAGKIFILSLNTYTYLINWSYKAFALMTNMKK
Danaus plexippus	DCIFVFLFIFLYNCLLTINLYFLPSDLNVIIEDLVLYFTCLSIMSKVLTYFIRKESIRDILRFLDGDKFQPKNEKELQIINAAKKFNEKYWKVVAILSYSSNITHVSTPIILHLIDSVPVVFPVSGYFFLSEDRRRENLYYIYLFQAVGIHFNMLYNINIDSFFIGLLILAIAQIDILDEKLKNIATNIWDADGMVNRDIDEICIRKLNDCILHYNNISKFCLLVEEVFSVTLFVQFSMSSFVICVCLYRLTQPAPLPYYLFLGSYLFIMIIQIFVPCFFGARIMDKSSQLSHAVYSCDWTPRSRRFKSSMRLFVERSLRPHSITGGKIFPLSLVTFTSIMNAAYSFFTLLTNVQSNET
Danaus plexippus	MAIFIFVNFIIYNSLLILNLVFTPRKIEYMIREVIFLFTEVAVTGKVLMIMFKRKKILSVFDILNCEVFKGEDDISRRIVESHVSKYKTYWSLYAILSNFAYSSQVFVPIIVYFIFNTNIKLPICKYYFLDEEYVRRYFVFLYLYQSLGIYGHMQYNVNIDALISGLLILAIAQVKVLKYELKNIKPDSPLKDKRETERSQIFKLHKHLKHYEELLNYCSGIQDIVGLSMFVQFGIASIIICVVLSGLRFTASVEALMFMVTYLFTMILQIYVPAWLGTQLNYESQELVFAAYSSQWIRRSEKFKRSLKLFMERANTNIVLTGWRIFPLSLDTFTSVITRNIS
Danaus plexippus	MSVNQILRDFNNNTDTSSEILAKSSINVISKRVYPRQPADVGYGQIMNGMDLRLQKTTSTFCSTHSNGDDVLKMFDSAAAEYQIHNVHLDILSAEFLTMGTYLCCMMTQLYIYCYYGTQLKVESELVNDSVYQSSWLSLSPAFRRGLLVMMERCKRSIEPRTAYIIPLSMETYISATSRLFSAPNVVSAISFINTRVVAGMRAHR
Danaus plexippus	MFKWRSAHGLTNMTMWQSYKTAKTFAYLYTACTLFSVATYALLPVIAYLLFEKPLQHWIYMDVTNNFHLFLILIRQCMSQVFVGLAVGQLDIYSSEYEDATCAALRECAQVARVIKSYKDRFESFVSPLLVLRVVQVTLYLCTLLYTTSEKFDMVTVEYLAAVALDMFVYCYFGNQITLQSDRVSSSAYYSGWYCCGKRGRRLLLHVLLSHHRSVLVRAGRFLPMNLHTFLKILKTSFSYYTLLVNVNEK
Danaus plexippus	MSLLFTHIKSSLKFTNVIFTVFGVWPPPGLNDLARRVYSLYSFLLLFLTIMIAKVSEMMSVYIIIQTGDLVQVWGDLTLMTASVFMLFTNIAYAIKLAYVIQRRELIQKIIFDGDNELDGQKTKLAIQTVERYPFDATKRPAYQWTYAHQFIALSINAAVNLCCDVLVATLIAQCRCRLRLIAQSLRTLCDDVDVDKKGRITADSEKVVSSRVRGIVMRHQLVLAQVEQLQQCFSVPILGQFAVASFIICVTAYQMAFVTNLYRLISMASFEIAVTIQVYIYCVAGTNLTIDSDEVSRAAYECPWYEFPASIRRLLLVIMVRCKRATVITVAGIVEISLDTFMSLTSTRCVKTLTDLHSQI
Danaus plexippus	ISVLMGNVLEEATAKDIKNCTFIILQMIDLYLIWGNLSLMTGTALVLFTNISQVTKIINLLARRKHIEFLIKDTNDGLEVMTSSRARELIKSCDHETRNQQVIFLLVTFVTTVGWATITDKNGLPLPAWYPYDTSVSPAYELTYTHQTLSIMIVAVLNISKDSLVTTLLAQTRCRLGLVGLALTTVCSDLVPEEDNTYSGGYSNKLFTAQQEMIAKNRLRICVQQHQRALRAAKILQECFSVPTFAQFSVSLIIICVTAFQVLSVIPLRSCIDGQQDAWPTPVTFFIIINFSAYSDIGYYHKKKTSEELARRAYEMPWYMCSVSVRRSIQIMMIRCHRIVKFTAGGFTTLSLATFTAVIKLSYSMLTLLQQVNEKI
Danaus plexippus	MADIKSEDLFLNRAKFVMKLLGVWIIYIVQVWGDLEAVSQASYLLFTQASLCFKVTVFQVNVKSLRELLKRMNDKIFLPQSSKQNRILSLQAKRIKRLLLAFMISSQTTCGLWALKPLFDDPGSRKFPFDMWMPVTPQSSPHYEFGYAFQLLTICMSAYMYFGVDSVALSMVIFACGQIDIIKDKILKINSIRKESGDEMSRRIVASDNNKKLIECIRQHQAVVLFKELLENTYHTYLLFQLVGSVGLICMSALRILVVEWRSIQFFSIVTYLSVMISQLFVCCWCGHELTATSEDLHTVFYRSTWYEQDVRFQRCLCFAMMRLGQPLVLRAGHYIPLSRQTFVSILRMSYSYFAVLNQTK
Danaus plexippus	MGIWLSSNNYVILRDLYKSLIMSTQYSFLLFEIFYVFVVWGDIDEMSEASYLLFTQTSVCYKASVFIINKKNLIVLLVSMKAKIFEPQSSIHYGILYRNARVVKNLCAVFLMSAITTCSLWTIMPLFDAAETRFFPFKIWMPVDPRDSPQYELGYIYQVMSIYISALLFVAVDNITLGMIMFGCAQLEIVIDKIKQLKNASSKHNKERRKLICENNKLLDECIKQHQSVIRFIETLENTYHANIFFQLTATVGIICIIGLRISIVEPRSVQFFSMLNYMVTMLSQLFLYCWCGSHLTTKSEELREWLYQCPWYNQDPRFRKSVFIAMERMKRPIIFKAGHYIPLSRPTFVSVLRLSYSYFAVLNQAKNK
Danaus plexippus	MRRTNGCARTDGFHSLYRALVLVLTIAYLLQEFVYAYQERNDMTKLSRVMFLLLCHITSIAKQIVFHYDADRIQEMIEGFDDPIYNGESASALSLLRSTTLVARRLERAYAGCAILTCTLWLVFPVLHRLSGNPVHFAFWTGIDTDPPAMFVAVLLYSYYVTTLVGIANTTMDAFIATILFQCKTQLTILRLDFQTLPQRALIECQKNDLTYESALIKLFVKCFLHYRRVTETAALLQDIFGTAILVQFGIGGWILCMAAYKLVSLNVLSIEFASMTLFILCILTELFLYCYYGNELTVESELIVRSVYSMRWVSSPLRFQRLLLLLMLRVRRTLRPAAGRVIPLSLDTFVKILKSSYTFYAVLRQTK
Danaus plexippus	MSSSLDDIIEGVNVILIQIGTYVKYKTMFFYPLFDDAEYNLIIVISLPFDYRTPALYPVTYMSTFIVFMYIAYFVMLHDLVIQVYLVHLICQFAILNDCFENILIDCKKGFSKEQLDSIYFNEEFIQKYIKRLGRLVDQHTFIINNTLKLRDILSTPMLLQVAVSTTLICSIGFQIATTVSVNVSKMLMSLLYLGYNMLSFFIMCKRCEDLKIQSTKVGEAVYFSSWEEVVVTIPRVRTTVLLILLRAHKPIGLTGGGMYELSLEAYGNMIKTSYSALTVLLRLR
Danaus plexippus	MNFRNIYPLVDDIDYNLMISARLPFSYNTPIRYPIVYFIVLIVFNFTSLFVMVNDLIMQAHLMHLLCQYTILADCFETIIDDCIDSENKIERTKLLMTEKFRQRYLKRLNDLVEQHKLILRNTMELKKSLSIPMLGQLAASTMLICFVSFQATRTAGKSNVKFFMSVLYLMYNLFELFIFCKWCDEIKFQSENISKAIYCSGWEYGLMATKGLRARLMFAVMRARKPLVLSAGGLFDLSLVSYTTLIKTSYSAVTVLRRFQ
Danaus plexippus	MPESGKTKGRRFFVVHYILLRFLGLGWWHSPEENNTNNFPGIYLYYSILTEVVWVAGFVGLESMDPFIGHKDLDRLMFSLAFVVTHDLTIVKLYIFFFKNQQIQDIIRTLEIKTVRITRIFTGLFIFFGWMTIGNGNVYGIIQDLRWKAEVAQLNDTSLRPFRTLPQPIYIPWEHQNDLSFIITFLLETVGLLWTGHIVMTIDTFIGSVILHMSTQFSIMQEAISTAYDRDMIVRTYCTKQEIEIALENTLKSCFRQHQMLISCVDKFASTYSYGFMTQLLSSMAAICSVMVQVSRDASSLKSISLVTSLAFFGAMIIQLALQCFTSSELTHQAERVSEAVMCCKWERMPVRLRRYLVLMIARSQRPLQLTAGGFATMNNDCFLAILKAAYSYYAVLSQ…
Danaus plexippus	MASAMEEIEKENVMKQQKLRVQWGIIFYAVTVYLSLIAYGVESLRKVLVEGTPFYTVVTYIPDYYDESIIANALRIFFYMTWLYMMLPMMATDCMPIVHLITMAHKFKTLRHYFEDIRVEFDENLTIMGTEPAANLLTARFLNGVTMHHKLMFLAEEINRVFGIIMSLQVCESSAVAVLLLLRLALSSHLNLTNAFMTYTFVGSLFYLLALNLWNAGEITYEASLLSNSMFYSGWHLCQLNKHRHKDIRRLVLVGCAQAQKPLILKAFGIQDLSYSTFVSVARMTYSIFAVFYQRN
Danaus plexippus	MAALFADFPEDEKRDSVTFSVAHTIVMIKMFSIIVNKKNIKKLISDIIAVCESHEEESLMNEKYKVMKINVIAYFFTCYSSAACFVFEGLRKMYEVDGFTMVILIMFKYKLITLRNYFDKLRKDTEILHQSSDPQLAVNHLVNGLIKGIIMHKELLRILKEIDKAFGTVVALQLCQSSGGAVSLLLGIAASLLSESIFYCGWHTCSLENSRGRNIRRIVLHACIQAQRPLVMKAFKMIELTYGTFLWSVKDSQGTFKELLNT
Danaus plexippus	MGSLLKWLFNPRTAYIKKSKASVKDIIDNLFQDSGVLLGKEQTTVPWKVKISIFCFLVCNLLQLIALILALGDLDELLACSGRLTFLTMSVPKLFSIFLSKKLVLNKRDLAYEYESEDEEDDYLTEHIDSYTKQFQGFAKILSSIYFYAANVYVLSPFIEYGYHVYKGNDRMYPHILPGWSPQDANVISYSVLIVAEVIAAEYCVKLHTVYDVTAVGLMIFIRGQFLLLHQFSEHIGGRGNDLSLSRRRDDRAHCRIKKCHYIHVSLLKSISDLDDLIRNVLGIYFCIAAMTLCSAAVQLLKWNSLDAMEIVSLLQFPIATLIQLYLFCLYGDGMFNESAVMSGEGPFRAARWCLSKHIIQEIAILCVSMSQSRRINAGPFVTVDLPTFVMIVRGTYSV…
Danaus plexippus	MTSTIQRLLQKLEDPKRPLLGPTIKWLKLYGLILPRTRKGKMIYLSILTVMGLFIISEYVDMIIMRNDVNHLLLNFKYSMLSSVNVIKVITMYAWHKHWMGIFKFTTRVDIERRNSPDPIYRETVRKYTKYCRIITYIYWFLGYCTVIMIVVQPAAKYLLSSTYRQNVKDGTEKFLEVVNSWTPFDKTTMSGVASLYSGGWITSYDTNAFVLMIFFRGELELLRRDCRSLFGTEENPVTKEEAQKRIDHCHQRHNDILKYFRLFDSCLSPIMLLYVIVCSVMLCATTVQLTTESSAMQKLITFQYLMFGVSQVFIYCWHSNDVFYVSQDLMLGPYESYWWTRTLSEQKNLHLLAGQLNKQIVLTAGPFSYINLATFINILKGAYSYYTLLN
Danaus plexippus	MLKALLSSIEDPTRRLLGPNYWILKNMGLVLPQNPIAKVAYIVLHEIVSFFVLTQYMELYVIRSNLDLVLTNLKISMLSIVCIVKANTFVIWQVQWKEVIEYVTRADQYERDNQSVERRKIIDSYTKYCRGIVYFYCVLVFTTFITVTNTPLMRYLSSAQYREALRNGTELFPHIFSSWMPFDKYNSPGSWITVIWHVCLCAYGAGIMAAYDTVIMVIMVFFGGKLELLRERCTHIFENTEIASDDNQTNEKIRKLHNIHVLLMKHSRLFNSLLSPVMFLYVVMCSLMLCASAFQLTSATNTTQKLLMAEYLVFGIAQLFMFCWHSNDVLIKSQKVMFGPYESEWWTVNSKQARSILILT
Danaus plexippus	MTFKFLSNLENPDHLLLGPTLWGLQTSGIWQPCKKRVKIIYNTIHIMAILFVLSQYVELYFIRNDLAMALKNLSVTMLSTVCVVKAGTFIIWQKYWKDIFNYVSKLEKNQLYKPDYLTKNTIRKYTEYSRFVTYFYWTLVTATVFSLILAPLASYLSSFQNKELGDSGASSYPEIMSSWVPFDKTQGCGYLVLTLIHVLICFYGGGIVANYDSNAVVLMCFFAGQLKILKINCERLFGNGEEIVSYKEAVERIRICHHHHILLIKYSKVFNSLLSPVMFLYIIICSLMICASAVQLTTAGTTSMQQIWIAEYLIALVAQLFLYCWHSHKVLHMSLQVDSGVYTSAWWSQDVRIRRSVLLLGGQLKKKVMFTAGPFTDLNIATFVAILKGSYSYYTLLSK…
Danaus plexippus	MASKIIRIFERLESPKYPLLGPNLQGLYWFGLWQCGNRIRDGLFNILHLASVLFVLSEFVELFAMEIDLMKILFNVSVTALSLVTVCKTVLFIYYLPHWKNLVNSISKLEQEQLKSNNFKLVAIIKRYTLYSRVITYSFWSVICITSLLTVTAPFLKYITSPSYRQSIQNGTELYPQILSSWFPFDKTKMPGYLIAVSIHIIMTTQGAAIVAVYDSTAVAIMSFLKGQQILLRYKCERIFGLNEVIPTEKVLANIEECHRLHCFLLEQHHRFNSITSPVMILYVLVCSVMMCCSVVQLSLGHLSTSEKLWVIEFTTALITQLFLYCWHSNEITYESNLVDRGVYASNWWRGDVKVKRQILILAGKLAPSLILKAGPVTTLSMATFISILKGSYSFYTLV…
Danaus plexippus	MHISVIVFTATEYIEIWFLKNDMNMVLTNLKITLLATVSVSKITSFLIRQKDWKGILNYVNDTDRARRSEEESGKKEIITKYTRYSRMITFYYLLLMYITVIIVICQPIYKYYTSEEYRHNVRNGTEKYDQVVSSWVPFDKNTVLGYIFACLIQSYAAIYGGGWITSFDTNAIVTMVFVKSEIEMQIIDGRLIFGTEKEPASVKEAKRRLMRCYDRYSKLIR
Danaus plexippus	MITKSENRGLVSDLMPNIKLMQMAGHFLFNYHSDNSGMSSLLRKCYSSIHAFLIVMHYLCMAANMAKYSEEVNELTANTITVLFFSHSIIKLTFFAITSKNFYRTLAVWNQSNSHPLFTESDARYHQLALTKMRRLLYFICGMSFFSVICWVTITFFGESVVMLVDKETNETITEPAPRLPLKAWYPFDAMSGTMYIAAFAFQVYWLLFTIFIANLMDVMFCSWLIFACEQLQHLKAIMKPLMELSASLDTYRPNTAELFKVSPEKSDKTPDPIDMDIRGIYSTQQDFGMTLRGAGGRLQNFGQNNNNPNGLTQKQEMLARSAIKYWVERHKHIVRLVSSIGDTYGTALLFHMLVSTITLTLLAYQATKINGLNVYAFSTVGYLSYTLGQVFHFCIFGN…
Danaus plexippus	MNGYVNKQNCRIWDETNPHEVHQVAMHPQKVTVWCGFWAGGVIGPYFFENDNGVAVTVNGDKIRYLAFWFLLLNIYLSTVLETLGVITTASSGTIIDLFTMMPCVGYLFVAIAKFYKIERYKPVFINLISELREMWPEDNVTDEEQVIISSALNRLRLVTKTYFYCNLILAFIFTLPANINLIKSLFGIEVPRILPFVYWMPFDPSKKVVFEVVLIVQNIHCFLSAAYMLAGDLLFFVFLSHITTQFSLLAVRIQKMFYVPIDGQLPESYPLVYVLLETLNIAFKSFECKVEEEELKNIVIRHKALIRLSNDVENMYSFSLLVNFLNSSIIICFCLFCCAFVEKWNEFNYKIFFITAISQIWILCWYGQHLVDTSTGVGEALYNSAWYVSSNSIKKSIL…
Danaus plexippus	QEQTRIVVSAKREIDESLMLSTFSMRRIGLSFDEALTAGAYFRQKLIFIASVCGIFAHVFSELVNIILTFYNSPRVEDVVPLLHTFGYGALSIAKVFVLWYKNKVFGELIDELASIWPMPPIDEDALIVKKKSIAALRISHRWYFGVNVAGVWFYNVTPIVIYFYQLWQGHDAQIGFVWVSWYPFDKNEPIAHVAVYLFEIFAGVTCVWIMVSSDLLFSGMASHIALLLRILQRRLESLGTTDKTDDEDYEDIRSNIKLHQRLMSYCSNLEDAFSLVNLINIVMSSINICCVVFVIVLLEPIMAVSNKLFLGSALIQVGSMCWYADDIFHAVGFLILYVICLTFYNTKTSKKCIIKSDNIRVNKIYKKKCKYSSFFSNKVYLIIN
Danaus plexippus	MGTKIFIFPFINKQRNQLICYKVIYALVLCTALQLFLTLCSNSSSDWLEIINVAPNLGVVIMAVIKYTKLHTYREAYHKLYHHFRYDIWDIVSSNSPSHQKIIKRYKWITKSINRFLFYYSIPLIVFVDSFPYLVMIYENKFNYVTDQYLYPFDGWYPFDRVKWYAAVYVWESCMTAIVVFVYVFSNMIHTSYIAFICMELRILGSCLDEIRNPEDVIVIFILIQCMFFRTAAKLNLVLGDAMLLNYSLGSIFICLTAFTSTMVDNLYKSLRYFFMCVSLLVEIFNQCVIGQILSDHSVGLSDTIYSWDWTSASPEAKKIILLFIMRTQKPFKLTGNGYIIMNMDTFSRVSSLVSCLRVPFGYSNF
Danaus plexippus	MKEDIRDILNFLNGEKFQPKNEKEIQIINAAKKFNEKYWKVVAILSYSCNVILLCTPVIHHLITSVPLEFTINGYFFLSEDFRREYVYYIYFYQAIVALLNMLYNMNIDSDYGKLFLLYSQSYPKVLTYFIMKEDIRDILNFLNGEKFQPKNEKEIQIINAAKKFNEKYWKVVAILSYSCNVILLCTPVIHHLITSVPLEFTINGYFFLSEDFRREYVYYIYFYQAIVALLNMLYNMNIDSFFLGLLILVIAKIDILGEKLNNIDEICIRKLNDCILHYNNISKFCLLVEKVFSVTLFVQFTVSSCTICVSLYRLTLPSPPSYYLSLGSYLFIIIVQIFVPCYFGARIMDKSSQLSHAVYSCNWTPRSRRFKSSMRLFIERSLRPHSMTGGKIFLLSLV…
Danaus plexippus	MNSYPYEFLKHLNMAFDLLHRSNITYFDSNDSSFKKYWRFFYVVPCALIHFFFETVYVISLFTGESPKSEITWMIPVYLILVQGIIKATVVCTKKTEIESIVEGLGAIWRTDEMLTKNQIEKKHYRLKKFNFYLTVLRFIYVYLGTECLMITLCSQLSTDFALLQEDLKRCKIVVNENGSKKKSQLTTSETTETTETSIKVILSHHQKLISLVKTLNMIFNQLVCSDFVFATVLICFFCFGASVAQETTEFLKNFSAVLALMGPIYILCYYAEQLQEESVGIANAAYETLWYEGDKTFQKNIFLIILRSQRACCLTSLNYAPISLNSFTKVIQHDTEMKKYT
Danaus plexippus	MSAFKLSRLYFSETVMKLIDEYLRCNGLVVRGTRFETNILKVLKLVKTQATLVWTLLTMNSFFYILWPIIRPGRHFTEDLFISVSGLEPMRESPNYEVASVLMVSAVFFSAATTVQITIFIIVLIGYLEAQMLALSEEMINIWDDSEKYYNVYKLYHKYVIKRRARNIFLKIRLHDIVKFQIVNTNLRNKVEHELRVFFLSDLIFIILALVTELVGGLENTWIQMPWTFVLLFIDCYIGQRLIDAGAAYENSIYNCKWENFDVDNQKTVLFMLQCSQKPLSLSAGGISVLNFPSLMSMLRSTYSAYTTLKSTAQT
Danaus plexippus	MKSFENNDLFNFISMQVKILKLFGLWFYIPHKVISLNFMVNVFIRIVLGFLIFVLPTVGQGLHILVLVISRQTEIQDIASEINMLLMEIMISVQLLDLQCRRQHFSKLLEYLNVYEFSYTCCQEENIIKKGIRSSRKLFFCLITLATFDFLRKIISFYLIHTVLITGWNGFQNLPVEMNYIVIDVRKEPVFTYMIYIHIIVTVAQLEMLLMKLKKFKDYNIEDYQDKFKKIVLHHCSIISVFDVLWVFGFLSILSLMLLIDCYYGTIITEKFLKKYIIITNNQRSLVIRAGKLIPVSIQTFAKVMNWSYQGFALFNQMRK
Danaus plexippus	MKEVKDYPSEFINAFATAFDLLDRSNIKYFDHNIPKFKRYGRYLYIVPCALIHFIFETLYVKSWFTKKESISKIIWMIPIYLILIQCTVIITKKSEIEILIHNLGTIWRPENNLTEKQIEKRQSNLKAFHLSLRFGYIYLGSECLLITLCSQLSIAFAILREDLHCIEIHKNRVKNISLKDDSDIEKNINNHRIEKFIHNHQKLISLVKLLNVIFNQLVCIDFVFVTILICFFCFGATMAQNTGESLKCLAATIAILLPIYMLCFYAHLLEEESTGIMNSAYDTLWYNGNQQFQKSIYLIILRSQKPCSIMSLNYARISLSSFTKVYFCYISPLRIP
Danaus plexippus	SVNSIFKTLRNITFNYRYESLKRYDEFKNDYFMLIFFYQSIGIYGLMIYDISIDTFVNGFLSFAITQMRMLNYKFSTFKSERDSRLNRYEIERNNMFKLKQWLRHYDNILKYCTGIQDIFNVILFIQYTVSSLVICFVCCGLLLPLTKEQYAFVFAYLFGMVLQIFAPAFLGTLITYQVSXQVSTIITISLKISYTDWWPKKYIFFLYILN
Danaus plexippus	MEEPRQLHSLKKFFLCWKYVGIWPENNNNKCYKICSYLFILLTLIIYDILLLINLFYTPLKIEILIEEVTFFFTLVATTSKVIMVVVKKQKIYRVLEILDCEDFQPKDNACRNILNTDISYFNMYWNVMFCNGNLAFIFKCIVPVAASYLFSSYEIKLPTSNYFFLSDDFKNDYFMLIFFYQSFGIYGLMVYDISIHTFVNGFLSFAITQLKILNYKFSTFKSERDSXKW
Danaus plexippus	QEQTRIVVSAKREIDESLMLSTFSMRRIGLSFDEALTAGAYFRQKLIFIASVCGIFAHVFSELVNIILTFYNSPRVEDVVPLLHTFGYGALSIAKVFVLWYKNKVFGELIDELASIWPMPPIDEDALIVKKKSVAALRISHRWYFGVNVAGVWFYNVTPIVIYFYQLWQGHDAQIGFVWVSWYPFDKNEPIAHVAVYLFEIFKTMKKKILLNFIYKFQIHIHFHFKNDLESKGMCCIKGYLSPLCNKTQVFWSTLTKAI
Danaus plexippus	MMWPINFEEMYKISTYSLRLNGAHPNIKNKNKFWYLKIYLLRFIELLCCGLLVNSIIFYDVVSKKYTEAIKNSLMVIVGITVVFKHSILINCNDSIKQLVKILDEDYKAAELYVEREKDIILKSAMSGVKICRFWLVSATLTCFMFPAKAIIEMFNLYMKGEFKLVPMFDFTYPNFIEVHKESTVAYTVLFLMCLSFDLFSLAAIVLYLARNLVLVIHRVNFNTTIPFPAEQRLKFLQVFSVASCNPNEVETLLLSYKTRVFSLSFYRIAKNYLAVALVLHCSFNVF
Danaus plexippus	MTKTLEKFGLGYCDLPTMLWNIEVLLRVLTIRVNRQFNKRIPWIFYVITIFTGLCYFYSYMLSTVWYVFVRCRETGDYVNAIIAISLSMCSVTCVEAVMDLVDEYLNCNELIVKGTRFEKNFFTNMRIIKKQATVSWFVLTLNSAIFASLPFMRPGRHLTQDLYVIDSCQMQCVIFIPSSQTTMAGYSVEQHVQIIKLFYENGSSVRATFRALRPFYGRDDRPAESTIRRLVDKFESTGSVNNQPVPVRQRNARSAENIAAVRDSVLENPRQSIPRRAQELGLSQTTTWRILRCDLSLHPYKIQLTQELKVNDHRQRRVFADWALEQLEVDADFGKKIIFSDEAHFWMNGYVNKQNCRIWDETNPHEVHQVAMHPQKVTVWCGFWAGGVIGPYFFENDN…
Danaus plexippus	MSVKQAIGEIHQTMKLCNFCSRRIGISFIDEHPDTLLSVIWNYLWFIGTVLVVLLKLVGQMSYAVMKLVSSASVPEFVANLHIIGYDTMSFGKLLTIWYKRNIFRKRINELVDLWPMDLQDDESNKIKREKLSRLRIGQICYCFWNVLGVWLYNLTPVVIYVYHKIQGNPSNLGYIWHISYPFDKTKSVYHELCFAFEVYGGLVSVWSMLASDILFMTMASHISMLLRLLQIKILRLVRMKKGNNVCYEDIVAVIKIHQRLITYGTNLESAFSVVNLINVLLSSITICCLLDPWMAMSNKFFLGAALTQVGILCWYADDISTSSSGIADAVYKSRWYTTNKRSQKTLFILIQRSQKPLYFTAFKFRPITMSTYSSIITTSYSYFTLLYTMYRSDYK
Danaus plexippus	MTSTIQRLLQKLEDPKRPLLGPTIKWLKLYGLILPRTRKGKMIYLSILTVMGLFIISEYVDMIIMRNDVNHLLLNFKYSMLSSVNVIKVITMYAWHKHWMGIFKFTTRVDIERRNSPDPIYRETVRKYTKYCRIITYIYWFLGYCTVIMIVVQPAAKYLLSSTYRQNVKDGTEKFLEVVNSWTPFDKTTMSGYLISNIIQGVASLYSGGWITSYDTNAFVLMIFFRGELELLRRDCRSLFGTEENPVTKEEAQKRIDHCHQRHNDILKYFRLFDSCLSPIMLLYVIVCSVMLCATTVQLTTESSAMQKLITFQYLMFGVSQVFIYCWHSNDVFYVSQDLMLGPYESYWWTRTLSEQKNLHLLAGQLNKQIVLTAGPFSYINLATFINILKGAYSYYTLLN
Danaus plexippus	VNKFLLDDYDSTYKLAIQILRGLCLKLTDEKDAIRNMIFWFMMVNVFTAAVLESICMTMTASGGTLIELFTMMPCVGYLLVSMAKIYKIKRYKPVFINLISELREMWPEDNVTDEEQAIISSALNRLRLVTKTYFSCNSILGLIFTLPSIINLIKPLFGIEAPRILPFFYWLPFDPYQEVIFEVVVIVQNSHCKYLTCFLSAAFMLAGDLLFFSFLSNITTQFSLLAVRIKKMFYAPIDGQLPESYPLGDFYQDTSTNRSKVKEEELKEIIKRHRSLIRLSNDVENMYSFSLLVNFLNSSIIICFCLFCCAFVEKWNEFNYKIFFITAISQIWILCWYGQHLVDTSTGVGEALYNSAWYVSSNSIKKSILIMIHRSQRRVHITTFGFSTVSMECYATIL…
Danaus plexippus	MLFNSLSSLEDPAHPLLGPNFWGLRKLGMCLSDRKSVRAIYSIVLWLSIMFVITEYIELYCIRSNLTAALKNLSNTTLTHVTVIKVITFIIWQKDWMSVMNHVSTLELCQLNEKNEDTINIIRKYTKYSRNLSYCYWALVLISVLIFGFGPLAHYFFLVYMNEWDTPFPEIVSSWVPFDKTSDPGRWVLTVIQIMMAFYNGATLGIYDSNVFVLMTFFSAQFEILRLNCERIFESGHEGITYSETFQRIQKCHYHHVYLVKNFKVLNSVISPVMFFYVIICSIMMCSSLVQLTGEGATTIDKIWISEYLIAQVFQLFLYCWHSHNSVKVDNAVYSSGWWSQDLSIGPQKTNNIEVF
Danaus plexippus	MNFKGIIEKHIQKSGIWFSNNRSEIQWVVKISILSFFLTNITQFVALFMATDDPKKLLSCFSVFTFCAMGLLKLSSLLIYQKRWRSLINKASMVESYYLKKNESQNGKESEEENSFVTDHIHLYTKHFHSVSTNLSRIYNFTAIIYMVSPFIEYGIQIYSGNNDHKYPRILQGWAPLDFNIFGYFFTIVTEAVAAVYCVIIHKTFDLTVIGLMIFIRGQFALLHNLSTRIGGRGNNLLLSKRRDELAHGRIKECHKIHLALLRSVVNNTFCL
Danaus plexippus	YFINLSDKEILVSTKFYSKLYTYINISWQSHNNTYIYILIILTLFQFYFQQVILTERLVRFAASYLIFFFISNCLGWVFIPAVNNYRNGDFIANRTMKLQTCVYLWVPLDYSYNYNNWIVIHTINAYIIACGVTVLMQFQSLNNIVLLNIIAHIKILKNNIQNTILDNLSNADVREHLIGVIKYHLFIINQFKKAQSAFGVNVAAIYVQNLFGNSVLLYQLKYGGKENIMLYITMIMAYTGGPILISFVVDEVKRQADDLPDLVYGMPWENMSVSNQKTAMLLLQKVQIPMEFEALGGLIAGVRPMISVCVFINSN
Danaus plexippus	MKFLQQTDCFNNNLKFWMFLGICPLEINFKLYKFYSKIFVFLFIFLYNCLLTINLYFLPSDLNVIIEDLVLYFTCLSIMSKVLTYFIRKESIRGILRFLDGDKFQPKNEKEMQIINAAKKFNEKYWKVVAILSYSSNITHVSTPIILHLIGSVPVVFPVSGYLFLSEDRRRENLYYIYLFQAVGIHFNMLYNINIDSFFIGLLILAIAQIDILDEKLKNIATNTSDADWMVNRDIDEICIRKLNVEKVFSVALFVQFPIYSCVICVCLYRLTLMSFFKAISIIRCIMNYRIIKKYSFTLLTKVQSNSNTPPTKKALRLLTVSKWNAVWGRQLYYAGLLRIKSPVYIEKTSVFLLTAKEEGGCGNVLPSPRSTLSSDQTQRYFDHATS
Danaus plexippus	MSFKLFLYGHTYIQHYIHLISNHTYIYIIYVINYTINFLFLILDWDKSYIFCLWIVINIIFKIDNKPIKVHGASWVNSKKFSTENLDRKNAISSETMSDRQNRKTKYLIVIFEFPKGIPMSQKLIFICSNISLNAGISILTKQEAFRGVLNFKSLSILFDTDMPIYSYSNMHMSENISPITKDFILFYQRIILTYDIKIQNHIYFYKDFNIYVCF
Danaus plexippus	LNSCKCVSSLITGTSLIYTRITLPAVLVGLNIFAADTLFFAFCSYVKMHFRILGHYYENIVGQSEGETRNNLRRCVRTHQVLIKLVNQINILYSKSTLVNIMTSSFIICLCGFNITITKSKDMSTYLLFIPFLMNSLTEIFLMCFFGDQMIDSSEPISMKFGVWMDTIQSCKITAANFSDLHLRSFTTILSRSWSYFALLRTMYD
Danaus plexippus	MEINLNSVICTIINLTQXCSCFSYCQKLYYIYVYISYSVSANKQPSEAFINEHVSPEYDFTSVPILLPRTPSDGGGMNCIEGNTYSGGYSNKLFTAKQEMIVKIRLRICVQQHQRALRAAKILQECFSVPTFAQFSVSLIIICVTAFQVLSHTGNIMRLIPRCTYLLNMIFQVFLYCYHGHHLTVESEELARRAYEMPWYMCSVSVRRSIQIMMIRCHRIVKFTAGGFTTLSLATFTAVRVIKLSYSMLTLLQQVNEKH
Danaus plexippus	NYNVTTICNRMHLEVIITYPYDTSVSPAYELTYMHQTLSIMIGAVLNISKDSLVTTLLAQTRCRLGLVGLALTTVCSGLLPEVSMISYQEAIVKNRLRICVQQHQRALRAAEVLQECFSVPTFAQFSVSLIIICVTAFQVLSVIPLRSCIDGQQDAWPTPVTFFIIINFSAYSDIGYYHKKKTVKTKLTLSHEQSLLMYTKNMVLLSAQFALL
Danaus plexippus	MLKLYETKENRSVKNATAREFHKAFFIILKIFQVLDEPIPKWTYFVKIIMIFCALIATGILSLAIYHGIEIFDLPFITEAGVYFLIMSYKLLILSCTRLNVINYYALHSIMEEDFKYIYGKGSKYRTKFLRNQILTKKIFKLAIVFTGAIGSGMLIFAVCSLAFHSITNNSGDRKRPLLFPFWIFEIDFGLTPTYEIAFMFSNICICAYVLNYVCKNFIIVTIIQRFFREHFGYSDRYYKIYHFLLSKLVTS
Heliconius melpomene	MFNSNSIIHFLFRNEEISSPMDIKYMKIIKRHLHIMGGWPFNELYEEPKYIPLRNYKFLVVFFTAILLNCLYYLKLHIKRLDFFKLGQIYIVLFMNVVGLVSFFFSINNEVNKILKYFTTWILLELFTGIAAFHVIPLYNNIQSGVFSASDHSLENGTLYEHAIYHYMPFEENNIIYAIIFILNLMLTFDGASSFCIYDLLMSIILIHVWGHFKILKHHLENLPRPKAERSEGKANGIMYSKKESQKIFNMLKENIEHHKLIMEFMDSVLSAFGIMMCVYYLFHQVSGCILLLEMSALNTEAFVSYSLMTLVMFQQLIQTSVVFELIGSKSEVLKDAVYGVPWECMDEKNRKIVLFFLYNVQTPISLRAMGLVTVGVQTAAT
Heliconius melpomene	MSYFDKSLEIVKFVFTLSGITYKSKKLNTKEKLIVRSIYYFNFVSVNSDVVGAVYCFIDGVQTGKTFVELTYIAPCITFAILCSLKAFCMFHYKDHVSDLIDQLRDLDNKRKDESDIKKRETNFLHAILKASNIINLMLLLTFCVSPFILIAYKYVKTSEVELFLPLLIKYPFDSYDIKYWPYVYVHQFWSVVLVIVNLSVSDYLLFICCTYLRIQFRFLQKDIREIVTSNRKLTEPELVLLQEKIVNLVKWHQELIRLTGCLELIYAKSTLYNFVSSSVLICFTGFNVVTIDNVAFTTIFVVFLSTSLLQIFSLCFFGDLLMESSTEVRNAVYESKWYYTNTKAAKSLLIIQTRTDNPCKLTAFGFSEVNLKAFMSILSSAWSYFALLKTIYNED
Heliconius melpomene	MPLKQSDCFSINKKYWTLIGIYSTIDSKMYIWYSRIVLFIFIFIYDTLSTLNFYYVPRDLDHFIEELIFYFTELSVISKVLTYILMRESITKILCVLDSEKFEPDTEKGIQITTAAMKFNVKYWRIVAFVSYFSHLIHILSPLVAHLSLSVPLVLPLCSYSFLTESFKERFIYPLYTYQCLGMHAHMLCNLNIDTFFLGLMIFTIAQLEILEDKLVTLTNISRLPNSKTGDRNISNKNEFCDLVEDVFSITLFVQFGIASCIICVCLFRFTLPAPIQYYMFLASYMFVMTIQIAVPCWFGTRIIVKSSLLSQAIYNCDWTPRPRRFKSTMRLFVERANRPLSVTGWKMFPLSLNTFTSVSLIVFLYYYKVFFVTACWY
Heliconius melpomene	YTTFVETYKIISFIMGVGMIYPNPKTEKRKIVLLMLISIGPISMMILNDMFNCLAMRDYVNVIRHSTVVGPFLGGFFKILIQFYKRKPAKEIVDEINRDYASYNDMTVTYKKMINASIENNLFYSEKCWAITVVTCVSAFPIMAVLSNLHSTLFAAEPKRYMVHDIILPYAEPEKRFESPIFEIMFAYMLYASVLYIINFIGYDGFFGLCINHACLKMEIYCRSFEDALREDNESCVHLKIVNIIVEQNKLKRFVDLIQDTFNIWLGLILVATMIQIGTCMYLISEGYALDLRYLIFIIGTVVHIYLPCRYAAKLKHMSMETATLIYSGGWERLSSIRIRKMVLFMIARAQIPIEITAFNLMIFDMDLFVTVSFMFINSKPLL
Heliconius melpomene	MKVLKSEDLYLNRAKFVMKYLGVWVPAKNETVASKCYRLFMMSLQYLFLLFQIIYIILVWGDLEAVSQASYLLFTQACLCFKITVLQINMDMLKDLLRRMNDKIFFPNSKEHERILKLQAKRIKRLLLAFMISSQTTCGLWALKPLFDDAGNRKFPFDMWMPVSPEFSPQYELGYVFQLLTICMSAYMYFGVDSVVLSMVIFGCAQLDIIKDKILNIGFVDIKGQDSMEKKTIIAENNTKLINCIRQHQAVVLFTELIENAYHTFLLFQLVGSVGLICMSALRILVVDWRSMQFFSILTYLSVMISQLFVCCWCGHELTATSEELHTVLYKCAWYDQDLKFKRTLLFAMLRMDRPLVLRAGHYISLSRQTFVSVSSVL
Heliconius melpomene	MAVLKAISEQILHRDLFDFNLKYLTFVGLWPENWNRDKLFLYKIYEINLHFLSIMFIVLTGIGTYQYRDDITIAMTNLDKCLAAYNFVFKIFFFVLKREKLRALIVEIRSSSDKVNDDRKMLMGIYVIVITLVATILVGAFTLVAQLKMEMTIEAWMPFDQYENRSSLLMATQILAVGFVVPCLFRAYAIQGIVCSIIMYFCDQLEELQDGLSNLDYSEETDRFVREELKNIIKKHVRIMGYSKTFTSIFKEFFLIQNLAVTIELCLNALMVTVVSLQEKTLLASFLVYLGLALVNAYIFCYLGDELISQSTGIANAAYEIGWTSWPKDLQKDLLILIIAAQRPLTLSAGGMSIMCIQTYSQVKLLYILATIF
Heliconius melpomene	LIMTIFRSKEFRALLDGIDGDYEKYNHLPAEYHPIINDTINKTKILERMWVFISLATSLSYPVLATVCTIYSQLYSENPRRFMVHEVAVMFLTEEQKYESPYFELFAIFSTYTVFVIFVGFTGYDGMFTICILSASLKIKLFCKTLEHIMDDPDIPTIRRKLANFVRDHCEAFRLICEIQKCFDVWLIGIFLNAVLQIGMALSQVASKDKTDISSMWHLFVVATIIHIYLPCYLIADVTYNFARLADTAYCCSWENIQDVGIRRSICIIICKAQNAVHLKALGMVTFNMELFTSILQTSYSMFTLLRS
Heliconius melpomene	MIYETNETIKFISIANKIWCFCGIHNLWIENIFDNKFTKYFNKIITFSLMLFVSMEMGALFTRTDLTEKQCSDLYLFVPTHCILGSYYIGSQYYKKNIKRLLIMLSIDMKSVYNDSEIEKQMIKRATYYSIAYVMSASSALLSYEGSFTTVVTAWPDSEDTSVFSSFARLFFYLVWWAFMARISIGIVLTIIISVGISHQFKILQKYFYSLNDIFNNETIDSHEKQLKYEQSLKVGIKVHSQALWCTSQCQLSCSFVFGGQMMVCVYALSFLMLQMMNSERTLTTAMVIATTSICVLICTGLIMWNAGDITAALIPSAIFSSGWHHCTGDTLRRVRTSIILGIAQGQVNCKRSIMVERHWVFK
Heliconius melpomene	MKDYLILKKICKKIFLVGSGNFWYEESEIGNDDVILYKIFNYILFLVYALMTLLEIMAALIGDFPEDEKSDSVTFAVSHTIVMIKIFSVIWNKELVKKLIQDLISVCEIHEEEYLMKEKYNIMKINVIAYFITVYGSAACFVFEGLRKMLTGSHFVTAVTYYPSYDDNSLLATITRIFMTMALFMMMLTMIVSVDCFAVVILIMYKYKFITLKNYFQNLRLEFEAFDIQENCSGEKLLKGLIDGIIMHEKLLRISKDIDKAFGTVMALQLCQSSGSAVSLLLQIAVTAMKILFFVIALFFLLGLFLCNAGEITYQASLLSDSIFYCGWHLCPSQFPQRRNLGRLVLQACAQAQRPLVMKAFKMLELTYGTFLLVIRGTYSVFALFYAQNQ
Heliconius melpomene	MMTKIKTQGLVSDLMPNIKLMQAAGHFLFNYHSDNSGMSTLLRKVYSSVHAFLIMIHYLCMAANMAKYSEEVNELTANTITVLFFTHSIIKLAFFAITSKNFYRTLAVWNQSNSHPLFTESDARYHQLSLNKMRRLLYFISGMTIFSVVCWVTITFFGESVRFLVDKETNDTLTEPVPRLPLKAWYPFDAMGGTMYIIAFAFQAIYWLLFSMAMANLLDVMFCSWLIFACEQLQHLKAIMKPLMELSASLDTYRPNTAELFKVSENSEKIPDSTDLDIRGIYSTQQDFGMNLRGAGGRLQTFGQQNNNPNGLTQKQEMLARSAIKYWVERHKHIVRLVSSIGDTYGTALLFHMLVSTITLTLLAYQATKINGLNVYAFSTVGYLSYTLAQVFHFCIFGN…
Heliconius melpomene	MALFDNLRKKILGSDFDYDGFVGDLYEFHPQLKILLVTNGIFFNNRDSYWRFLWPVISVLLSIITCAFELMFIHHGVDIEDYSFATECFCYFLIIFTIPIVYTSVMLNRNNIIQILDTMNRDFLFICNLGSKYRKTFLQGQMLIKKLCVCWLIFCVSIVLMYIFSTTAILLYQSLFATQHENMVRPLIFPFWLPADDPYRTPNYEIFFFLQCVEGLIVPQTFMYIYVLFHILLHHYYLMSMMTFDIEVLFHGLDESVVSLSYTDSRLMEVKVILRNRMRRVVKWHNLVLGSVDAVSSVYGPPLVYQVTITSLVTCLVAYQVADSLDHGKLHVIFTMLFIATCVQLWIPCYLGTLIRNKAFAVGEAMWNSGWHTTPLGRLLRSDIIIFIKRCQKPVSIKF…
Heliconius melpomene	MSSIKGFVNSLKLTKKTFFISGIEIDKEDDTKTSIFKWLFHFNMLWLHTDVFGEFSWLIEGINMRKSLADLSMVAPCTTICLLATAKSLNIYLFRDVLDSAVAKLRELYPSDVKEGSVESQILERSMKFLNIVVLFLSACCVVVTVIFSSMPLILMGYEYYQLGYTELKLPFLTEYFFDSYANKMIWSFVYLHQVWSTVIVCLNLFATDTLFYAFCAHLQMHFNFLCHDFENIVRTTDDETRRELRKCARRHQDLIELVDKMELLYSKSNLFNILSSSLLICLSGFNITLLENSKAASLTFIPFLVVSFTQISLMCFFGDMLMASSTKISDAIYNSRWYNAAPDVKRNLLFVLFRARKPCKVTAANFAVINLTAFTTILSRSWSYFALLRTMYG
Heliconius melpomene	MEVKLSYRCVEQHLLRLRVGGYYQIDPHSPTLHKRLHDIYMRITLVWIIVYTVQQAIKLYEVRDDMDMVMGTLFLFLTHTDSIYKQLVLWIKADKVEELLDIMKGGIYNLLCQLFNQGEDDHMTYLLQAAYTSTCLLNTDNCLALATCFLWTLLPFVLHLQGKSVEFAIWFPFDVNVDPAFYFLLLYVWFTTSWLAFCNTTMDVMVSFLFGQCKTQLSIMFVILSRKYLPATERIWMIEDIFSTAIAYQFLISGWIICTSVYRMVDMSPASVQFLSMVLYISCILIQIFMYCYYGNEVTIESENLTGSAYSMNWLEINLKLRRHVILFMERIKRPIQPLAGRIIPLSNNTFVSIVKNSYTFYALLKNTNE
Heliconius melpomene	FNKALKKVQAFLRPIGLQIDENNSNMTIRKWLRFRWAFIVNMIWMNMDITGQSAWLIQSAFTGKSFVELTNLAPCLALCLLGDIEAFFFMRHSNKARELVRSIRFLQSLTAEKDMDIEDIAFLKGQIKIFYIAVNTITVIITVGIMGFGVSPFINMALHYKKTSEFVLNQPFLILYPFDINDIRFYFIAYFHVMWTAVIAVLTVLAPCFLCYACSTFIIYQFHRLQKDLEQIIPYTDNLILYEINDDVKKEFMQIIDRHRKLIECVNLMEFIYTESTLCNVITSSLLICLTGFNVMAIDDIALTLPFLQFLLLGLVQIYILCYYGDMIMIYSAKVGDAAYNCQWYRADVSIVKDLMIIATRAQKPCRMTALRFSDINFKTFTRILSTSWSYFALLSSLYK
Heliconius melpomene	MRAPGGAGKGGYRALVLAVTAAYLLQECVYAYQERSDMSKLSQVMFLLLCHITSIVKQIVFHIDADRIDQLVQSLNDPIYNSTCPRARELLSHTTARARRLQRAYAGCAALTCTLWGMFAAWRRACGGAVEFPFWTGPRTDSPAVFIVILLYSFYVTTLVGLANTTMDAFIATILYQCKTQFTILRNEFETLPERAKSLSIKTNEDYERVIMTLFVKCYHHYQKIIETSTVLGHIFGVAILVQFGIGGWILCMAAYKLVSLNILSIEFASTALFILCILTELFLYCYYGNELTVESDKLVCSVYCMRWQRAPLRLRRLLVLVMERARRPLCPIAARLVPLSLETFLKILKSSYTFYAVLRQTK
Heliconius melpomene	MVILFPSLEDPECPLLGPTLWGLQTWGMWQPNKGKAKIVYNTIHIFAIIFVMSQYIELWYIRSNLEMALRNLSVTMLSTVCVVKATTFISWQKSWREIFEFVSLVEKQQLNKQSKKTKRIVNEYTKYSRAVTYFYWCLVTATVFTVILAPLVLYFSSLQRREQIRNGTLAYPEIMSSWTPFDKTRGLGYWTIVVFHSLICFYGGGIVATYDSNAVVLMSFFAGQFEFLREKCADLFGNGEEFISYNTAVKRIKECHHHHVLLIKYSKILNSLLSPVMFLYVIICSLMICASAVQLTSEGTTTMQQVWIAEYLVALVAQLFLYCWHSNKVFLKVDEGVYTSAWWSSRGPHTPQYSAAWRSTE
Heliconius melpomene	MDKSEKKFKCFNETFPRCTFALAFSLTYPNPTNIKKRLIIFSIAIFVNSGMLIWFILYLFKCIQTRDIYNLARNITIGVLVLLFFSKMYYTTRNAKKFARLLEKITIDLLLGNDMAEEYQMIYEYYIKIGKHGETIWIIIPILLSSQFPIYAGMCNMYESLKSDVGKKYMIHEMELKYIEDIQYETPYYELLFAYNIINVILLSPNFAGFDGSFCIATNHLRLKLKVLAHKVCEAFRQAKSKAELKEKLKGAIKDHQEALEFYDDLQEVYGGWLLVVFLLTSFLISLNIYQIYLSQQIDTKYSMFAISGIIHMFTPCYFSSNLIKVKETSEELSWDLYNAAWEDWPDPAVRKLLIFMITKSQQTLVLTGQGIVYFNMQLFISVLQTSYSVFTLITS
Heliconius melpomene	MIQSFITSIEDPQRPLLGPNYWILKKMGLVLSKNLLNKAFYIIVHEIVTVFVITQYIEAYVIKSDLDQVLTNLKISMLSIVCVVKANTFVFWQHSWGEVIEYVTQADKYEREDTNVEKTQILDSYTEYCRRVIRFYWTLVFITFISVISTPLIKYLSSQEAFNNGTELFPHIFSSWVPFDKYSFPGNWITVICHVLFCAYGGGIMAAYDTIIIVIMVFFGGKLQLLRERCKAIFSCNGLTVSDEQAYRTIRELHKTHVLLMKYSRLFNSLLSPVMFLYVVMCSLMLCASAFQLTTETNTTQKVLMAEYLIFGVAQLFMFCWHSNDVLVKNQQVTLGPYESEWWKMDFRQRKNILILAGQLKIVHTYTAGPFTELTLSTFVTVY
Heliconius melpomene	KFEDVFKLSTLALHFNGSHPQATRNRFKMFRIVYEHIITFLCFVSLLYSIILYDVNNKEYTEVIKNGVMAIVCVTVTFKFTILLRNRDDIQSLIDTINQDYELSEDLSEEEQHIVMKHANMGVDVCKIWLAASIVTGLLFPVKAFVLMAYKYINGEWELVPMFDLNWPFINGIKKNPIIFTCIFAQCLSFDFFSASMYLGFDPLGPIFLVHACGQLDLLSNRFMKLFSQGTTADAKENLKLIHLKLLEIYMYVKKIQDIFVVLYEFNMKTTTFLIPFSTFQFVESLRKKDISLEFASFAISAVFHFYMPCFYGNKLMDMSEKLRQSIYACGWEMERDIEIRKTILFMLTRTTVPLGIKSIFYSICLDTFGEMASQAYGIYNLMNAAWG
Heliconius melpomene	MHKFEDVFKISTLALHFNGSHPQATRKLRLFRIIYEHLISFFCFVSLLYSIFFYDMKNEVYTEVIKNGVMVIVCVTVTFKFKILLQNRDDIQRLIDSINHDYDLAKNLSEEEQLIVSKYANMGVIVCKCWVTAALATGFMFPVKAFILMGYKYSKDEWELIQMFDLHWPLINGIKDNLFIFTFIFVSCFSFDAFSVSMYIGFDPLGPIFLLHACGQLDLICNRLKNLFSEGTTADAKENLKLINLKLIEIYRYVKTIQDIFVVLYEFNMKTTTFLIPFSTFQFVHSLREKDISLEFAFFTICAIFHFYMPCYYGSKLVDMGEKLRQSIYACGWEMERNIEIRKTILFMMTRTTLPLVIKTIFNSISLDAFGEMARQAYGIYNIMNAAWG
Heliconius melpomene	GIEKTQDIKYMRILKRRLQILHAWPSKAIGEEESKYCLYGRIYVFLVFALSLPPGFLYLKNNLFVIDFMELAHTYVTVSMSTMATFRVMLVFLKIYKNLIADFVNCIHLFNHKDHSEYAMSTHLLVHKISHFFTVYIDILLVVGLLLFNFTPLWKNIYSDAFTNYKTGNSSLELSIYYQLPFDYKHNIYWYLVMFIFDWYMSILCSFCFCYIDLLISLMVFHIWGHMRIIINDMVTFRRPSNKVTIDANIQDEFFSDEEGRLVARDIGNIVQQHNKIAEFSARLISTFGPILLIYYLFHFVSGCVLLLVCFQKNAEAIMLYGPLTFVVFQQIIQISIVFELLATVSDQYSNAVYSLPWECMKVGDRKKVFIMLINSQRPLPVKAMNIVNVGVQTMAAIL…
Heliconius melpomene	NFKAIILYRIQNAGICYGANTFHIQNVAKLCILCFVVTNVTQIIELFMAKEDPKKLFACFSVLSFCLMGLLKLRSLLGNQERWRALIVQASSLEHNQLIYNHKLTDYESDNEDDHFSEHIKTYTKKFVTISTYLNRIYSFTAVVFIASPFFEYAIYMGQGKEDIGLPHILPGWAPLDTNAFGYIVTVLAEGLAAVYCVRVHVAFDLTAVGLMIFIHGQFTLLHEYSQRIGGRGNKYNFTKKRDDRAHFRIKQCHQIHVLLLKYDSFFFEVSKIDLIFMFFNRYVSVL
Heliconius melpomene	IPTLYYIFTAVVITSYIYVYNISVVWYSFFYCRTTPTCYRLSSIIVFSLGVASSIGVCKLFFMYLDKIRDIAAECLLCDAKTIPGSRFEINILKTMRFIKKRAMIFWIVIISNGVVYFLKPLLIPGRHFSEDDLIVLGKCLDPVLESPNYEIAFALTTAGIFVTVYLPSNITGFLIIVTGYIEAQILALSEEIIQLWVDAENNYINTVPVHNEELPRQEKNKEKAINEFINNRLKDIVKIHIININIFHQVEDVFRGAIAIEFTLLMISLTAVLLGGLENTYMQIPFGLMQVAVDCFTGQRVIDACVTFERAIYSCQWENFDVKNMKIVLLLLQNSMKTLKLSAGGLSTLSFPCFMSVLNSIYSAFTTLHSTL
Heliconius melpomene	ILFCITIIITSSYVYMYIFSTVWYTFVYCRRTDNRLSAIINFSVGVSSTIAFCKFMFMYLFEDKVREIIAGYLVCDSLIVPGSQFEKNILKTMRFVKKRAMIFWIVIISNGAIYMLKPLFTPGRHFPEDDFILYRLDPMFESPNYEIAIFLFSASIGLTVFLSSNITAFLIIITGYVEAQLLALSQEILQIWDDTKENSTNVETFEDLKQLEDQNEDNETINNLIRDRLKNIVKIHVINMNLIQQVEAVFRGAIAVEFILLFISITAVLLGGLENTYLELPYSLMQVAVDCFTGQRLIDACVNFETAVYFCKWENFDTQNRQTVLLILHISQKTLTLSAGGLSTLSFPCLMSVLNSIYSTFTTLHSAL
Heliconius melpomene	MDRPALSSRPSVWTVVRKFELDHDDFTTIMENIHFMLRILTINIFNNSNSIPVISYIFVIIGSFAYFYVYILSIIWMAYFYYGNWTAMAIVLSLFACSITSFTKLIFMKLNSKNVKNLIERFLQCHAQVVPGTRFCKNLQKRLKIVQQRAIIIWVFGMLNGAIYVLLPFIIPGRHFTTDLYVIYGLVPMFESPNFEIATTLNITSIAFGIYALVSIAAYILIVVGYIESQLHALSEELSTIWEDGTNFYNVSKNNCDGIGEREDIINQFIEVRLRDILQLHIANINLLHELDVELRMSLILEFSLITFAITAELLGGFKNTYLQLSYTILQVYMNCLAGQRLIDAGKCFEHSLYSCKWENFNVKNQKTVLIMLRMAQKTLVLSAGGIAKLDFACLMEIL…
Heliconius melpomene	MIKFSFCSHIWKRLRKFGLDYDDFPVILENVNSLLRNITIDIFKNSKPISFIFYVLTVIGSSLYFYVYVFSMVWLVCFNYGRAGNWTAVAVVLSLFSCSITSFTKLVFMKINSNDIKEIIAKFLQCHAQVIPGTRFANNIRKRLRIVKRRATNIWLFGVINGGIYVIIPFLTTGRHFTTDIYFIYGLVPMFESPNFEIATVVNITGIGFGIYTQVTAAAYVLVTVGYIESQMHALSEELQVVWDDSLNFYNEIKHNLRDKVNAVDNKRRLMNIFIRVRLRDITKLHIANINLLHELDKELRATLALEFTFIAFSITAELLGGLENTHLQLPYTVLQIFMDCLAGQRLIDASNNFEISLYNCKWENFSIKNRKTVLLMLRVSQRTLVLSAGGVAKLGFPC…
Heliconius melpomene	MHVIRKFGLGFTDLPTLIWNVSVLLRVITLNIDGRNRTPIPKAFHASTITLISCYFYVYFVSMIWYVFFYCRRTSDWISAIIVFSLGVASQIGVCYQFDCIFFFRSSVRDVVAEYLTCDELLIPASRFESNILKTMRHVKKRALIFWIVIISNGFVYVTKPLVIPGRHLPEDEFILLGLNPVHESPNFEIAYLVTIAGVMITVYLPSNITAFLIIITGYTEAQMLALAQEMQLIWDDAEIYYRNYKNLRGNYPIEDHIKMKKLIINNFIKYRLKDVIKIHTINLKLISKVESVFRGAMAIEFTILIISLTAVLLGGLEKTYLELPFALMQVAIDCFIGQKVIDACEIFEKSVYASKWERFDKSNMTTVLVILQTAQKKMTLSAGGMITLSYPSLMAILK…
Heliconius melpomene	MRNKERGIWGTLKTFGLRHDDFPTIMNNVAILLRALTINIYASAKPISLILSILTLIVSFAYIYECVISMVWLVFFYYGRTGQWDGICVALTLFSCTVTCVTKFVYMKIFSKDVQKTVEKFHKCDAQVIKNTRFARNLRKRLRTVKKRATLIWITLVVNGGIFMMIPYVTPGRHFSLDLYYMYGLMPVLESPNYEIATFINTLSSIFCSYTMVCVAIYVIVIVGYTEAQMYALGEELINVWNDSQNFYNAVKHKVQDKIHIIDIKDKISNDFIKIRLRDIIKFHIINIKLVQDLEEELRSTFALEFSIVAFSITVELLAGLEHTYLQLPFSLVQVFMDCLAGQCLIDACNYFEDAVYSCKWENFNIDNQKTILLMLGTSQRTLMISAGGVSKINFESLM…
Heliconius melpomene	SILIQNAIFIISGLVPMLEPPNYEIALLVTTVTTGFGVYTMASVATYVVIVGYAKAQMHALSEELRNVWFDSQHFYNEINCDIDQVNIIDDKANITNEFIGIRLKDIIKFHIVIIDLVHELDREFRPTLALECSIMAFSIITELLGDLRNTYLQLPFSLIHAFMDCLSGQRLIDACNNFEEALYNCKWENFSIKNQKTILLMLGLSQKTLMLSAGGIAKLNFNCLMMILKSTYSAYTTLESTVK
Heliconius melpomene	MGIFGNLGLDHSDLRTLIENIGILFRGLTINIDQNNIRPIPWIIYIFNVVAGTFYIYVYILSMIWFVLFRCPECGDITICFLEVSLGMCSASAIIKFFYIKLTTVRKLIYEYIKYDRLVLPETRFADNIKKHLRIVKRRALIIWITFMVNGTIYIIMPFLMPGRHLTEDLYVIYGLEPMLESPNYEIATMLMIPAIIIGVFSLAVIVAFMVVIVGYIEAQMLALSEELLNLRQDSEIFCEKVTRQNNSLSTIAIQNIFIKNRLRDIIRFHIMNIKLRNNVENKFRIIYIIEFIFLFFAIVAELLGGLENTYVQLPYTFDQIFLDCLIGQRLLDASIVFEKALYSCEWENFNVANQKTVLLMLRNSQKTLTLSAGGIAVLSYPFLMHVIKSTYSAYTTLQ…
Heliconius melpomene	MNSNIEIFLSTPKIILIWLSIWLRIGDHVILHQLKQAIVLFTQYSFLLFELIYIIVVWGDLDEVSEASYLFFTQASVCYKVAVFVINKNKLKKLLEFMMVDIFASQSTVHRMPVSQHIFSQYMIGYLYQIISVYISALLFFAVDSTTLSMIIFGCAQIEIIIDKIKKVKHISKCFRFIELLENTYHANIFFQLSGTVAIICIIGLRISITEPDSVQFYSMVNYMVTMMSQLLLYCWCGNELTTKSEDLREWIYQCPWYEQDSKFRSSLVIAMDCMKRPIIFRAGHYIPLSRPTFVSV
Heliconius melpomene	LNIKFENSFQFMLRAMYISQFHPYTKKDIKWASKLLSMYLTCLAVICIIVYSIIFIDLKVKDITQACSNGVICLIFSVITLHYCIMFYYQKLIVNMIEIMNNHYEKAEEYTVEEKHVILEYVEKGKFIVIIWRRISLFGGGLFITRPIFVMVYYAIFSEFKPVHLYEMVYPSPIEELKDTFSVYCFLYITFIIFTCCAMFTLHGFQPLGPIFMVHACGQLEVARTRIMKIFHDDNSVEEIIVKLKHVAVSLKNIYSFIDKIQTCFKIFYELILKTTILVLPIVIFQILGSFSKGELKIEFLSIVVGAITLSSVPCYYSGMLMESGENLRLAIYSCSWENRWDRTSRTLILLLLLRTTPPVTIRTMFCRLSLDALADVFRQAYTIFNLLNAAYN
Heliconius melpomene	MDIPNFEEMFKQININFWLVGLNFHQSRVTLAYFIILFNIVIVLVEETGFFVSKFSVENFLELTQLAPCTCIGSLSLLKIIFIAKKKQNIFDLTQYLRELYNKALIDSSKKELIKQDFIFLKYLVKYFFILNAILICVYNFSSLVLIAYYYYTKRTIFYILPYAMLIPFSTDHWYSWLIVYLHSIACGFVCVIYFTTVDALYYIMTSHICAQFSLLSEEIKGLDADTSCQLSDIVKRHQYILKLSQNLEEIFRAPNLFNVLVGSLEICALGFNLTMGPWSQVPGVVLFLLSVLVQILMISVFGENLIRESRKVGESAFLCKWYDMDQKSKKIILLLMLRSNKPQKLTAYKFSVISYESFTKIISTSWSYFTILKTMYTPPDKSGA
Heliconius melpomene	MYTYFKVAVFWLNKKKILKLLKFLHCDEFKPEEMEHRAILRRSIITARFIMTCYSTMCVGAVMVAIIMPLTENFDILPTNVDYPYFDVYNSPIYGIIFLHHIYYKPATCIIDGVMDTILAAFIASAIGQIDILAYNLRNFDVLAERQRKRDLRKRTGILKNRNYYIHYTLKKSIVHHNSIIRYVLLIESAFSLASVLQFMLSVMVLCLVGIQFLSIENPRSHPMQIAWMAIYLTCMLIEVFILCWFGNELILKSLELRQAAFDGPWLKMDPKTTMFIVIFLERSKRPLRVTAGKIFTLSLNTYTYLINWSYKGFAVMRNMKK
Heliconius melpomene	MVEFSDLPQEYIKLYSICFSLIRFNDFNFFDDHVPFFKKYWRFFVKMFLTSIQFVSMTIYLKRRIQGDFKIPELSYVISCYIVIFQVLYNKTNIQKLILSLGVMWRTDNLTDIQIENKNRFLKTFSFFNCISVSGLGYMYFGIEFLTITLCAYLSTAFSLLRDDLKRLTPRNNRGNLNENLRNESPYTIEMIIKQHQKLIELTKLMNNSFSVIFFTNLSFATFEICFYAFACIVAHTPMDFSKNILAVLIILPSIFILCYYSELLREESGGIADAAYENVWYRGDDGYQKSIRFIIMRAQRPCSLMSLNYTPITLNTFTKVVSTTWSYLSVAITMYSKK
Heliconius melpomene	MVEFSDLPQEYIKPYSICFSLIRFNNFNFFDDHVPIFKKYWRVFVRMFLTSIQFVSMIIYLIRRIQEDFETTELSYAMSCLMVITQGFLKFYLVLYHKANIQKLILSLGVMWKKDNLTDIQIENKNRLLKTLNMLAGLAYIYYGVELLPITICGLLSTAFSFLREDLKRLTPRNNQVNLNENFQNEPTNTIEIIIKQHQKLIELTKLMMNIFTVIFFTNLAFAAIEICFYIFASIVTPTPMDFAKNILAVIIMLPSIFILCYYSELLREESGGIADAAYENIWYRGDVGYQKSICFIIMRAQRPCTLMCLNYIPITLNTFTKIVSTTWSYLSLAMTMYSKK
Heliconius melpomene	MMYEYDTFVTFDRILSFAGIPIFAKHKCNSKKWLLFQIFNFFLAFLTFVFTSGFVLSNLSNLELCIQGACVWTTGVIMFISLGVCLVFRLQFRSFLEEIIFNDSLLEMPFINGVLQLKFGNGKLGELRKSVINSRETLFRLTRVLLKTYIASLGVCATLYLCGPIYLMCIRNDKSLRLLAFDMWFPWGLENFAVYVASFVFHAYVGYLCSFAGLQSTLVLLVGQIIRQLKILTFILSNMDDLIKELVGERGDKWQRECTTLLTQCVDHFVKTKRFANRLNAICQPFYLSVILVAMMLMAVCSVKIAISDKLSPDTVKYYIHEICNILIVLMLCSLGQQVENECEQLEMAVTDKWYIYNSKHRVCVRIFKMALSQRMPIYIFGSITLSLPTFTWFIRTGM…
Heliconius melpomene	CVYPLVDDIEYNLMVSARFPFEYQTPVRYPMVYSSVYVAFCYSSTFVLLNDLIMQAHLMHLLCQYNILCNCFETIITDCLGENNSMEFKKSLSKPMLAQLTASGFLICFLGYQASVFFMTLLYILYALFQLFIFCKWCDEIKIQSENIANSVYCSGWEKGITAIPGVRACLLLVAIRARRPVIFTAGSLFELSLASYTTIVKTSYSAVTVLRRFQ
Heliconius melpomene	YIYPLVDDLEYNLIAFVRLPFKFQTPSLYPPTYLGMMVVFSYMCYFVMANDLIMQAHLMHLLCQFAVLNDCFENILTDCLSKFQGNNTLKLRDLLSTPMLVQLAVSTSLICSIGFQVATSVSVNMTKCLASLLYLAYNMFVLYIICRWCEEIKIQNENTGEAVYASGWESGIVNVPGVRTTISLIIARANKPAALTAGGMYDLSLEAYAMMVKTSYSALTVLLGLR
Heliconius melpomene	QPPLNQMFYRIIANMMSISTVGNRTNWGYKTYPKMYVIMNIVAIIFAPTVIVSQVAYLCVNFTKLDFEILIIAFSILPSTVLANVDIFSSKTKTNISLSRNLLSKIHLYNIYKNDTNDEFKLIFVEKSIRISSYYLICFCGTNWLSWVTMPVYNNYHDKEAVLNHTVQLQTCIFLWLPYDYRYDFNNWIIVHTINSYIIFAGASAIMTYQVIFYTLTYNLIGHIEILRNKIKTEFKEDLTDDQAHSKLVEIIKYHDFICQVFEDLQTAFGVNVAANYLENLVSNSILLFQIMYGGKEKIFQYLAMGMAYTGGPIIISIVIDELRRRTYNLSELLYSIPWEDMSVPNQKIVLLVLQKMQIVMDFKAFGGISAGVAPMISVSISTIRKYNESLCLFGMCIS…
Heliconius melpomene	MEMTLRCVGCWDWYREPKNEYQIFFNNIYLGFVLFILLNLPISLIVHLYTVWTDMMSHLENMADGLPLFASVFIVAYLSAHKNDLYNLVKYMNENFRWHSARGLTNMTMLKSYQTAKSFAYWYTGCTLFSVTMYVAMPIFAHLWTKNPLQPWIYKDLTSSPAIVLVFMRQCLAQAFVGLAVGQLGVFFACNSILLCGQLDLLCCSLRNARHAALLQRGVAHAAIAKLYSDVVLDERHSYLYNISEMRDSSYHYDDKVVNIYSLHYDEATSEALRECGRVCQIINEFKVKFEEFVSPLLVLRVVQVTLYLCTLLYAATLKFDMITVEYLAAVALDIFVYCYFGNQIILQADRVTTAAYQSSWPSMGVRPRRLLLNLLLANLRPTVVRAGRFLPMNLHTFV…
Heliconius melpomene	MLLQKIIRTLSSLENPEYPLLGPNITGLYWFGLWQCGRKYRDAFFNFVHFCSLLFVISQFLELYFMEKDLLKVLFNVTITALGLVSISKTLFFILFLKDWKLLIKNISAEEIHALSVGNKNVVNYMNQYKSYSRNLTYLYWCIMLMTSFVIMLSPYLKLLSNNYLELVKNGTEPYPQMLSSWFPFDDTKMPGYFISVTVHILIAIQGIGVIAVYDSNAVAIMSFLKGQMQILKYKCENIFGDDYEVISQAEVISNIKECHRLHNFFIEQHKLFNTILSPVMFIYVLVCSIMICCSVVQLSVEGVPISQKFWVIEYTTALIIQLLLYCWHSNEIAYESASVDLGVYTSNWWRGDVRLRRHALLLAGKLSPMFILDAGPFNQFSMTTFINVSHR
Heliconius melpomene	MKFIDNIKDYFIETRFQLRDNSLENIIWLVNLVPSKAGFSILKDKISAPFWILHLSLLFYVYGVGSVVYQIKFAQGASDFIKSYVNISILILTANNSYWFLMKRPLLKVVIEQVTRNDSLSKETVFLKDKHGKLLSVIKKILFIFYGFNLLDALFIYIPHRVDVSNDYYSMTPCVGLEPLTMSPNREICHVILFSQEISIMTVVLNYQALLLFLIAHTAAMYQMLAAEMLAFEEYENSDINIVVKEHLPSLIERHALTLSIIDNLKALYSMPMGVNFGSNAVCICLFFYLSLHEWITFAPVLIYCFLVFFLYCFLCQRLINASEVFENAVYSCGWEKFNMKEKKTIYVMLLQAQKPITLLAADIIPVNIYTFASTLRAMYQFITVVKL
Heliconius melpomene	MSNFDKSLEKIKPIFVLSGITYQSKKLNIKEKIQIRCVYLFNFICLNSDLLGSIYCFIDGVRTGKTFVELTYIAPCVTFSFLCNLKGIFLIHYEDRVCELIDNLRNLDNKRRKDDTYIKKGEINFLHAILKTSNILNVILVLTFIMSPFILIAIKYLKTNKVELILPFLIKYPFDPYDIRYWPFVYIHQFWSDYLLYICCTYLRIQFRFLQSDIKNIIRSNKMLTEPDLAGFQEKIVNLVKWHQEVIRLTSCLELIYSKSTLYNFVSSSILICLTGFNVIAIQNMAFTIVFLVFLTASLLQIYLLCFFGDLLMKSSIEVRDAVYESKWYYIKARAAKSLLIIQT
Heliconius melpomene	MLSYISSKLENPDFPLLGPNLKALKFWGLLLPENYVKRFLYIFLHITVIIFTATEYAEIWFVKYDMNLTLTNLKITILATVSVSKVTSFMIRQKHWKEIIDYVNKADKVQRGDSDVKDTIINKYTSYSRKITYFYWILMYTTVIIVMSQPIFKYILSENYRNNIKNGTEDYAQVVSSWVPFDKNTPIGHIFACMYQSYAAIYGGGWITSFDTNAIAIMVFFKGELEMLKIDSRNICGSENMVEDRKRFYEKFKNCHNRHVKLL
Heliconius melpomene	MKLFIQKLFNVLEDPNQPFVGRNIKLLKIFGLLLPENNKKLKLIYFIFHAYVLMFIVTQWMELFTSRSEIIMILRNVKYAIFASVNVTKVSTCILWQKDWKFILDFITKVDEERRTTKDKVSKDILQKYTFQSKIVTYLYFYLTYCTIAMMIIQPTVQFSLSSSYREKLKSGKEKPLEVVNSWLPVDKRTSSGYIIMIICQMLPLIYSGGWITSYDTNAIAVMTFVCCELELLRRDCQILFGTIKEPASNEEAKAKLAKCHKRHNDLVICSQLFDSCLSSVMLVYVVICSCMLCATAYQFMIENEPLQKIITAVYLIFAVSQLFLYCWHSNEAYYISKDLMLGPYESIWWMRSLSEQRNIHILTNQLDKIIVFSAGPFSSITVTTFINILKGAYSYYTL…
Heliconius melpomene	MASLLTKFHSALEDSNYPLIGRNVKLLKMSYLLSERPGYRAAVRVKAGILLSLMVFFALTQATDTFINISNIVKFLRNLKYVLMSTMIIAKVSSYMLWQKRWETIIQYVNEVNVDRLITDDPISIKIYKKLVKYCKIVTYIYIYLTSATVFLVLIQPILIYCLRMYSSLEDDLDKYIPITNTWVPFDKDNLIVYLLSLLLQIYATIYSLIYIVAFDANAVSTMVFFRGELELLRRDSQILFGTNSPVNEETARVNLSKCQKRHKDLVTYVKLFDSCLSPIMLLYVIVCSVMLCATAYQLTVETNAMQKFITAEYLIFGVSQLFMFCWHSNEVLYSKDLTLGPYESMWWTRSVSEQKDISILTDQFNKEIVFSAGPFTSITVATFISVS
Heliconius melpomene	MISDINKNNTLEKPKHLLGLNVTLLKMSGLLPTNGKIHIKHTIFLYLTAFFVITQYIEIYITRTDVLKLLRNIKYSMLSSVIVVKATSFLFWQKKWISIIDFVNEVNLERYKSEDLISIKINENLVRHCKFITKFYCYLTVCTVIMVIIHPAAEYYLTYAKEESVYREDLIDDTEKYILIAPSWVPFDRNNLIVYLGQFSYQAYSTIHTGIIMATFDTCAVCIMVFFRGEFELLRIDCQNLFGTVDARATEENARFQMIKCHKRCNDLM
Heliconius melpomene	MSNAQSRDGPTRYFAPHYYLLRFLGLGWWHHPDENDTRNFPGWYLYYAILTQLVWVAGFVGLESIDPFIGEKDLDRFMFSLSFVITHDLTLTKLYIFYFKNDNIQDIVRTLNIRIQDFYQNYEKNRKTTRITKILTASFVFFGWITIGNTNIYGIIQDLRWKAKVAKLNESVSKPPRTLPQPIFIPWKYESEESYIFTFLLETVGLLWTGHIVMTIDTFIGSVILHMSSQFVILQEALITAYDRALGHLATNIDPSRVNTLVIDHIFHSDPTRRNERLARAYYTDKDIETALENTLKSCIQQHQMLINCVKKFASTYSYGFMTQLLSSMAAICVVMVQVSQDASSFKSIHLATSLAFFVAMIIQLAIQCFTGSELTYQASLVSDAVMQCKWERMPPRLR…
Heliconius melpomene	MVENKLSDCFKVNFIFLKIFGLWPGSRDSGYYKYYSTVFLLIILLVYNILLVFNFLSTPRKIDLIMNEVMFLFTEVAVFSKVFLMLFMRQKIFDAFDILNCEAFKGQDDFSRQIIKNHTRKYQIYWKSNAILSNFVHFSQIYIPIFQHVVFNKDIELPVCKYYFLDDQIIRNFFVFWFVYQTFGIYAHMNYNVNVDALIAGLLVHIIAQLKVIRHEIENIKVLKSNKKSVQETDYLQISTLNTYLKHYEALLKYCSIVQDIIGITMFVQFGVSSVIICVVLYCLLMPFTIQGLMFKLAYLFAMMLQIFVPAWLGTQVEYESQKLTFAAYSCEWIPRSEIFKRSLKLFMERGNTSIVLTGWRIFPLSLDTFTSVSEHSYVTYI
Heliconius melpomene	QPPFNQKFYRFIANMMSITTVGNRTNWGYKTYPKIYVFINIVAIIFAPAVMVSEIAYLCVNFTKLDFEILIIAFSIFPYIFSSKTETYIRLSRSLLSKIHIYNIYKYNKNEFMKKKLIFVEKSIRISSYYLICFYTSNWVSWILMPIYNNYKNKEAVLNHTVQLETCVYLWLPYDYRYDFNVWIFVHTINTYIIFAGAYAIMIYQIIFYILTYNLIGHIEIFKNKLKTEFNEDLTDEQVHFRLVEIIKYHNFTVFEDLQTTFGLNVAANYLENLVGNGLLLFQLKYGGKDKLLQYIAMGMTYTGGPIIMSIVIEDLRRRTLNLSELLYAIPWENMSIPNQKIVLLVLQKMQIVMDFKAFGGISAGVAPMISVSI
Heliconius melpomene	MGILVENSIFSLRLSLTALRFTGFWPPEGWSKGKLILYHCYGFFCFMFLLGIFLITEVADLFLIWGNLPLMTGTAFLLFTNLAQAAKFLNIIIRRKSILRIITECEVLKEHKVAKFKGSRNILCIVQSCNRETLQQQVFFFILTILTVAGWLGSAEMGKLPLRAWYPYNTNISPLYEITYIQQGFTILLAALLNVSKDTLATTLIAQCKCRLRLIGLSLRNIGDCYYGEVNEPLTSSQELKAYQHLRRCVIEHQRTLNTIMLLEKTFSEPTFAQFSVSLVIICATAFQLVSQSGNYVRLISMGTYLFNMMFQVFIYCYQGHSLSTESEDLSACVYDMPWYNYSVRVRRSLLVIMVRCRRIAKLTAGGFTTLSITSFMAVRLML
Heliconius melpomene	MDILVKNSNFSLSLSLTILRFTGFWPPETLRKDKMILYNCYGFIFFVSLMVLFLISELGDLVLIWGNLPLMTGTAFVLFTNLAHATKFINIVVRRESVLKIITDSDDILKAETSVEGRKIVHSCNRETRWQQLFYFLLTFFTCMGWASSAEKNKLPLRGWYPYNTNKPIAYEITYFYQVFSMFGAAFLNVSKDTLVTTLIAQCRCRLRLVSLSLRNLTSLTVSEKTLIFTPTQEAIVYKRLRSCAIKHQKVLETTLLLQNTFSEPIFAQFNVSLVIICVTAFQLVSQTGNYIRLISMSTYLMNMMFQVFLYCYQGDQLSTESEELAKAAYEVPWYASSVRLRSSLLIMMVRCRRVVKLTAAGFTTLSLNTFTAVRFFELVGLFS
Heliconius melpomene	MKLVQNVNFSLIVTQVVFFTFGIWTPKCDGWKKRLFSFYSFVSFNFILGSYIIIQIGDLIQVWGNLSLMTGTIFLLLTNFSLSTKCNRETIMQLSVFYTLSYMTVFGWAASAEKNELPLRAWYPYDTSKTPAYQLTYAHQSIAVSMEATINVCLDTLVTSLICQYRCQLRLLALSLRTLCDGLEFDNMGRLTEYSNEIVSRRLERCVVRHQTVLHQVNLLQKYFSIPILAQFTVSMGIICVSAYQLAFETTSLVRIISMVAYLMVMMLQVFLYCYQGNQLVMDSTGVSSAGFDFPWYACSIPIQKSLLILMMRTKRVARLTAGGFTELSLATFMAVSTYYILN
Heliconius melpomene	HIYPLVDDLEYNLMAFVRLPFKFQTPSLYPPTYLGMMVVFSYMCYFVMANDLIMQAHLMHLLCQFAVLNDCFENILTDCLSKFQGNNTLKLRDLLSTPMLVQLAVSTSLICSIGFQVATSVSVNMTKWLTSLLYLAYNMFVLYIICRWCEEIKIQNENTGEAVYASGWESGIVNVPGVRTTISLIIARANKPAALTAGGMYDLSLKAYAMVCFTNCLTCSANESRHVIPLNM
Heliconius melpomene	LSNGTDWLEIINVAPNLGVVLMTTIKYMKIYSNRQFYHKIFNHYRNDMWGIVDISSGEQQKIIKTYKKISMFINRFLLYYSIPLILIVNSFPYLVMVYESQVNGSNEYLYPFDGWYPFDKVKWYAAVYIWESCMTAVVVCVFGFSNMLHGSLMIFICMELKIIGNRLENLINDEDANAIFEDNGVQIVHRKILANLKMLIAKHNFLTKTSAKLDAVLGDAMLLNYSLGAIFICLTAF
Heliconius melpomene	MSILQVTSIFKRLLVPYKRLLTYYNKSLDEIGFTISKEGFFYLQINATDYVILGLYSRAKILALSSHTFTKNFQWLGPLLLCCSSKCLTYLFFFLLIHFILHLVCRVTKILLLNFVYIKLFNYFIKKLLKLVIDYVYLLPFYTISINFNLISKIFCFFLAINMILRSESEPIHVHGASWVSSKKFSTENFDTKNPVSSTKTITMLKSIMKYANYILKIYIQKEFFSYIIGCRKFYCIVFFLWNKDKANEQIQKNFLTTVLLKILRKMVWLNFVVENLKQIYKIISISKYMKSKSKANLYLLYINYFLSYTFCTFRYSFKNKYLLEISIIQNHIYFTLINPAVS
Heliconius melpomene	MDEATRKAAKMEIDESLMLSTFSMRRIGLSFDKPRNATDYFLQKLIFSLSICGICCHVSTEFINIVLTFASSPRVEDVVPLFHTFGYGALSIAKVFVLWYKNKVFGELIEELTGIWPMPPLDGDALGIKEKSLTALRISHRWYFSVNVLGVWFYNLTPIIVYFYRVWQGQDAQVGFVWVSWYPFDKHQPFAHVAVYLFEIFAGVTCVWIMVSSDLLFFGMASHIALLMRILQRRLESLASTEQTDEENYEEIRSNIKLHQRLIRQGEPSVEECLNNGFAIIKPILQGLRLLEPFMAISNKLFLGSALIQVGAMCWYADDIFHANGNIAAAVYSSDWYKMSPRCRRALLFLILRCQKPIAFTAMKFTNISLVTYSSILTRSYSYFALLYTMYSDN
Heliconius melpomene	MVTQDKIIAKKEINKTLKLCNFCTRIVGFSFIDDLPKSLYLKIWKYICFLGTVVIIVLKEAGQMNYAITELLTSTSVADFVAGLHIFGYDCISLSKLLTIWYKRNIFRNLLSELSDLWFLTSSDRNAIEFKKKKLSKLEIVQFWYAFWNVLGVWLYNLTPVVIYLYQKIRGEPASLGYIWHLKYFFDKTQPGYHELAFVFETFSGLFSVWAMLGSDILFMTMASHISMLLRMLQDKIRRLDMRKNQNCYADITSLIKIHQRLIRYGEDLEDAFCLVNLINVLMSSVNICCLLDPVMVMSNKFYLGAVLTQVGILCWYADDISASSSGVATAVYESGWYHCDIRSRKLLLAVIQRSQKPLYFTALKFGPITMSTYSSILATSYSYFALLYTTYRNNNRGS
Heliconius melpomene	VYTGDVKDYDATYTIPTVILKVVGIRIFLKDTKLKSICWNFYFWFNFVSILISCMLESINMFSMASVGTFVDLFTMMPCVGYLIIGTCKAFKIKRYYYVYKNLVEELRDMWPNGPITEEEHKVMNDALRRVRFIIKGNRNSTMALGSIFNGPPLIAWVKNRLGFDTELLMPFFFWLPFDQFKTGRFEAIYFTQCFLCKYLLTTMRIPGYMMSADLLYCIFLCHITTQFSLLSIRIKKFIYVPIDDQLLESYPLGTYSKKYLESQSNPIHDEETQEKLAAELFSIIQRHRALIRLSSDVESMYTFSLLVNFVNSSVIICFCLFCCAFVEKWNEFIYKMFLITSTLQTWMLCWYGQNLISTSTGVAESLYNCGWYTGSSKIKKSIFIMINRSQKQVHITTC…
Heliconius melpomene	YSTFQAFRPHFDALARVGYFKVVLKPETKWQKKLHDCYRAFVWMGVIGFNIQYMTRAIKVRHQTDQLIASMFLLLSPLNTLGKHLTYNFRVRRIDKIIETLNSPLFAPKNNDHETLVKVNGKYMSRLLAVCQIGAVTCCFLYSVSPFVEKLLGYEVVLTASFPFDVRKLTPFLIAHLYMGILLCMQGYGHITMDCIIVAFYACVKNQLQLFRYDLEHLMDDFKLRKRNLKYVDDDDEYRKILHDKIVACFKHYDKIVWLAREVQSIFNEAMVMQFFVTTWVICMTVYRIVELPLFTPIFFFSISYLCCILGQLFMYCYIGTHLKNESGLVNDSIYESDWLSMSPAFRRYLFILMERCKREIEPRAAFIIPMSLDTYISVSKSYKFTKISMIMSVLMMFT…
Heliconius melpomene	MDLFFLRQPPLNQMFYRVIANMMSISTVGNRTNWGYKTYPKIYVLINIVAIIFAPTVIVSQVAYITINFTKLDFEILIIAFSVLPSTIVANVDIFCSKTKTYLNLSRDLLSKIHLYNIYKYNKNDEFIKKKLIFTEKSTRISSYYFIGFCLTNWLSWITMPIFNNYRNKEAILNHTVQLQTCVYLWLPCDYRYDFNNWIIVHTMNSYVIFAGASAIMIYQAIFYTFTYNLIAHIEILKEKINTEFKEDLTDHQVHAKLVEIIKYHNFIWQVFEDLQTAFGINVAANYLQSLVSNSILLFQVMYGGKENLVQYITMVMAYAGGPIILSIVIEELRRRTYDLSDLLYAIPWQNMSVPNQKIVLLVLQKMQIVMDFKAFGGISAGVAPMISVSISRIKKYYE…
Heliconius melpomene	MSFGVFSLLFYLATHSQGEGKRPLLFPFWCFNIDFGASPVYEITFFYSCMCIFAYAINYTCNVLNFRLLKHYAKVYKKLLMFEQKISAPVVCLSAYSCYVTSGDGEFNAVLLLLCVAAIILLFIPSYLCTILSMKVSSICYACWDTPFWNASPVVRPYLVLIMQRSLRPLPLTVPGFEEVSVQTFSKKMASAYSMFNMLRQINI
Heliconius melpomene	MSPSTKRLLTFFCKYVYYAGAGDFLCNGVKESKIYRIYTLISFSVYFIMIFLENLAALIGDFPEVEGKSAVMFSAIHDIILIKMFLIFYYKSSIIKLNNEMASVMSDIEEESVIKRQQNKVLWGIGLYVLTVYLSLISYGVESLRKVIVEGTPFYTVVTYFPSYYDNSFMASTFRVFFYMTWLYMMLPMIAADCMPIVHLIIMAYKFVTLCNYYDRIRRNFYNNLKVMNNRSAARILKLQCLRGILLHRKLMFLAEEIHRIFGIIMSLQVCESSAVAVLLLLRLALSPHMNLTNAFMTYTFVGSLFFLLALNLWNAGEITYQASLLSNAMFYCGWHVCEMEPTHNDIRCIILIGCAQAQKPLILKAFGIQDLSYSTFVSVSICQSLKVAP
Heliconius melpomene	MDLQYMKRIKFYLNWLGSWPFEDLYEVYKEEPKRLPLRNSKILIIYFICILLGGIMYVKVHKNELNFFELGHNYITLLMNVVSLQRVTMALLNSYRVMMAHFILNFHLFHHKQRSKYAMKIYKQIDTLCSWYTIYLYSQMYVGCILFNLGPLINNIMSGAFESNAYSAENGTTPEFEFSVYLYLPFTVQNKKQYGLISLLNILLTSDGACIFCTFDVLMSIIIFHVWGHLKILKYHLESFPKPALAEREPGNRYTKVVMYTEDELPIIFEKLKENIEHHKLIIEFMNLASNGFGVMICVYFIFHQVIGCILLLEISAMDMESFASYGVLTFVMFQQLIQISIIFELIGSKSETIKHAVYDMPWECMDIKNKKIFLFFLNNVQKPIALKALGLVSIGVQT…
Heliconius melpomene	KEISSPMDLRYMKRIKFHLHFMGGWPLNELYDAYRENTKYIPLRHFKFLLVFWSTIFINSLFYLKFNLNKLDFFKLGQVYIVIFMTAVALSLLPVFITILNSQVHKEVHKVLEYLTTWILIELYVGTSSFHLIPLYNNIRSGTFTVNDRNVNNGTIYEYAMYFYIPYEQNNIIFIFIFVISLILIFDIGSAFCTYDLLMSTIIIHVWGHLKILIHHLENFPRPEADKYGNKENDFRYNKKESRVIFDMLKENIEHHKLIMGFMNSVSIAFGVMMFVYYIFHQITGCILLLEISALNAEAFVTYGLLTAFMYQQLIQTSFIFELIGSKSEVIKEAVYGLPWECMDVKNKKIVLFFLYNVQAPIRLNAMGLIAVGVQTATAVSIK
Heliconius melpomene	MDIPTFEEIFQQIKINFWLVGLPFGKSNVTKTYYILLFNIILAFVEEMGFFVSQFSVENFLELTQLAPCTCIGLLSFLKIIFIAKKKENIYGLTQHLRELYNKALSDSTKKELIKQDFIFLKYLVKYFFILNAILICVYNFSSLVLIAYYYYTKRTIFYILPYAMLIPFSTNHWYSWLIVYLHSLASGFVCVIYFTTVDALYYIMTSHICAQFSLLSEEIKGLDADTSYKLSDIVKRHQYILKLSQNLEEIFRAPNLFNVLVGSIEICALGFNLTMGPWSQVPGVVLFLLSVLVQILMISVFGEHLIRESRKVGESAFLCKWYDMDRKSKKIILLLMLRSNKPQKLTAYKFSVISYESFTKIISTSWSYFTILKTMYTPPDKSGA
Heliconius melpomene	MASLDSLPPTFVKTFIRQLNILKLVGIDIFNESKEYILNLLKMLIILIFSLYMLAGMVLYVVRKDEIGAEFLEVVTAVIKLQHKLYCFFLSALVKMSVLFLNKKEIKKVIQTIGQIWPINIENEEKLFAFFYISGTMLYICIYISSELLLVALILDVSALLNLLKIDLENVIPPSDSLTNFEEDDNCDDIKDIVILHQKLLSIVDDLNRIFGKMIFTQVSSSSVVICCYGFMALVYIGDAAYQCHWYKRSTKFRKYIAIIITRSQRPCQLSALGFSDVNLNMFSKVSTMSRFFLIITLLTINSIVKLSIQRKFCFFFIN
Lerema accius	MVFFTDGKDLEGIKRTNDIKYMKVLRYSLRVLTAWPEKEVEGNESKYHVYKKMYTFFIEIVCLLPGILFLKMNFAVLTFFELGHTYITVLMNIVACRLVLIFKKKYSDTVGYFVKVIHLFNYKDKSDYAMEMHLFVHKMSHFFTLFSNIQMILAIVLFNCTPLCSNIIGGVYRNYGSQNVTFEHAVYYALPFDYQHNFNGYIVVFCFNWYISYICTSCICIFDLLMSLMVFHVWGHLKILIYNLEHFPKPRLEKGTDKYFIVSDQEMEKYRQLLRENINHHCLIQNFVRKMSDTFGPILFIYFLFQQASGCLILLECSQMDTPSLVRYSPMALIFFQQVVQISVVFELLGSLSEALSHAVYNVPWEYMDKSNIQILYVFLQQSQKSMNLKAMGMVTLGV…
Lerema accius	MTMRKIAWVPFAWSNLGPFGECLSIASRVVDSLKITGYVVTIAGARCECAVSPLKTSQTTSFRAHFKTVLNLQYIKLLRVSLWPNAGWPNLEQNNQKSLIKLRVLCNILIQVVVVIGEIIYLHDIFDEVEFLLLGDVYITTFLTFISMVRLSLPLFKTYSDIFKTFLTEFHLIYFKHRGESFHKVYSTVDKISRYFTVFMSFLCVFGLVLFNMTPMYLNIRNGAFTTNRHDLVNISLEFTVKYKYPGYDPKEYFILTTIINMGLSILCSYSIIAMDLLIILIVLQIIGHLEILARNMRSLPKPKVMHLIKEINNEDINIYEAEIFDEEENLEIKRLLQELIEHHNLISSFTGKISEFFGPVLGATYMFHLVCCCMLLLELSRKDPDVIVQFAPLTGSIF…
Lerema accius	MSKLSLACYEHRSSVATFNIKGFDSLQNMSEEYYLLPPRLQIFYRIFASTLNFMGLGKRKWWGYKPLHGLLNFHGIIVRLFGPLVPISEFIYVYLNYRDLSFDVIGIVCSIIPVTILVNINIASTNMSTYKSLMKMFLTKIHIQNYCTNDNNYIKQTMLLIERITRFTAYYLILIFGLNWFFWINIPIVHNISNKESIINKTVQLQTCVYLWTPFDYVYNFRNWIIIHILNVYLVAMGVTVMAILHCLNYIIIYHLIGHIHILKNNIMSSFTDDLNLSNEEVKARLIGIIRYHSFILRVFNDVQSAFGINVAANYLHNLFSDSLILYQVLNGGDIFSYSVMVGAYMGELIFMSFVTEEIRKQSEDLPEVVYSIPWENMSVSNQKIFLLILSRVQIEMPF…
Lerema accius	MTFNSVHTYLYRPKFVLTRLGIWLPPEQYGLLHLVYKIFIMLTQYLFLFFEFIYVAEVWGDLEAVSEASHLLFTQASVCYKATVFISNKRNLRLLLTFMTCNMFAPKTMDQEKILLKHARKVKNLSMFFLINALITCTLWAIIPLLEEERVFPFNIWMPVSPDQSPQYELGYTYQMMSIYISALLFFAVDGTTLAMIMYGCAQLEIIIDKIKKVQPVTMFNKYNNTCKGKLKLKENNELIVECIQHHQKVISFIETLENSYHANIFFQLSGTVAIICIIGLRISIEEPSSMQFYSMLIYMVTMLSQLFLYCWCGSELTSMSEVLRDCLYQCPWYEQDSKFKRCLFIAMERMKRPIIFKAGHYIPLSRPTFVSILRSSYSYFAVLNQANSK
Lerema accius	MDIPSFDEIFSQIKTNFWLIGIPFESPKITLRFYFLVFSISVTAVCEVAFFVSKISAENLIVLTQLAPCTCIGILASLKIIVISAKRLKIFKLTNCLSQLYEDIIDDDIKRDLVKREFVFLKRLIKYFYVLNAVLISVYNFSTLVIISYNYITTSKVIFTLPYAVLVPFDTDTWPSWLVVYLHSITSGFICVLYFTTVDSLYFVTTTHVASHFTLLSNEIINIKRHKADSLNDIVKRHQRIISLSEDLEDIFTAPNLFNVLVGSLEICALLFTLTMADWSDVPGVILFLFSVLLQIFMMSFFGEKIIRESGNIGEAAYSCNWYCFDKKSKKTILQLMQRCSRAQRLTAYKFSIISYESFIKIISTAWSYFTILKTVYKAPEAIYVK
Lerema accius	MKNITPIDWFQKNLKLWKILGVYPFAVSQPLLYEIYAKIFIFFFIVMYSILFTVNLYFIPKNVNDYIEELIFYFTVLSIMYKALITLFKKEKIKNIMCILKSDIFQPDSYEQVKIINEAKITNQRYFKINSSVCLTSNLVHISTPLFNHFIFKAELFLPVCSYLFLPDSIRNYNIYLLYFYQIIGMHVHVLFIISIDTFFVGLTIFLIAQLEILENKLNKITENFDAKTKQQPNDTDLIIKLNKLFIHHDKLTKFCSLIEEIFSGALFVHFGMGSYIICMCLIRFTLTASWQYYIFLSTYTFAMLVQIFIPCWFGTRIMDKSCQLGQAIYNCDWTPRSKRFKSSLLLFVERTKRPLSITGWKMFLLSLTTFTSIMNTAYSFFTVLRQMESK
Lerema accius	MRLVRNHEETEEKSKNSEHVKGFKYDINSYEETLAIPKSVCKIVGIRLTREDSNFSRLCWNVVYIVECLNIFASATLEIINLIQTAKEGSFMDLFRMMPCVGYLVLAFAKSYKIVYYRPVFENLVKELREMWPQREVSEEEHLIISKALKQLRYVCKGYYWCNVMLNAVFTCPPYIQIMKRLAGKDVPLVLSFFYWFPFDPFQRGYYEAILTLQTWHCFLTLWFMLAGDLLFYVVLSHITTQLDLLAVKIVRFFKVPVDDQLVKSYPLAEYVESHFKSNGGLMDDDANTNTSKQYIEMASMIKRHQTLIRLSHDVEEMFSFSLLLNFMNSSIIICFCGFCCVFVEKWNVMVYKMFLATATAQIWLLCWYGQRLIDASSGVSEALYSSGWYLSTQKMKKS…
Lerema accius	MKYLGIWVPPENESIARRIYRILMITLQYLFLIFQIIYIVQVWGDLEAVSQASYLLFTQACLCFKVTVLQINIDMLKELLMQMNGEIFKPETPDHERILKFQATRIKRLLLGFMISSQTTCGLWALKPLFDDAGSRKFPFDMWMPVKPEFTPEYHFGYAFQLITICISAYMYFGVDSVALSMVIFACAQMDIIKEKILSIKPIQTPINYNQRRELLDWNYNKLVECLKQHQSVISFTKLVEDAYHSYLFFQLSGSVGLICMSAFRILVIEWRSMQFFSILTYLSVMISQLFVCCWCGHELTATSEHLHSVLYQCAWYEQDAKFKRALCFTMLRMSKPLVLRAGHYITLSRQTFVSILRMSYSYFAVLNRSNRF
Lerema accius	MGYLVENVNFSVTLSLTSLKTFGFWLPERLTDNQKILYYCYGFLCFLFALAKAQKLHLLTFPGSYIISQVVNLFQIWGDLPMMTATACLLFTNLAHFTKIVNIIARRPLIQTIIDDAHQDLSSETSDDGREIVKSCNYETKCLQLIYHFITFVTLIGWACSPEKGHLPVPSWYPFDVTTSPAYEIVYSHQVIAVFLCGYLNVAKDTLAVTLIAQCYCRLRLLGLALRTICSDMHIPGNRLLTLEQEKVIKSRLRGCVARHQAALETTQQLQQAFSEPTFIQFIVSLVIICVTAFQMVAIFAEVFLYFQQKSSWVHLWSMGLYLVNMMYQVFIYCYQGNKLALESTAVADAVYEVPWYACRVDVRRSLVVMSVRSRRVALLNAGGFTPLSLDSFMSIIKA…
Lerema accius	MRILVENVYLSLSVAQTVFIVLGFWPPTILKGYKKIFLHVYTFFSYMFLNGSYIIIQVGYLCQVWGNVPLMTGAIFLVFTNLSLSVKIFNVYSKKQAIEAMIAEAQDELSAEIKPEGLDILQRNNRETKIQLYIYSGLAYSAVFGWAVSAENGELPVRAWYPYDATKSPAYELTYAHQILALSIAACLNIFLDNLVTSLISQCQCRFNLLSLSLRTLWKGLTVTEQGIISSEGVALLTLRLHRCIKQHQAILKQATLLQRFFSIPILGQFSVSMVIICFTAYQMAIVFESLIWFISMLAYMAVMLMQLFLYCYHGNQLVIEDLLTQSGKVAEAAYECPWYYCSPGQRRCLFLVMVRAQRETRLKAGNITELSLATFMAVRIQDCSIIDLTVTR
Lerema accius	MACAYTIIVLWLVCFLPCIGEVVYLLRRKENIGDIAEGLYLFLSEMYTYFKVAVFWLNKEKIQMLLQYLYCDEFKAEEKEHRDILNRSIKTARFVMTYYAIICVGAVSVGIIMPLTENLEVLPTNVEYPFFDVYKSPAYNIIYLHHIYYKPATCIIDGVMDTILAAFVASAIGQINILAYNLRNFDRIAEKFYQRDPRCKLLTKEKCSSVVLKKCIIHHNAIIRYVSMIEDAFSLASVLQFMLSVMVLCLIGVQFLSIENPKSHPMQITWMAIYMTCMLLEVFILCWFGNELIMKSVELRQAAFESPWLKADPKTAMFLIIFQERCKRPLKVTAGKIFTLSLDTYTILINWSYKAFAVMSNMKK
Lerema accius	MADAKQGKTSEDFYNGSSQSRVVLAKPRLGGFGVSSIASSSGKSVNPFGSVLRPPQLKPSTNPFLKVTDNSLGQADADDKNKDNETKPSEDRLKEAKDVEAPKFVPLGSANVTPRTTNQVPAPSQPTTSASSSGFVFGQNLSERVIMNEAVNNGEAGAVDHSSSNGTTELLFTSAAASVKENNQVRHSTEKMVDTLFILLTTLNALGKQIAFNARACRIRYIVGIIDGGLFAARNSFHDSVLKTNAVAMSRLLTLYHAAIFVCTVLWTLFPLVNRALGYVVEFTGYFPFDTKDSPTFELAVTYMSVLIMTQAYGNVTMDCTIVAFYAQAKTQLQMIRFDLEHFNDHDNIKRDGRGLIANRCNIYSDWEQSGARRLKTRLLRCVKRYDQIVWFVKEVESI…
Lerema accius	RFHLHIGISKAKSNMLNRILDKLENPKRPLLGPNVKYLELCGLLLPEKKIPRYLYMIMHLSVIVFVVTEFADIWFIRSDIILLLTNFKISMLSTVSICKVTTFLTWQKYYREIIEYATRADLNQRATVDEENKIIVKKITKYCRKVSYLYWFLVYCTGLTVILQPIFKYVASPTYRFNVRNGSEVYMQVVNSWTPFDKNVMPGYLFASFIQAYATILATGWITSFDAFAIVLMVFFNGELQLLRRDCSTIFGSDKSHVSDEEAIVKIKTCHTRHLELIKYARLFDSCLSPIMLLYMFVCSVMLCATVYQITIETSAMQQFLTTEYLIFGVSQLFMYCWHSNDVYYASKDLMLGPYESNWWKRDPSRQRDINILIGQFNKTIVFTAGPFTDLTVATFISI…
Lerema accius	MLKKFLSSLEDPVCPYLGPSYWILRKMGLILPENRVTKFAYIILHEIVTFFVLTQYMELYVIRSDLNLVLTNLRISMLSIVCIVKANTFVFWHVHWKEVMQYVTEADNYERDTRDDVKGKIIDAYTKYCRRVLYFYWSLVFTTFITVITTPLVRYLSSENYREALKTGDENFPHIFSSWMPFDKYHSPGCWITVLWHILLCAYGAGIMAAYDTTIVIIMVFFGGKLELLRERCKQMFGDNGIGISEEDAGRIIRELHNTHVLLKKYSRLFNSLLSPVMFLYVVMCSLMLCASAFQLTTAQNATQTFLMAEYLIFGVAQLFMFCWHSNDVLVKSENVMLGPYESEWWTGSLRQRKSVLLLAGQLRLVHTYTAGPFTDLTLSTFITILKGAYSYYTLLRK
Lerema accius	MVLRRIKKAVEAFEDPDHPLLGPNLKELNTFGFCRRESTLQDYIYYMVYTTFFIIVLTEYIEFYNLREDVPQALMNFSITGISTVTLCKVVLLLTKGSKWKELIKLVSKEEISAIEKNDTRTLKLMEEYKKYSRKITYFYWAVAFATNIIANLSPAIKYLSMPKYRERIRNGTEPYPQIMITWVPFDKNTIPGYIASIAIHIFFLSMGSAFVAVYDTNAVTLLTFLKGQAKIIKYKSSIIFGENDLISEEEVLNRVRECHRHHDYLKNVYEKLDSVLSPVMFFYVLICSISICCSVVQLSMDVPPAQKLWVVEYVMFQAFQLFLFCWHSNEVAVETDAISSGCSESKWWRSNIRQRKLLVLLMGKMDQRYILTAGPFTTLSVPTFIDIIKGSYSFYTLF…
Lerema accius	MLVQYFKKLLQFSWDVYHPLLGPHLFLVKLIGIWHPVNDFKSKLKLFVVYTTIGFFFSQYIKCAISRDPTAFNPIMQFAPFHIAIVKTCFFLKDHEKWTDLINYISAVEREELSKEDLEIKRIIERYIKYSHRLTYLYRVMAVLSNIGLFKDICQKIYWEKDLSEDYIRNFDGYTPFDKDPPGYYYIFITQVIFANMVTAYVMAWDPLVVSVMIFFANQLKISGVYCRSAIDRKSPVNSHQNIVKCHQFHTTLVKYQETFNGLISRVMFVYLVVISVNLGVCIIEMVEVAKQLSNIFQLQDNFGELVSYCMYVLACLVQLLLFYWHSNEVTEQSTLVSYNTFRSDWVDVNPQLQKETALLGYTVNKKLVFQAGPFNEMSLTTFVSILRGSYSFYTLLNE…
Lerema accius	MPLDSEPPKRYFAIHYILLRFLGLGWWHHPDEGNTTNFPGLYIYYAIVTELVWVAGFVGLESIDPFIGEKDLDRFMFSLSFVITHDLTLIKLYIFFFKNRDIQDIVRTLEIDMQGYYQNNNKNRKTIKITRIMTASFVFFGWMTIGNVNVYGIFQDIRWKAEIAQLNVTDEKPFRTLPQPIYIPWSYQTDVSFILTFLLETVGLLWTGHIVMTIDTFIGSLILHMSSQFEILQEAFITAYDRTMIKLSEGLSQRHIHDNMLPESSDVDDSDFYDRNENIVRRYCTKEEIESALENTLRNCILQHQLLVSTVEKFGKTYTYGFMTQLLSSSAAICVVMVQLSKDASSLKSIRIVTSLAFFFAMVIQLAIQCFSGNALTDQASKVSEAIMQSKWEHMTPRL…
Lerema accius	MEKEMLSYHSLKPHLFNLRVLGYYQIDPKSPKLQRLLHKIYMSLSLILIIVYTIQQAIRVIEVRDDIDKVMGTMFLFLTHTDSIYKQIITIMILGQLYNQGENDHRQFLLETAHWGKFVLRMNNTAAIVTCFLWVIYPLILHIQGKHVEFAIWLPFDANANPQFYITAVYVWIMTTWLAIANTTMDVMVAFLLAQCQTQLLILRNNLTNLVQRVEEENKARLQMRHCLTTSREDIIFRRFKTIIKHHREIVLFAKRVQNIFGGAIAYQFLASGWIICTSVYKMVQINPLSVQFLSMIMYIWCMLLQLFLYCFFGNQVTYEVGIDFMKLVAPRKLKHTKLIVRSSYTFYAILKNSNE
Lerema accius	MFAKLLQALEDPLHPLLGPTLRGLQTWGMWQSNKRISRILYYLLHISAILFVFSQYVELWIIRSHLEQALRNLSVSMLSTVCVVKAGTFVLWQQHWKSVIDYVSILERRQLSIKDDLTKRIIRNYTKYSRNVTYFYWCLVTITVFTVIVAPLASALSSKETMELIRNGSTPYPEIMSSWVPFDKSRGYGYWIIVIEHSLICFYGGGIVANYDSNAVVLMTFFAGQLNLLKANCARLFGDQHERLDYSVAMERIRDCHRHHLLIVRYAKVLNSLLSPVMFLYIIICSLMICASAVQLTKDGTTTMQQIWIAEYLIALIAQLFLYCWHSNTVLYMLFLHRVSKWKTVSTPAPGGHKIYEYVAVLPYLVDNYERRSSSQLAPLPSLLCLLLLRYLKDHTVIT…
Lerema accius	MMAKIKTQGLVSDLMPNIKLMQLAGHFLFNYHSDNSGMSGLLRKVYASVHAILIVIHYLCMAANMAKYSDEVNELTANTITVLFFAHTMIKLIFFAINSKSFYRTLAVWNQSNSHPLFTESDARYHQLALTKMRRLLYFISGMTLLSVVCWVTITFFGESVRLLVNKETNETLTEPAPRLPLKAWYPFDAMSGTMYIMAFIFQVYWLLFSMAIANLMDVMFCSWLIFACEQLQHLKAIMKPLMELSASLDTYRPNTAELFRASSTEKSEKIPETTDLDIRGIYSTQQDFGITLRGAGGRLQTFGQVNPVNPNGLTQKQEMLARSAIKYWVERHKHVVRLVASIGDTYGTALLFHMLVSTITLTLLAYQATKIDGLNVYAFSTVGYLSYTLGQVFHFCIF…
Lerema accius	MERRYRTQHSSQKKLILHERKGNFVSVIGVWRHKLGIGLGTDCHGIHWIALISILSFIITTISQVITFIEAWGDSAKMFECFSVISFCGMGLLKLYSLRGTQQRWFSLLSSASDLEAQELKNEDPMSLDYESEDEEDNTYPQQILKYTQKFTSTSNLLFRIYLATVVIYILSPFIEFAIWKIQGTEVLEYPHILPVWTVLDKIFFPIYLITILAEGIACVYCVCVHIVFDLSIVGMMIFIHGQFLLLRESCERIGGAGKSCNLSLERDLRAHFRLSRCHRIHTSLIKSVEELSSLAKNILGVYFNVVTLTLCSVAVQVLSDELSTTQLFTLLQYMCASLTQLFLFCYYGDDVINEVSFIKIRFYFQSSVYLGEGPSTSAWWCLSPHIRREVALLCVSMS…
Lerema accius	MTQVTDTAQSEIHRTLGLCNFCTSKVGLSFIDEPPKNSLRRIAINSWLITSAIVLFLMMAGEIGYVTTKFVTSSSVVEFVSSLHIVGYDTMSFGKLLTIWYKRAVFKHLLKELEDIWPVSVQDKEADDIKRERLSALRIGQFWYAFWNILGVWLYNLTPIVIYVYKKIQNKPAELGYVWLLSYPFDKTKPGYHEAVYIFEAYGGCVSVWCMLGSDMLFMTMASHISMLLQILQVKIRRLGASQTKTKGEVTKSEIQDCYSEIVDVIKIHQRLISYGNNLEDAFSVVNLINVLLSSVNICCVVFNILLDPWMAMSNKFFLGAALTQVGILCWYADDICKSSLGVGDAVYESEWYNTNIRCRRTLHILMQRYA
Lerema accius	MAPISETFKINFVFLKLFGLWPGRHMTRLYKYYSTVFIFISLFVYNALLILNLIYTPRKIELMIREVIFFFTEVAVMGKVFMILRMRKKLFAVFDILDYKHFLGEDDVSRQIVHEHVSKYKTYWKIYAILSNFAYSSQVFLPIFVHLIFKTNLELPICKYYFLNANDVRKYFVLCFVYQSLGMYGHMTYNVNVDTLMSGLIFMAISQLRIINYKFKKLKTCSKDLLKTNRNIDNEQTVELNQCLRHYDVLLKYCASVQEIINLTMFIQFGMASAIICVILCGLILPSTTEFLLFMVSYLFAMITEIFVPAWLGTQLIYESHDLVFAAYCSEWIPRSKKFKSSIKLFVQRSNTQIQLNGCGLFPLSLNTFVSEHESLGGLLEQEAIASQAGFIIMKTAYS…
Lerema accius	MANLTIFDDILKQTKVNFWLIGIPFYSTKINYRFYIFLVIISLTALEEVGYFISESSAENFLTLTQLAPCTSVGILSILKIIILVLKRDKVFKLVDCLKNLYTDISKDVDKINHIRQNFVFLKYLTKYYYILNAVLISVYNFSSLIIILYRYIETEKFTYILPYALYVPFPKDTFSTWSIIYLHSILSGGICILFYTTVDALYYIMSTHISSHFTLISTEIAKLNKENTVILNDILKRHQYILKLSEHLEDIFTAINLLNILVGSLIICDLGFNLTMGKWTEIPGVVLFLFSVLLQIFMMSVFGENIIRESKKVGDAAFFCEWYLMDHKSQKSILQLIQRSSKPQTLTAYKFSTISNESFIKVK
Lerema accius	MLKKENFEKSLKLPIILLSWAGIQVFSEKHGVMFFIKSWIFCFNSLWLGPILLGELWWLIDGVYTGQNFEDLCISAPCFTLSILAVFKFNCLYFNRDIVENIVVKLKSIHPKEELGIKEGRIINNSLKFLRTIMMFFCYLSIPVLLVFGTASALSMVYDYVYTGTTEFKFPFRVKYFFEISSLSQWGLVYIYQVGAMLIVCNDLLSADLLFYAFCTYLQMHFRLLCLQFENVVTTNKMETKKNFRKAVRRHQELIELVEQIESLYSKSTLCNITLSSLLICLSGFIVTFIHDIGAVSSFLAFLVMNLCQISFLCFFGDMLSSASTRVSQAVYNSLWYNAELDIKKSVFIVIIRNS
Lerema accius	MNQHARELAKREIDESLRLSTFCMRRIGISFDKSKSVSSYLQQKLMFTASVLAICYHVFSEIVYIGLTFSNSPHVEDVVPLFHTFGYGALSIAKVFVLWYKINVFGQLLEELSGIWPVPPLNEDAQGIKDKSLAALRIGHQWYFAVNVLGVWFYNVTPILIYLYRSWQGQEAQIGFVWVSWYPFDKHELIAHIAVYIFEIFAGQTCVWIMVSTDLLFSGMASHIGLLLRILQQRLESLATTAKSDDEYYEDIIENIKLHQRLISYCKDLEEAFSLVNLINIVLSSVNICCVLFVIVLLEPLMALSNKLFLMSALIQIGTLCWYADDILHANADIATAAYNSGWYRTSPRCRQALLFLIKRLELPDSAFQNPRF
Lerema accius	MVDEEVPIEREILLELQFLSSMGSKIFLYPFIDKSRKQMIGYLTTYMIIACVTTQLLLTLIQTGTSDWLELINIFPNFGVCVMTLIKYTKTHTNRELYNDIFRHFQDDMWDIVSQDSITHRKCVKKYRKITMFVNRFLLYYSIPLTIVVDLFPYVVMIYNNRVLGNDLVYLYPFDGWYPFDKIKWYPLAYIWESFMTAVVICVYGFSNMIQASYIAFICMELRILGNCLEKLIRPEDVVNITMGRNVEEIHNAATKKLKIIIAKHEKCSALDGVLGDAMLLNYSLGAVFICLTAFTVTVVDSVYKSVRYFFMCASLLSEDLTESIYSSDWSQASPETKKMLLMLMMRTQKPFTLTGNGYILMNMNTFSS
Lerema accius	MYSWLKRTVLNTKARLRDHSLDSAIWLVDLVPTCAGFSILKDKIFVPFWILHVILLVYVYMVGSIMYQIKYAQGTGDFIKGYVNVTLVIFTLNNSYWLVMKRPLLRRVLRMVKQNDKSSRESVALREKHRKYISVMMKIIFIFYTLNALDAFCVYMPNQINPTNNHYCMTPCVGIQPLTTFPQWQICFAILVAQHIPMVIVVLSYQAILLFLIMHTTAMYHLLSADMTFDRDCLNTDSVKQKLIVLIKRHATILETIDKIKALYSMPLGVNFGTNAVCILVFFYIPLQEWVKYSPVLIYCFLVFFLYCFLCQKLTNAAELYERAVYSCGWESFKLTDKKLVYVMLMQAQKPIFLLAADIIPVNIYTFATTLQAMYKFVTVVKL
Lerema accius	MSFDDLESLNAESRNALEQIQFKTFRETYKIVSSAMIAGMLYPDPKTAKKRLLLIFVLLVTVVPISFMIILDIYYCWLRRDIINIIRHSTIVGPFLGTFFKMLIFFNKRNAAKLIIDEINSDYAAYNQLPLSYKAIIKTYIKNNIIYSERGWTITVLCCVLSFPGTATILTIYTYLFKDEPVKYMVHDVNRPFAPPEARFESPFFEIMFAYTCYCACFYIINFTGFDGFFGLTINHACLKIEMYCKAFEDAMKAKGKAEIHKKLVDVIQKQNRMFEYIEWTQDTFNIWLGAVLITTMIQICNCMYHITEGAEMDVRYVIYTIGVVIHIYLPCRYSSKLKHMFAETPTKLYCGGWDTVHDSSTRRTMLIMMARGLVPLEITAFNLLVFDMDLFVALLKTS…
Lerema accius	MWDSIRRFGPAICDLPTMVSNISFLLRISVVNIDRKFTQRIPFIFYVIQIVSGASFFYVFQISMFWFVCVRCRETQDMIAASVIFSLATCSVTGVAKLIYILKFYFRETIKDLVEGYLAYDALVDPDTRFYKNLLHALRDVKRRAVGFWLFITFNGLVYIISAVVCPRKHFFGDLYVLYGLEPMYESPNYEIAFAMMAAGVFFGNLAETNTCAFFIIITGYIEAQMLALSQELDNVWNDANILCDDTEGQENNKDIILNKHARKLLKDIATKHITIIDLLGQVENVFRKVMAIEFGFLTLALIAELLGGLENTFLQLPYTLLQVAMDCFIGQRLIDASLILSDSFYSCKWERFDKCNQKTVYLMLMNSQKPLTLSVGGLTVLSFSYLMTVLNSIYSAYT…
Lerema accius	MVLWRPLTLNIDKRYTKRIPIIFYVLAPIISLSCFYVYVVSVMWFVFIKCPETGDIVAATIVFSLGVASQIGTCKLVFMFLNKQKIRDLVEDYLNCNSVEIPMSRFNRNIQKTLRIVKKRAITFWLVLIINGIIYWGKPIITPGRHLSEDSLMYYGLEPKYKSPNYEIAMCTTSFGILFTVYIPANITALLIVITGYTEAQMLALSEELKHVWRDALKYSKSDPVIIIVKCDKIKINEYVRRALTEIIKRHTVNIDLIRKTEDIFKGAIAMEFILLTIALVTDLLGGLENTYIEMPFSIMQVAMDCLVGQRLIYASEVFENAVYDSKWENFNSANMRTVLLMLQNSQKTLTLSAGGVTMLSFTSLASVMKSIYSTYTALRSILK
Lerema accius	MVNRFRINSPQIKFKSFNETFPHCAFALAISLLYPNKHNYRRKIFVFGIVCVLNSVIIFWFLMYLFKCMYTLDMINLSRNLTIGVLATFFFFKFFYVYHKTEKFADLLQTITDDLLSGNDMDEDYQEIYKHYIKLGELGQKCWIIIPILLSSQFPIYAGSCMIYDSLVSDVWTRRMVHEMDLKYIENIQYDTPYFEIMFAYNLVQCVTLSPNFAGFDGSFCIATTHLQLKLKLMTHKIHKAFKDSKDTIQLVKKLKEAIKDHQAALTFYNNLQDVYGGWLFVVFLLSALLISMNVYQMYLSDTFEPKYTIFAISGVLHMFTPCYFASNVIKSSEEISADIYSAPWEDWADPIVTKLLVFMIAKSQQPLMLTGKGMLTSDVRIGAKRYRSYCDSYRVPTI…
Lerema accius	MGFRDGILEMPFIIYVLGLEMRHGKLAELRGLVVDSQEKLLKFTRVLLKTYVASVCLSATLYLCGPIYQMWIREDDSLRLLAFDMWFPWSLENFKIYIASFVFHAYAGYLCSIAYPGLQSLIVLLVGQTIRNLRVLTFILLHLDELALELHGMRNDKWQACCTNIFSQCVKHYVRIKRFTNRLNIICQPFYLVLILAAIILICMCSVKIAVSDKVSLDLTKYYVHEFCFILVVLMFCLVGQQVENECEKLELAVTEKWYLFDTKHKINILIFKTALFQGMPIYIFGSVTLSLATFTWFLKSGMSFFTVVIASSSKYWNMNAKLEWFNRKM
Lerema accius	MPTSTKYLLRKFCKYVYYAGTGNFWYEDLYKETVCYRFYNVLSFSVYVTMIFLENLAAMFGSFPEVEKNSAVMFAAIHNIVLAKMFLLLYHKHSIRKLNYEMASVMENIEEPHVLKKQYWKVKYGILFYVVSVYLSLSAYGVESLRKYIFEDTPFYTVVTFLPYYSDNSTAANAFRVFFYVTWLYMMLPMMSTDCMPIVHLITMTYKFVALVQYYGKIRGTFETDVGNFGKTEAAVKLKAACLEGILMHNKLMFLADEIHRVFGIIMSLQVCESSAVAVLLLLRLALAPHMNVTNALMTYTFVGSLFFLLALNLWNAGEITYQASLLSDAIFYCGWHLCELEKEPHKDIRRLILMGCAQAQKPLVLKAFGIQDLSYNTFVSVSNIHNIAIGPTLTM
Lerema accius	MLVFSDRVRSTTMSSQSVPIQPVNKSQELFQKINNFTCFAGLLNLWSEDLRVPKITNKPYYKLFFKFITFCVCVLMTLEIGTIYKRDKLNLKQICDWIVLALTHPILYGFFLSVHYYKEKLKKLLVCLMVDLKNVYNDPKVEESMIRQVTFYVTAYLFLCTVAMILYGVDSLIQVITLDKTFTTVVTVWPDFEDKSNMATFARIAYYIFWWFLISRSSVAYIMAIATTICLSHQFKNLQTYFYELDNIFGERNLTQIQKEDKYEKAFKVGIKLHSDTLWCCRQCQVVFNLVYSGQVIVNLIGLAVLLLQMVNSERSILNAVAIVMTASALLVTTGVFMWNAGDVAVEASSLATAMYSSGWQQCGRAATGRMRKLLIVSMTQAQKPVIIRGYGIIELSYR…
Lerema accius	MKDYIILKKLCERIFQIGSGNFWYEESEIGNDKRVIYKFYGAVIFSTYGLLTFLEIMAAVFGNFPPDEKRDSVTFATSHTIVIIKIYSVISNKKFIRKLNHELVQVSKLYEEDFLMSEKYRIMKINVIAYIVIVYGSVACFVYEGFRKMHEGSHFSTVITYYPAFEDNSNLATAFRFFTTMVLFVLMITMIFTVDAFTMIILIIYKYKIITLRHYFENIAEEFEKNRLQGNLDEAAERLTNNFVEGIEIHNELIRLSKKIDKAFGTVMALQVCQSSGSAVSLLLQMALSDQLTLVARMKIVFFVAALFFLLALFLCNAGAITYQAALLSDAIFYCGWYQCSAQQRSNRKLRSMVLQASTQAQRPIIMKAFKMLELTYGTFLWVVRGTYSVFALIYAQNK
Lerema accius	MRREPYLRTNSRDFIARKLSFLISPFLIKIMSQIQGEEEKVDDYLQFLQLPLKMVGCWDWYERPTSMYHVLINNIYLGLVLFVLVNLPISLIVHLYTEWVDLFSNLDKIADGLPLLASLVIVSYFALHKRELYEVVQFMNENFRWHSARGLTNMTMLRSYRTARFFAYFYTSSTVFCVAIYVFLPVLAHLWTKQPLEPWIYLDANHTPFVVILFLRQCIAQAFVALAMGQLGVFYVSTSILLCGQLDLLCCSLRNARYTALLSRGVRHSALQRRSCHILDDEMHSYPYNRAQMIDSQYHYDTKVTVATTNTKSEFDMYSVEYDQATEQAIRECARVLQTINELKVKFERFVSPLLVLRIAQVTLYHCTLLYAVTLKFDMITVEYLAAVVLDIFIYCYFG…
Lerema accius	MEVSEVKQEDLLEKVISKGNNYLSLVGLKLDCRDRYRSFFDRLRLRRFYVVVIFFFTTTDIGGQLIWLISFANGNGDLIDVTFLLPCLAVSLLGFVKSISFIKNVHYIHEIISILKDLKIKMLTVTTKQDDFEKESVQFLNTADKIIMWVTIVGIVILGLGPLVVVATIYYNTGEIKLFYPFLFSYPFNEYDIRIFPFLYAQQLWSAVATLSMIWGPDYIFYAVATFIIIQYFTLKQHIINLFPKSNRRELIVANHVYRVKFREIVKWHGEILRCAMLLEVTFTKTVLFNVVMSSTLICCNVFNITVPFLAIVLGQIFLLCYFGDTLMTASMEVSDAVYHSQWYKVEPAIVKDLIFMSLRANKPCKLTAYGFYDVNLRTFTKILSTSWSYLALLQTVYD…
Lerema accius	MRSDVPIDLFQFVSLHIKTLQLSGLWFYIPHSPKSLRFWISLIYRILVGVFVFILPTGAQIISLIKLVKSGAEIQEIAAIINLVLTELLTSFKLLDLCLRHHLFMKLLDEMKNKELSLIPTSNLAIVEKSIKFSRWLYILLIFSAFSDIFVHVIVVPALNGFRTLPLKMDFLFFDSDDYFQYVYAYQILYKPMMIMTFAFLQSLPWAFMICISKQFDVLIYKFENMKDLLKDMNNKINRDENEAFEIIFKKCLSRHSVIKSCKYNKCSINFQIESPLRNMLEIFWVFFYLFVFILILYIDCYLGNYITIKSGRISTAVYNCPWVNLKPELKRSIVMFIAETQRPLEIKAGIKLVPVSLETFTKVMNWTYKGFALMNQMKE
Lerema accius	MMEEYYYLDYHLKTVNFLVRYGGMCLDSRRRSLKNKIKDRCLYIMNILWLNFDVFGAIVWFIDGLVDGKNIVGLSRIAPCVVFSFIANIKGYFYIKHEDEVNELVDSLEKLETKMDMRMKKYEEEILKEETKFLSIVIKMLNVINVILLATFALSPLVLIAYKYLNTKEIDLILPFLVLYPFDSKDIRIWPFVYLHQIWSGICVGVLIVCVSDYFFYICCTFIKIQFRLLQCRLENIIIEDIDGGSLQQMHVNLVKLIKWHQELLRLSTVLENVYSEATVYNFLCSSMMICLTGFSVMATEDLAFGITFLVFLSSNLMQIFLLCLFGDMLMRSSMEVGDAVYKSKWYQTKPAITKNLLLVLTRTQKPCKLTAAGFADVNLPAFNKILSTAWSYFAVLRT…
Lerema accius	MLKVKLGDWFRQNLKLWKLLGVYPFAISRPLLYGFYAKIFIFFFIVMYSILFTVNLYFIPKNVNVYIEEMILYFTVLSIMCKVLTILFKKEKIKNIIHILDSDIFQPNSDEEVNIINEANLMNRRFFKLYSIVSLISNLVHIATPLFNHLVFKSDLFLPVCSYFFLSDDLKKYYIYPLYFYQCIGMHIHVVFVLSMDSFFVALTMLLIAQLDILKNKFTNVTEHIEVKTKIPQNEEDLIKKLNNIFIHNIVIYYRFCNLIEEVFSVTLFVHFGMGSYIICMCLIRFTMPAPWQYFIFLTTYTLAMLVQIFIPCWFGTRIMDKSCQLGQAIYNCDWTPRSKRFKSSLLLFVERTKRPLSITGWKMFLLSLTTFTSIMNTAYSFFTVLQQMQSK
Lerema accius	NYTIIYRRIFKINFQCWKILGIWAGKLPYRYYKYYSILFLFPFLIAYNGILTINLFYTPLEVNLIIEELMFYFNEIAIMIKVGTIIFWREEIVTICDMLDCDCFKGNDKVGREIVAKAIRTYKICWNVHAFFCHFCFFFGSILAVLLRLLSITEEINLPVSKYHFLSKETRDNYFAYLYAYQIIGIYVTMMFNVNIDSFFAGLLFYAITQMKLLSHELKSLQWTKQSDVDVPETDKINRLNYILRNYESILNYCAYVQDLCNLSIFAQLGTSSVIICSVLCALLLVRAPVVFMLTYLTEMTLQIFVPALLGTWLTSESQELVFAAYDSEWVPRCKFYKSSLKLFLQRANTPVVITGINFFNLNLETFVAIMKTAYSFVALVRSFQERN
Lerema accius	MEESITNSFRINFQCWKILGIWAGKLSSRHYKYYSVFLLFPFLIVYNAILTINLFYIPLEVNLIIEELMYYFYEILIMIKVGTVVFWRKKIVTVCDMLDSDFFKGTDKAGRKIVAKAIRTYKISWNVHAFYSVLLRLLSITEEINFPVSKYHLLSNETREHYFGYLYTYQVIGIYVHVMFSVTIDSFFAGLLFYAITQIKLLSHELKDLQWKIQMNYSKNISEFKFYFCFSYCACVQNLYGLTIFAQIGISSLTICSSLCALLLVCTQTKLVFMLAYLSEITLQVFVPALLGSWHMHKFQSQKLVFAAYDSDWVPRCESYKSSLKLFLQRANTPVVITGMNFFNLNLETFVAIMKTAYSFITVVRSFQERN
Lerema accius	IKLQCLYVYHERADMAKLSRVMFLLLCHVTSLAKQVVFHTDGRRIAAMVAGLDGSYILSFRGGTAAADGAARAXXXXXXXXCTLWVVFPALDRAAGRHVEFYFWTGLSTDSLFVYLAYSYYVTTLVGIANTTMDAFIATVLYQCQTQVRILRMNLENLVERAKEESKRTGDVEETVFMRMFIECLEHYGRVIQTTELLQDIFGVPILVQFGIGGWILCMAGYKLVSLSILSLEFASMTLFLMCIFTELFLYCYYGNELVVEVRSENVVDYFAKYVPIRSGNRGDSIIRSLLFQILKSSYTFYAVLRQTK
Lerema accius	MGYFVENVNFSVTLSLTSLKTFGFWLPERLTDKQKILYYCYGFLCFLFALGSYIISQVVNLFQIWGDLPMMTATACLLFTNLAHFTKIVNIIVRRPLIQTIIDDTHQDLSSETSDDGREIVKSCNYETKCLQLFYHFITFIALIGWACSPEKGHLPVPSWYPFDVSTSPAYEIVYSHQVIAVFICGYINVAKDTLAVTLIAQCYCRLRLLGLALRTICSDMHIPGNRLLTLEQEKVIKSRLRVCVARHQAALETTQQLQQAFSEPTFIQFIVSLVIICVTAFQMVTSSWVHLWSMGLYLVTMMYQLFIYCYQGNKLALEVSSLTLASFMTFLTTIFLRYRLY
Lerema accius	MENISEDFNFDKLFKIMTFAMKINKCHPDIPKDRKWACQFFVMHGSFFLIFCLLIYSTIFFEIRNGNLNQACANGILSMVFCVVTLKYWVMLYYQSVLKDLIDEMNLDYRIMKSFSSSEQQIIHNYAKRGKKVVYLWLIVSIITASLFVVKTIFLMIYYAIKGEFQLVPLFDITYPSPIEEIKNEPRVYFFLYLMFLFYDGYAMNMYIAMAALGPVFMLHGCGQLELVNRRLMKIFNENDTEQTTFKKLNDIVKHLQNIYSFLERVQKSFSILYELILKAIAITLPISFYQVIQSYHDGDIRIEFITIIFGSITLTGVPCYYGDELMDMGENLRLAVYMCGWERHLYKHKRLRNTLLIIQLRTARSVAISTMFRTICLDALTDVYHQAYAIFNLLNASV…
Lerema accius	MLKKIHPQKYWMKVICNCLYYLGLGDSWYEERKPSKLQKYYPVWFALSNIYIFIILADELLSNFRTDLTMKEKNDLLQLSIAHPIICTKIVLLYLRRDRIRVILKRLLEDDRAVFPSLILDRDSVKKAMTYFLVTASVVYFTVTAITMDGIIIHIKEGIPIRTEVTFFPSKTDSGIFINILRFLIQFHWWYIITAMLLIDGLSIFSLTFTGFKFRRVRLYFESLRGRFSNNSQRKLTETEFKKFWDDFVVGIKLHDDALWCARNVQRALGVFYSVQVVESIGLLVICLFKLVTTERSFAVILANLTFIMALVIVTGAYMLDGADITYEISIDRTTKHGNSVKAKRKFHDNFQYLENLCILSILECKVAALALSFSLLTGKLEKFAEQRTNNSIVKRTWR…
Lerema accius	MIKKLLNKLENPEIPLLGPNIKALEFWGLLLPKNPFKRYFYLLMHLSVTVFTASELVEVWCVRDDINLLLNNLKITLLAMISVCKVSTMLAWGSHWKDIIDYVTKSDLKRRESNDSKNKFIIRNYTRYSRKITYFHWALMYITVIIVNIQIFVQIYKFLFTSYGDNILNGSIKYVQVISSWVPFDKTKLPGFLASSLYQIYGATYGGGWITSYDTNALVIMVFFRGELELLRNDSAHIFGKQKAVSNEEAMKRLKDCKNRHILLLNTSNKNQNKIHDTYSENYEIELRFL
Lerema accius	MSKDSKTKFEELFKFTNFGLWMIGSHPTLSRGWRLRYLGTLSICILCFILLCYSILFHRIPNSDYGDMVRESIMIVLAFTIICKNVIMIRNRQIILNLFRHVGDNLESDNNYSIAECEVMSKYTKKGLFVVKFWLFIASLSGSLFIVKALFPTFYSYCKGEVRYVQIFELVYPSFLERHKNELLGYIGINCLLMAFDIYTVIGYVSFEPLLSIFLLNFCGQMEILSTRMRNIFTETNNPQEILNKINKINVGLKTIYKLTSDVQVTFATLFEFTMKTTTLLIPFTVFQIIQDLRQDALNIEFITLLFGALLQFYMPCYYSHFLMEKSEYMRQAIYSCGWEKHPNLRIRKTLIFMLTRTSKPVVLRTIFYPLSLETFAETCRQSYAIYNIMSAVWG
Lerema accius	MVSAALLTLLYYLITHNSDCEGQRPLFFPFWAFEVDFKKSPNYEIAFFYSEITVIAYGYNYICKYFNSSSIILMNHYARVYKKLLMFEQTFCGPVVCLTAYSAAQKLEDGEVNYILIILCISTVIVALVPSYLCTFLRIKVSSVIDACWDSPFWNAGPVVRPYLILIIQRSLRPLPLSFGGFQEVSLQTFANKMTSAYSCFNMLRQAFK
Lerema accius	VVEFIVCLPGIMLISHDIYIRIKDYDVENVVRQMIVIICMIFALTKVTFIIQNYLLDMTEMREIFDCITTDYIEYNDLLEEYRETVEQCINQSQLIQFVWTTAVFLGGSDIFARDCTNKFLICRFMVHETYIWGVSDEAAYSSPIYELVFAYNTLSISVVFASFTGFDGMFSICIFHASLKVKLVSLKVRHILDDKTDLVKIKSKIAEVVRDQHEMYRFINKLTKCYKVWLVMMFTICTIQIGMCLIPITSKSSDGASVVFLLMVGICVANIFLPCTLCSHITYTASQLADDIYSVPWDDVPDTGFRRSICFMIAKAQRPVEITALHLLTFNMEMFLSVRH
Lerema accius	MDTIRKFGLEYCDLPTMLWNVTVLWRPLTLNIDKRCTKLSLSCMYVYVISMLWFVFVKCRETGDIVAALVVFSLGVASQISTCKLLFMFLHKQKIRDLVEAYYNCNSIQLPMSSFGMNIQKTLRIVKKRAIAFWLVIVFNGVVYWGKPIVMPGRHLMEDSFIYYSLEPMYQSPNYEIAMFVTSFGVLFTVYLSANISALLIVITGYTEAQMLALSDQIRHLWEDAQNDIGTQSERVNEINDKVINEYVERALIKIVKIHTVNIDLVQQTENIFRGAIAAEFILLTIALVAELLGGLENTYIEMPFALMQVAMDCLVGQRLMEASEVFENAVYDSKWENFNNANMRTVLLMLQNSQKTLKLSAGGVTMLSFTSLTFVLKSIYSTYTALRSTMK
Lerema accius	MKMASFKQTLINLRDKLLHNSCRDLIWFINILPTLAGFSFHKEKIVATFWILHALLSLYVYVFATVIYEMYYADTFIESVNSFLNISIFILIVNSSVWTLLKRSHLKVILDLIKKNDDLVKETSGFLDKQRGFLRQIKFILILYYVFHFINDFCIFIPTRSINLADGTIGTCFGLEPMNVTPNREVCVLIVAFQELTSMVAVASYDVTLIFLLAHTTAMYNILYEDILSLNSIKNDQLQNDEVFRRLKSYIVRHSFLLQTVHKLQRIYSSAIGVGFGVNAMSLCLFLFLPLELWLECAPIVYYSLCVFFLYCLQGQRLTTATERLEMAVYCCGWEKFSCNNRRLVLFMLKQSQKPVVLLAAHIVPIRIHTFATTMQSIYKFVAVFKL
Lerema accius	MEQIREYPFEFAKPLLLCFDLFNRCNIGFFDENLPFAVKYWRFGYMIPVVVIHYVSTMVYMVKISSGSLDMNNLPGLLKALIIIPKRCDISKLVTRLGTMWRLRNLNKHQTAKKSNLLKRLNFIHIVFRVSNFYIGTEFIMITLSAYVITEFSLLREDLQEVVPLGNEWKGVRIIDKRSDPIRIEEFICRHQKLIHLTKQLDKIFNKVIFLDLLFVTVINCFFSFGATLAHGLLDKVNNYIAVLVLMFPVYVFCYYGDLLKEESAGTAASAYENLWYRGNTRYQKIISFIIMRSQRPCCLTSMKYTPITLNTFTKVVSTTWSYFSLAISVYSKGNRN
Lerema accius	MADFNSKMEYLKKKLLLRNCSCRDLIWFINILPTIGGFSLNKEKIIVTFWILHTILSFYVYVYATIVYQMYYANGVMDGINCFLNFAIFVLIVNSSVWTFSKRSHLKTILELITKNDDLAGENSEFLYKLRAYLKRIKLVLMIYYMLHFVNDVCVFIPIRIINFADGTIGTCFGIIYMSTIPNRMACGIIVATQELVAIVAVVSYDVSLILLLAHTTAMYNILYEDIMSLNDLNANSTDRVSKRLKNYIVGHAFLLKTVEKVQAIYSATIGFGFGINAMSLSLFLFLPLKLWLDFAPFIYYTVSLFFLYCFQGQRLTTATERLEMAVYCCGWEKFSCNNRRLVLFMLKQSQKPVVLLAAHIVPIRIHTFANTMQSIYKFFTIFKV
Lerema accius	WINKHRWRHIMWDYIRRFGPDHCDLPTMISNVAFLLRISVVNIEKNYTKRTYKTYLLRSKTLIVSGASYFYVFQISVIWFVFVRCRETQDMIAASVIFSLGACSVTGIAKLIYIQKIKDLVEEYLACDATVDPSTRFYNNLLRGLRAVKRRAVGCWLFLIINGLIYISVAVFRPGRHFVEDLYVIYGLWIIYFILILEGRSFWYNFFFPPAFFLLADTSLLSFSYLMTVLNSIYSAYTTLRTRI
Melitaea cinxia	MKEEYYLQPPSEQLFYKFMANMMSFFCAGNRAAWGFGKNTKLQIINRMVLFIFGPIVFLSQILYLYVNYSDLTFDILGILFSIIPVTFLANVNIFSSKFKSYERISNKFIQEIHLYNVYKETKSENVKKKVIYLERITRWTACYLIFFFASCWIGWILLTAFNNYKNHELVLNHTMRLQTCVFLWMPFDYSYNYRNWFILHLINSYTVLLGVSTMMTFQAINYIFVYNIIGHIYVLKNLLISGFTENLSDEKVRVYFKKIIEYNTFILDVFKDVQDAFGLNVSANYLQNLFGNSVVMYQLMYGGRENMAIYIAMVMTYTGGPIIMSIVLEEIRRQTYDLSSIVYNIPWEKMSVSNQKIMLLILQRSQILMDFKAFGGMKAGVGTMLSTPIQ
Melitaea cinxia	MANVMSFFSVGNREDWGYNKMNKPQYISSLITLIFAPFCGVSQVIYFYVNYSELTFDVMGIMFSVFPATILANVSIYSPKFKSYKRISRNFLQKIHLYNIYEERKDEFVKNQLIDVEKKTRWSCYYTIFFFTISWFGWTFFPAINNYKNRELVLNHTARLQTSLYLWMPFDYSYNYTYWMILHSINFYSVLAGVSGTMMFQSVSYMLVYNVIGHIQVLKNSLKTDFKDGLSDHEVRSRLAKLVKYHMFINKVFRDTELAFGFNVAGNYLQNLFGNSIDKGNKMIYITMTMAYTGGPILMSFVLEEIRIQKKLKNCNLNKKIILMYSFLRWENIKK
Melitaea cinxia	MQRNLAILKPFLPYGVLDSWDDLNPRLYHAIHIYWLKFYGMWYYKFMPCSIKFWCYQIYTIIVLSLVCFLPGIGEVVYLLRRQENIGDIAEGLYLFLSEMYTYFKIAVFWLNKEKILNLLKFLHCDEFKPKEQEHRDILRNSIKKARFVMTYYTTMCVGAVSVGIIMPLTENFEILPTNVEYPYVDVYKSPVYGIIYLHHIYYKPATCIIDGAMDTILAAYVASAIGQIEILSYNLRNFEMLAERKRNRDFKTHQGFVRDKIYYRRNVLKQSIIHYNAIVRYVSMIESAFSLASALQFMLSVMVLCLVGIQFLSIENPLNHLMQIVWMAIYLTCMLIEVFILCWFGNELILKSLELRQAAFDGPWLKTDPKTTMFIVIFLERCQRPLRVTAGKIFTLSL…
Melitaea cinxia	MLDVMDKNLPRRYFSIHFLLFRFLGLGWWHHPDEGDFQNFPGFYLYYAILTEIFWVAGFVGLESIDPFIGEKDLDRFMFSLSFVITHDLTIIKLYLFFFKNREIQDVVHTLEIDLREFYQNYDKVRRTIRISKIFTASFVFFGWVTITNSNIYGIIQDVRWRAEVAKSNDTSNAPPRTLPQPIYIPWDYQSDVHYISTFLLETIGLLWTGHIVMTVDTFVGSIILHMSTQFSILQEAITTAYDRTIDGLTKNINDDNDDILIIYDSRNMEVESYYERLVRTNYTEKEIENALEDSLKKCFRQHQMLIKYVKQICVDKFASTYSYGFMTQLLSSLAAICVVMVQISQDASSFKSIRLVTSLAFFAAMIIQLALQCFTGSELTQQAGLVSEAVMQCKWERM…
Melitaea cinxia	MHLLKQTSCFNKNVIYWKLLGIYPLKVEWKFYNWYSKIFVSIFVLLFDGLHTINFYFMKRNLDNFIEEMIFYFTELSVMSKALTFMLMRERIKTILEILDSETFQPKSEVEMQLITNAKNFNVKYWKIVAVVSYCSYIFHIVYPFIVHFLLQVPLILPVCSYSFLPERFTETFLYPLYIYQALGIHMNMLYNINIDTFFLGLMILIIAQLKILEKKLMTVTDICKKHKYNNILYPKNGQSSEKNMIKQLNKSIIHYDEVTKFCALVERVFSVTLFVQFSVSSCIICVCLFRFTLVSIKLYLFILQSNIFSINKYFTQPAPVHYYIFLATYMFVMMIQIMVPSLFGTQMITKSCLLSQAIYGCDWTGRSRRFKSSLKLFVERANRPLSITGWKMFPLSLN…
Melitaea cinxia	MMTKMKTQGLVSDLMPNIKLMQMTGHFLFNYHSDNSGMSTLLRKIYSSVHAILIVGHYICMGINMAKYSEEVNELTANTITVLFFAHSIIKLAFFAITSKNFYRTLAVWNQSNSWVTLTFFGDSVRFLVDKETNETLTEPVPRLPLKAWYPFDAMSGTMYIVAFVFQIYWLLFSMAIANLMDVMFCSWLIFACEQLQHLKAIMKPLMELSASLDTYRPNTAELFKVSSSEKSEKVPDPIDMDIRGIYSTQQDFGMTLRGAGGRLQTFGQQINNNPNGLTQKQEMLARSAIKYWVERHKHIVRLVSSIGDTYGTALLFHMLVSTITLTLLAYQATKINGLNVYAFSTVGYLSYTLGQVFHFCIFGNRLIEESSSVMEAAYSCQWYDGSEEAKTFVQIVCQ…
Melitaea cinxia	MGFLIENTNFSIRLSLTVLRLAGFWSPDGFKHRFLYNCYGFGIFMFFLVDLYLIWGNLPLMTGTAFVLFTNMAHATKIMNILVRRNRIQKIINDADNVLKGVKSAEGMEILRSRDETAAINVLFHNPYNYYWMGEQRGENELPLRAYPYDTRKSPAYQLTYCHQILALFVAASLNISKDTLVTAMIAQCRCRLRLVGLDLRNLCNDDHIIGQTSNLVRLISMGTYLLNMMFQVFIYCYQGHHLSTESEEVAVAAYDFPWYSCSVLVRRSIIILMERCRRTAKITAGGFTTLSLASMRHLTNVNLSLRITLIVLMVAGVWGPNYKGFKKRLYNVYTFISIMIIVGNCDVETTKQLMLYTALSYITILAFASSTEKNQLPLRAWFGMMTDASSRTVNQRLR…
Melitaea cinxia	MSNITSIKPRQTGTAKLGLQNLENSEYPLLGPNITALKFWGLILPKELLTKCLYIFFHLTVIIFTATEYAEIWFVKYDMNLLLTNIKITLLATVSVSKVTSFLINQDKWLNIINYVNKADKVQRNDDNAKRDIINRYTKYSRKITYFYIILMYTTVVIVMSQPIYKYLFSESYRENVRNGTENYAQVVSSWVPFDKNTITGHIFACLYQSYAAIYGGGWITSFDTNAIVIMVFFRGELEMLRIDSRNLFGSENLLVSKEEFKKRLKNCYQRHVDLLKSSTSVASYIHLQLSLRFLPVTYYVSLRHCVFCDALCYGLSNNSGYGQIETSMMQRFLTAEYLIFGIAQLFMYCWHSNDVLYVSKDLSLGPYESVWWSRDVSEQKDVNILVDQFKKIIVFSAG…
Melitaea cinxia	MLDENDVDIPIKLTKHALLLAGISIGDQRMKFLINLFYYFNLVWLYTDVIGEFFWLTDGIKLGKSLDELSMIAPCSTICLLATAKSLPIFFNKDTLETAVANLRNIHLKALNNIETTDGSFERKTVEESLKFLNVIVYILAMLCAVVVVIFSSLPLMLMGYDYYYNGEMDLKLPFLIQYFFDAYANTTIWGLVYFHQVWSSKYILEMQPTNVCMNIFAVDTLFYAFCTYIQVHFYILGHHFENVICDSHDKTRERMRQCIKRHQELIKLVDQLEILYSKSTLFNILSSSLLICLSGFNITVIVDFYEVPIFGIILIDWSTSICDAIYKCRWYDASLDIKKSITIVLFRARKPCKVTAANFAVLNLSAFTTVK
Melitaea cinxia	MDTTQNLSKTKNMDVQERVLNPELNLVFKGNLKDYDETFNLAKKIMKIVGLRMTLNDTKFARMGWNLLFWFNFMNVVVSVILESTNMFLMASVGTFLDLFTMMPCVGYLIVVLSKAYRIKCYRSVFENLVYEPRDMWPKGNITEEEHKIITDALGRLRLVMKVYVFCNALLANIFSVPPLISWIESRTDHEKQPILPFFIGFLSTRFHITTHFSLLAIKIKKLLFVPKDDQLIKSYPLAIYSKLLATNNDIENSHDLKEKEQMLNEEFISIIHQHRALIRLSGDVENMYTFSLLVNFLNSSIIICFCLFCCAFIEKWSEVTYKLFFVTAIMQTWMLCWYGQQLLDTSTGVAEALYNCGWYLASKKLKKSILIMIHRSQKRVYITTYGFSIISLESYST
Melitaea cinxia	MQMLRKLRNEMDIPNFEDIFKQIKINFWVFGIPYDEMKITKRYYIFLVIISTALLVELVFFCSKLSVENLLLLTKLAPCFCIGVLSMFKVVFVTKKRRNILELTTAVNRLCTEIINNETKWNLVKKEFIFIKYLVKYFFLLNAILVLIYNFLPLVLTLYIYFSKGEKIYSLPFGVSMPYVKDYWYTYTAKYTHLISGGFICILYISTVDALQYILTSRICCHFTIISNEIECLDENSTHHLRDIVKRHQHLLQLSQNLEEIFCAPNLFIVLVGSLEICALGFSLTIGEWEQIPGVVLFLSSVFLQIFMISAFGENLIGESK
Melitaea cinxia	MVGYFTVYILVLCTAVQLGLTLFSYNTKDWLEIINVAPNLGVVIMTAIKYTKNADTQGFITRIINRFLFYYSIPLTIVVDSFPYLVMVYENTVHGVTDEYLYPFDGWYPFDKVKWYFVAYIWESFMTAIVVCVYCFSNMIHASCIGFICMELKILGNCLEEIISSDDVVKITKGRNVDIIHKTVLKKLKIIIMKHEFLAKRSAKLDAVLGDAMLLNYSLGAVFICLTAFTFTVVDNLYKSVRYFFMFMSLLVEIFNQCLIGQILSDHSENLTETIYYSNWLYASPEVKKIMLMLIARTQKPFKLTANGYLTMNMNTLGS
Melitaea cinxia	MSSNVVATQEIHKTLKLCNFCTTKIGFSFIDEPPKSLIFKIYSLVWFLGSTLILALKLVGQINYAVTKLVTSASVVEFVAGLHIIGYDTMKNLINELAYLWPTSSHDSREIKQKKLSRLRVAYAFWNILGLWLYNLTPVVIYVYRKIQGAPAQLGYIWHLSYPYDKTQPVYHELSFVFEICGGVVSVWAMLGSDILFMTMASHISMLLQLLQLKIRNLDPIEHDRNNQRIKSKDCYQNIISVIKIHQKLIMYGNNLEDAFSVVNLINVLLSSVNICCVVFNISSGVANAVYESRWYENNIRCQRALLVLMQRSQKPLYFTALKFSSITMSTYNTHKLVLLLYIVVHGL
Melitaea cinxia	MVESKISDCFKINFAHLRIFGVWSHYNTSKIYKCYLVMFLLVNLFTYNALLVLNMLFTPPKIDLLIREVIFLFTEVVVTSKVLMVILLREKLLYAFDILDCEAFKGEDEASREIVKSYVAKYKTYWKINAILGNFSYSSRVFLPIFGYLIFNTTLELPICKYYFLDNEIIRRYFVFWFLYQSVGMYAHMQYNVNIDTLIAGLLIIPVAQLKVLNIKFSNFKIDDNFSKNIKKREALQNLKLYKYLRHYELILKYCSTIQDIIGITMFVQFGMASVIICVVLCGLLLPSTIETMMFMVGYLIVMVLEIFVPALLGTLLSHESQKLVFAAYSSEWIPRSERFKRSLNLFMERAKCNIVLTCWRIFPLSLELFTAMEVERPTTTLNKTLKIWKYLGLWDCGT…
Melitaea cinxia	MIWFVFIRCRQTGDITAAAVVFSLGTNSETWATRLTFMLLYKETVQDMVQKYLECDSKVIQGTLFYINLNKRLVDIKKRVMMAWGFFVALGVSYVAQPLLTPGRHFAEDLYVVYGLEPMFESPNYEIALISESVTVSVCIFILANITAFIVLLMGYIEAQMLALSDEMLNLWDEGEKYYEDSKETNAISAKDHLKTKIINEHIANRLKEIIIFHITNISLLKQFDGIFRITLAIEFGLIIVGIVAELLGRLENTYIELPYTFIQMFIDCLIGQRLIDASNIFEKAVYNCKWENFDNANMKTVLLLLQNSQKPLTLTAGGLTTLDFMRPEPEIWHNFGFSTWILS
Melitaea cinxia	MNVSLVAQVSLLVPSEKTTAAAVISPVCLQRMNTNQIMEKTIYHSINHFKYRLEPMFESPNYEICTFILTTGIGFGVYALVGIAVYVLITVGYNEAQMYALSDELKHVWDDSRNFYNHIKHRISDKRRAVYIKQETMNEFIRIRLRDIAKFHVANINLLRHLDAELRPTLALEYSILACAITTELLGGLEHTYLTVPYTVVQITIDCLAGQRLIDACDELERSLYSCKWENFNVSNQRTVLLMLMMSQKTLMLSAGGVTKLNFNCLMVILKTSYSTYTTLKSTVKKNA
Melitaea cinxia	MSTNTKTLLKGYCKYVYYAGAGNFWFENVHQESIYYKIYHLVSFSIYFTMIFLENLAAIFGNFPEVEKKSAIMFSAIHDIILIKMFFMLYYKRSIKKLNYEMVCVMQDKEEEFIMRKQKRKVVWGILFYVLTVYLSLTAYGVESLRKAIVEVVTYFPGYYDESVIASVFRVFFYMTWLYMMLPMISVDCMPIIHLIIMAYKFVTLCRYYQRIRKRFEWNLTVMSNEDAAKILMVECIEGIKIHQKLMFLVEEIHRIFGIIMSLQVCESSAVAVLLLLRLALSPHLNLTNAFMTYSFVGSLFFLLALNLWNAGEITYQALLLSNSMFFCGWHLCEMDGESYNDIRRIVLVGCGQAQKPLILKAFGIQDLSYTTFVSVARMTPHAVDQYGRLSLCEDI
Melitaea cinxia	MSLSELNYVSNRTTVFFSKLNKFWSFAGLPNLWVVEERKNKSKLFLYFHRFMSKYYYIFVLVQLSSIFTQHHLTEKQKSNRLILNFANPILLVYYIDLIYHKTKIKNLLIMLCITLKKVYNDLDVETQMIRKGSFYSIVFSLAICGTLALYGFEGLMLVIYSGGSFTTIITGWPKVEDTSLLASVVRIIIYVTWWIFMTRVTAILTLSIVLTALLSHQYKNLQSYFYSLDDIFQADDDEVNHEEKELKYIEALKIGFKLHSDTLCTRQCQEICSVLYSGQIIVNVYVLCVVMLQVVNTERTFVNTVTIISTGVATLTSSGFIMWNAGDITFEAALVPTAVFSSGWHHCRGTTSARVRRLLITAMIRAQIVKSSYSAFSLLY
Melitaea cinxia	MSSSNYTPSKTTEFFTKINKIWSIAGLYNLWIIDEYNNKTLKLIHKMITFSIYIFIFLEYLALFTQPHLTEKQSKDLLLFVFSHPIIMSYYIGLVYNKKKVKDLLIMLNVTLKEIYNDPDVEKRMIKKATIFSITYELFICRTERTLENALAIMCTIIAVLGGTGMFMLNTGDITIEAALVPTAMYSSGWQNCRNAASAQARRMLVLAMMQGQRHVALRSFGIVEISYESFHHLTDKQKSNRAIFNFAHPILLIDDINLKRHKTEIKNILMTLCITLKNVHNDPDVESQMIRKGAIYSVFFLLSIVGMVFLYGFEGLMLVIDSGGSFATVITAWPDVEDKSVQASVFRVIIYVAWLLFMSRVAASRILLIMTTVLLSHQYKNLRSYYNSLDNIFQADTV…
Melitaea cinxia	MHLSRIRKLTENPKCRSHNNVTTVLRMKNYHILKGLCKRIFFIGSGNFWYEDEVIGNDNSILYKMLKYILFSIYGFMTLLEIMAALIGEFSEDEKSDSVTFAVSHTIVMIKIYSVLSNKESVCEIHEEESLMKKKYRIIKINVVAYFITVYGSAACFVFEGVRKTLEGSHFVTVVTYYPQFGDNSLTATVVRIFMTIILFMLNYIDKLRINFENELKENKSKIAAKKLTKGLIDGIIMHKELLRLSKEIDKAFGTVMALQLCQSSGSAVSLLLQIALSDKLTLVAEMKICFFVVALFFLLGVFLCNAGEITYQVQVPSPQQRHLGKLVLLAGAKAQQPLVMKAFKMLELTYGTFLL
Melitaea cinxia	MAFLRISGHLVNANLFDFNIKYLTMVGLWPNDNWGHNKRYMYKVYEIILHILSLIFIIVTGIGTYQNKDKIIVFMTNLDKSLAAYNFVSKILFFVLKRKQLSNLINEIRNSGDEVGPERRYLMVIHVIIITLVSTTIVTTFSMLSQLKGEMILEAWMPFDPLKSRMSLLLASQILAINFAVPCLYRAFAIQGIVCSIVLYLCDQLVELQQRLKNLSYSEEREGIVRIEFKGIIKKHVRIIRYSKILTNIFKEFFLIQNLAVTIELCLNALMVTMVSIAQAAYESGWTSWPVDMQKDVLTVIRASQIPLTLSAGGMTVMCIQTYSQALYNAYSIFAVLNDVVD
Melitaea cinxia	MPLFQKLKNVFTRNEFDYESPDLDLYKFHPQIRIFLVFNGIFFNNAESNLRFCWPVLSTMLTFVGASMELMFIYHGIDTEDYSFATECFCYFLILSTVPLVYTSALTGRIEIVNLLNSMNQDFLYICKLECKYRRSFLRGQLIIWQLYIAWFVFVMALVTAYIISTLVLLLYQSLFASQTENMVRPMMFPLWLPADDPYRTPNYENIFSSLCLIVPQTFCVLFNDLEESVVHLSRDHPDRIHVQLILNKRISRIVKWHNLVFNKIKLAYYFVSLDDGKFHVLFAMLCIATCIQLWIPCYLGTLIRNKALSVGDAAWNSGWYETPLGRLVRQSIIIIIMRSQKPVSIKFTGLPNVELETFS
Melitaea cinxia	MIQEFLNSMEDPKRPLLGPIFWLIQKVVTQYIELYLVRSDLDLIITNLKVSIVSFICVVKVNTFIYWQASWEEILDYITEIDRNERRTPDTTGKQIIDSYTKYCRQLLKFYWVLMLVTMICVIGTPLIRCVSSSKYRAAIRNGTEPFPHIFSSWVPFDKFSSPGSWITVCLHIICCMYGAIMMAAYDAMVLVIMIFFEGSLKLLRHKCKNMFGSNGSGATDEQTKNTLRDLCTAHILLLKKYKI
Melitaea cinxia	MNRVFVFFKDFFWSYHGSVSCKNIILQSIRSIGLWYGPKIYGIYGLAKLCILCFLITNLTQMIAVVMATDNAKKLYACFSVLPFCTIGFLKMWSLFWNEKCWRSIITQASSLEYEQLNNSYTPYEYESDDENENNFSKHIDSYTKNFFLVSNRLSQIYIFTAIVYVVSPFLEYGIYLYTGQPVKSIPHILPGWYPLDRYTFAYIITIFMEIVAAFYCVRVHVVYDVTAIGLMIFIRGQFSCLHDYSELIGGKGKSCDMSTRRDERALYRIKKCHRFHVLLIKTIHELDSLIHNILGIYFFVTALTLCSVAVQLNSSSVPNGRGPFCSAIWCLSVNVRREIAILCVGMSRCYKMSAGPFNSLNLSSFIQV
Melitaea cinxia	MALWPIKFDDFFKISTISMRFNGSHPFVTVRNKLWLFKIYVSRILGSICFLFLVNSIISHDVKNGKFTEAVKNGTMAIVAVTVTFKHSILVHRRASIKELINFISKDYQVAEDFGNEGKEIVLKYAKKGIQICRFWLIAGGLTCFIFPIEAFVLMSYHCVKKECQLIPMFDFTYPKGIDEYKDIFIVYCATFLLCFSFALYSTSVYIGFDPLVPIFMLHTCGQLDLISTQLRKALREASNVQERKENLKRINIRLTEIYRFRMKYFYNYYQNYNLLTNFVLIFCRFVKKAQNIFVILYEFNLKTTTFLIPFSGFQIVEALRHKEIPLDFTFFFIASMLHFYSPCYYSDLLMEKTILLMLTRTSTPLVIKTVFYPICLNTFAEVLIIILEPNCIYPTAVL…
Melitaea cinxia	YFNSKLVTVLIILSSGLEPTTKTPNYEIANFIITVGTGFGVYAMVSVAVLYIYYSHCRKDKFSKLKQQMWAQLKKFGLDYDDFPSIVENVGLLLWVLTINIQKKWTQRAHLIFYLTTPIAFFTYLYVYFFSAIWLVCFHYGKNDIAATSVILAIGLNSIISATKFLFMKIYTNEIKDTVNDFLKCDSRVVPNSRFAKNLRKNLRVVKKRASLIWITFATNGLIYLILPLATPGRHFTIELFILYGLDPMFESPTYEIATIIFTISSGFAVYSMVGIAVYVLVMVGYNEALMYTLSEELKNVWNDSRKFYNRNKHMISDKRQAIDPSEGHRRFHITNINLLRELNRELRPLLALEYTLLVVAIISELLGGLEHTYLALPYTIVQMLMDCLAGQRMIDASD…
Melitaea cinxia	MTRNQISQKKVRFAYRIQKQRHRIKIVVNSEVPPSSIRHIYHFFSMMLLDYLKDSFKQVKHNIKSNDLESIIWLVNLVPSRAGFSIVGDKISVGNYVYLTRFAEGAVDSIKSFVNISLFTLILNNSYWFLMKKPLLKTVLEQVSLNDSLSREKEFMRKKHEKLLYVIKKILFIFYGSNLIDACFIYLPHRVNPLTKTPNREICLVILCAQEICIMTVVLNYQALLLFIIAHTAAMYEMLSAEILVFDEYDNTPESYAAVKERLPILIQRHSLTLNIIKNIKALYSMPIGRLINGAELFENAIYSCGWEKFSMKEKKMIFVMLMQAQRAVTLLAADIIPVNIYTFATTLQAMYKFVTVSAYFMQVVTC
Melitaea cinxia	MSSLEQMADGLPLIASVLIVSYFATHKELLYELVKYINDNFKWRSARGLTNMTMVNSYKTAKNFAFFYTACTIFSVTMYVIIPVAVHLLAFNDIKIINHHVTYKFLLVWTKQPLQPWIYADVSYTPFIVVIFFRQCLAQAFVALALGQFSVFFACNSILLCGQLDLLCCCLRNVRYTALLKAGVKHSALSILYSDIEDDEKHNYLYNTAEIIDSQYHYDEKVFNRTVDRVKIHMPGRGFLVEKIELQSVKLTEPNMSLFNSKTLQTYFSSAHSEYDNATSDALRECAQVCQVINVYKDRFEKFVSPVLVLRVVQVTMYLCLLLYAATLKFDMITVEYLGAVALDIYVYCYFGNQIILQIMKTSFSYYTLLVNVNEK
Melitaea cinxia	MSIQKKRSRHQEFVIITETRGLNMLATAQDRFKKTKTDSGYHNISFFQIQTRKICKLAMIFTGGIAACMIAFAVFALLFYFVSNSSSDVMIVTQIIWIREIMAKADIIILCIQDVMDGIHPTQNKKKKDYFDMLIKSRMKEVIKHHQSMNTQASDDRLRTTQRYLVKAGLQLLHNLSRIIQVLVEHYSGVYKKLLLFEQKICAPVVCLSAYSATEKFENGEFNAILIILCIGAVILIFVPSYLCTLLSIKVSSICYACWDIPFWNASSMIRPYLVLIMQRSLRPLPLIAPGFEEVSVQTFSKIDH
Melitaea cinxia	MEELNRLPPKYVATFIRQINMIQIIGINIFEDSKASFFKRHRRLIFYGSLLTIMLASQYLYVFKKNEMRAEFLDIVSAMANIFIVTQDYIKMTIVAYKRGQIKALIMEIGKIWPTEIDNEEKERTLNSWTRRLKLFDDVLFRGSIVSLIFFELLPVIHLIYTFFTDGDLQFQLPVQMHFVCPSSLQCPYTYAMAYIFQLFVGKFILF
Melitaea cinxia	MDETFQVFDQVLSFAGITIFSKQNWNSKKWFLFQCLTFFVGVLTFVFTTGFVLSNVSDLLICIQGACVWTTGVIMFFSLGICLVFRKEFRLFLEEIIFDDCTLKIPLIKNILWLKPSRGKLKELKELVVESQENLFRFTRVLLKIYVASVWLCVTLYLCGPIYIIWSKKDKSLRLLAFDMWFPWGLENFTIYVASFLFHAYAGYLCCIVYPGLQSMIILLIGQIIRQLRILTFILLHLDKIVEELLDERAIMLVCVCSVKIAISNKLSPDIMKYYVHEFCFILVVLMFCSLGQQVDNECQKLEAAVTEKWYIYNASHKVNVRIFKMALSQRMPIYILAR
Melitaea cinxia	MDESTKKTAKLEINKSLLLSIFSMRHIGLSFDKPKNASAYFRQKLIFVASVCGICCHVFSEFINIVLTFASSPRVEDVVPLFHTFGYGALSIAKVFVLWYKNTVFGELIDELAGIWPMPPLDENASINQREESRSFAWYFAVNVLGVWFYNLTPIIIYFYRAWQGHDTQMGFVWVSWYPFDKHQPIAHIAVYLFEIYAGKFTYKMDILTQKNLIRTGRRTRVSFGDIKNIEAFSLCNLINIVMSSINICCVVFVIVLLEPLMAISNKLFLGSALIQVGALCWYADDIFHANENIAAAIYSSGWYKLNPRCRRALAFLILRSQKPLAFTAMKFTNISLVTYSSILTRSYSYFALLYTMYNEN
Melitaea cinxia	MNINIWRNVWTKIRRFGLDYDDFQIMMDNVAFLLKILTIDIHQRAHFIIYIIVSLAVLIYIYVYTFSMVWMVFFRYGKKDLKATFLAILLDVKLHVVTTYIKNTVSKFLECYSKIEANTRFSKNLRMKLRIVKRRALYIWVFLMFDTIIYLVLPIVTPGRHFSIETYLIYGLEPMTETPNYQIATMFFTITTSFGVYTMVCIGVYVIVIVGYNEAQLRALSIELRNIWDDGRNFYNNIINEFIRIRLMYVVKFHVANINLQRDIDQEFRPIFAVEYTIMAFAIIAELLGGLENTYLVVPFTSVLILMDCLSGQRLIDACDDFERSIYFCQWENFNTSNQKTVLLMLMMSQKTLMLSAGGVNQLNYNCLMVILKSTYSTYTTLKCNCQETR
Melitaea cinxia	ITPLGDLQVHLFQRILDINYMKIIRYSLQFMGGWPSRLLGENVSKFEHIHILHLSVLSVICLPSMLLYLKRNIGVIDFLDLGFSYITCSLNLFATVSTYRHLMVDFIHKIHMFHQKERSEYAMSVIHRLSQFYAIYVNVMLVFGILFYNVTPIYKNIKSGAYSNYKTENVTFEHSVNYIFPFDCTRNIKGYAVVFVYNWYISYIVSSSVLTFDLLMSLLIFHVYGHIQILINNLKKFRRPSFELKVGILLLKRMKIYIFFNYEYITFFFGFSFIDTMTESFGYILFLYYVFLLAVGSALLLECSPMNGEALGRYGIMTLAIFQQLIQLSVIFDFSKFLYSGRSKGLTKDGSRKLTGSRCKSFFSFLLFQLFANYSSIHNQKKIVRF
Melitaea cinxia	TNADRILIPTKFVMKYLGVWIPPSNETVFHKMYRMFMMFLQYLFLIFQIIFIGQVWGDLVAVSQSSYLLFTQACLCFKVTVVQINVNSVKDLLKRMNDEIFLPQSKEHERYVICSQTTCGLWALKPLFDDVGSRKFPFDMWMPVTPEDSPQYELGYAFQLLTICMSAYMYFGVDSIALSMVIFACAQLEIVKDKILSIKSVQFGNKSEVNNERITKMKENNNKLIECIKQHQAIVLFTELVENTYHTFLAFQLVGSVGLICMSALRILEVVQFYSILTYLSVMISQLFVCCWCGHELTATSANLHAVLYNCAWYEQDLKFKKMFCIAMMRMSRPMVLRAGHYITLSRQTFVSILRMSYSYFAVLNQTKN
Melitaea cinxia	MFLPKNVNCNSPSNSYYTRTVATIIHMEYICDKTQGILFYFHVFSPLIVSLQSNVSILITIGVISFEVIPLVTIVKDYYNTGKLNLILPFLLAFPFDTNDLTLLIFLKYDQVGQIAPFTVLIPGFVCYTCSTFIIIQFRVLHNDLEKINPVDNTLSIQLKDENINGKLINVIARHEKLSACVDLMEFVYSESTLFNVVTSTYLTLVVPFLQFLIMSLIQIYFLLNYYIFYKQHNKYDDAAYNTETSIVKDLMIISARAWKPSKMTAFGFSDLNFKTSSWSYFALLTSVYRE
Melitaea cinxia	MLTKIWTQLKKFGLDYDDFPTMIDNIGLLLWILTINIQKKWTQSINLMFYLMTTIAFSSYFYVYVFSMIWLVCFHYGKDDVKATSVILAIGLNSIISGTKIIFMKRQNQEHRSKFLGLRFSSDTQHKICQKPTQEFKSGYNEAQMYALGEELRNLWDDSQNFYNKIKHRISDKRHVILMKQQVTNEFVRVRLRDVTKFHIANINLLSEFNQEFRVTLALEYTLLAIAIIAELLGGLEHTYLALPYTIVKMLMDCLAGQRVIDASDDFEKSVYSCRWENFNTSNQRTVLLMLVMSQRTMILSAGGFATLNYSFLMAILKSSYSTYTTLESTVKNHA
Melitaea cinxia	METKLSYSCVTPHLMRLRLCGYYQIDPKSPKLQRLFHSIYMRFSLIWIVIYTIQQALKVYEVQEDIDKVIATLFLFLTHTDSIYKQVVLWIKSDKIEEFFMYLFSLGTFTVCTTFTRKTRGIRSLATIRPLYVWGTTSWLAFCNTTIDVLISFFLAQCKTQLSIVSGWIICTSVYRMVNMNVFSIQFLSMILYICCMLIEIFMYCYYGNEVTSESTKVMESAYFMNWLSTNTRHRRHLIFFMERIKRPIQISAGVIVPLSNETFISIVKSSYTFYALLKSTSE
Melitaea cinxia	MLVQKIISILERFENPNYPVFGPNIRALYWLGMWQDENKHRNSFFNFVYLFTVLFVVSEFVELYFERNDPMKVLLNSSVAISTVVTVSKVIVFLFNLKRWKVLVENISREEISALENNDPKVVELMKRYKKYARIITYSYSSVVLMTNFAVVSLPFIKYLTVPSYREMIKDGTEPYPQIFNSWFPFDKTKMPGYVLVVLVHVGISTLAAGVTAFYDSTATVVMVFSKGQLQILRYKCEQIFGDSENISRNEVMNNIKECHRLHNFIVEQHNTFNTITAPATFAYSDNVDQGVYSSNWWRGDVHLRKQVLLLAGKLSPRLILDAGPFTTFSTSTFIN
Melitaea cinxia	MYDTFQAFRPHFNTLARVGYFKIVSGTPNKFHNYYRCFVWFCVLTYNLQHIIHELFKPRNACHENMMRANALSMSRLLNFYHIAVFICTLLFIGYPLIDNALGNEVYLTGYFPFDTSHSPTFEIAVIYLGVVISLQAYGHVTMDCTIAAFYAYAQTQLKILRYNFEHLVDEYQVQGANFIYFVDNDTKLRRILRNKIVSCIKHYEQIVWLVLSEQMQQIASIHLYYVFMFVKEIESIFNEAIIVQFFIVAWVICMTLYKIVEKLTPPQMPYSLKD
Melitaea cinxia	MSVLKSTGIQNNSLKFCSKINKFWSIVGLTNLWIDDGYKNKICNYYYNKTITACISILIFLEFGALYTQSYLTEKQSNDLIIFTFSHPIIFSYYIGLKYYKKKVKELLIMLFVTLKEVYNHPQTERRMIRSATFYSIAYVLCMNGSFTTVITAWPDVEDNSFIANLVRVLNYLVWWALMARVSAASTLIIITSIAISHQYKNLQQYFYNLNDLFETDVKRKHDEVETKYVDALKVGIKLHSNTMWCTRQFQVVCNVVYSGQITITVSALCLLMLQMVGSERTLSNALTIAATMLAVLIATAMIMLNAGDITVEVS
Melitaea cinxia	MVVKTVDIFLARSRNILSILSIWLPPTKYVIFCYIIRSVVFFSQYSFLVLELIYIMLVWGDLNEVSEASHLLFTQTAVCYKMTVFIINKTNLIALLKFMETDIFESRNDVHDKILITKADKVKNLCGIFLINALIACTLWTITPWFESSEAREFPFKIWMPLDSKKSVEFELGYLYQVIAIYVSALLFFSVDSISLSMIMFGCAQIEIIIDKMQKKLLENSRKKYNEYKKIINDNNKLFDDCIRQHQAVIRFIELLENTYHANIFFQLTGTVIIICIIGLCITIAKPSSIQFFSMVFYMVTMMSQLLLYCWCGSELTTKSEDLRECLYQCVWYEQDVKFRRSLLIAMESMKRPIIFKAGHYIPLSRPTFVLILRTSYSYFAVLNQANNK
Melitaea cinxia	FKKSQKLLYLSWLTLTLIPVLILATNDIRFRIIRNDMPNLVRQFIIVVAVSFVILKLILTVVRSNEMKAIFDGINEDYENYNNLPDEHQQIVEGTIKKTKILEKIWIIIMGTTALSYPVLAGVCTIYSALFSENPRRFMVHEIKIIFLTEDQKYDSPFFEMIAAYSIFVVWVILIGFTGYDGMFTVCIQHVSLKIKLLSLNLKYLFIDTNDVIKIKRNITEFVEGHCEIIRLVGEIQKCYEVWLAGMFFLSVVQIGMALSQVTADAESDINGMYYLFVACTIVYIYLPCYLASDVTYNAAEVANYAYGSSWETITDSGLRKSICIIIARAQIPIHFKALGMLTFNMEMFVSVC
Melitaea cinxia	MVTEIKIKMPEKKFKSFNETFPHCAFALAIALIYPNPAKTKQRVALFFVIIAINSLILYWFLLYLVKCMYRLDMINLSRQVTIGILKITDDLLKGNNMDEDYKVIYEQYIKLGKLGQTCWIIIPILLSSQFPIYAGACMIYESLKSDVGKKYMIHEMELKHIEDKQYESPYFELVFAYNMVQCVVLSPNFTGFDGSFCIATNHLRLKFKLLAHKLCKAFQTSHSRDELEIRVKETIRDHQEALVFYNDLQDVYGGWLFVVFLLTSLLISLNIYQIYLNHRIDPKYTIFAISGIIHMFAPSYFASNLMKTSEELSWDLYNANWESWADPAVTKLLIFMIAKSQQTLILTGKGMVYFNMQLFISVLQTSYSFFTLISS
Melitaea cinxia	MKPNILRNAWVQLKKFGLDYDDFPTMVDNLGLLLWLLTINIQKKWTQSVHIIFYILSTIGVITYLYVYGFSMIWLVCFRYGKKEIEATCVVLALSACSITSVTKLAFMKLYAPLITPGRHFSVELMLLYGLEPMFESPNYEICTFILTTGIGFGVYALVGIAVYVLITVGYNEAQMYALSDELKHVWDDSRNFYNHIKHRISDKRRAVYIKQETMNEFIRIRLRDIAKFHVANINLLRHLDAELRPTLALEYSILACAITTELLGGLEHTYLTVPYTVVQITIDCLAGQRLIDACDELERSLYSCKWENFNVSNQRTVLLMLMMSQKTLMLSAGGVTKLNFNCLMVILKTSYSTYTTLKSTMKKNA
Melitaea cinxia	MDEMEDFPYEFTKPFHLCFNLLKRCNIGFFDDNVPVFKKYWRFFFIVPFVLIHYISVSVYMSRVFTSEIKISELAFMVPVYLILTQGTFFSVAPYTANLIKELGSMWRTDNLNEYQTKKKNIFLKRLNLAFCYVYVYIGTEFVMITLCAHLSTEFALLREDLKHVKSRKDKIKFKNEMIISADNSGNSLKNVIRNHQKLIHLTSSLNNIFSVLVFIDLLFATVIMCFFGFGATVTHGAVDIANNFIAVLALLLPIYILCYYAELLKVESSGIAESAYDNVWYNYGTHYQRAIRFIILRSQRPCCLTSLNYVPITLNTFTKVVSTTWSYFSLARSLYSNN
Melitaea cinxia	MLFKIFKNLEDPIYPLLGPNLWGLRNSGLWQPNKGFSKIIYNILHFFVAVFVLTQYIELWLIRSNLDMALRNLSYSIIITICVVKAGTFISWQKYWKKVFENVTLIEKKQQGKHDDETKKIIAKYTEYSRIVTYFYWCLVIATIFSVVLAPLVIYLSSHKLREEIRNGTAAYPDIISSWAPFDKTRGFGYWVLFGVHTFICSFGGGIVANYDTSAVVLMTFFAGQFEVLKSNCEKLFGNGQEYINYDEVIRRIRDCHEHHVQLIKYSKILNSLLSPVLFLYIISSSLMICSSAIQLTKEGTIGMQQVWIAEYLLALTFQLFLYCWHSTNVLSMVRYEYFNYTVINLVLLSNNINAMVYTQGVVLLAGQLNRRVVFTAGPFTELSVATFITVNYYNNYCN…
Melitaea cinxia	HIYPLVDDIDYNLMVSARFPFKYQTPIRFPIVYVVVLIVFNYTSLFVMVNDLMMQAHLMHLLCQYTVLGDCFESIIDDCLGEKIFIIVFSNTAELKQSLSVPMLGQLAASTMLICCVSYQATRAAGPNNVKFFMSLLYLMYNLFELFIFCKWCDEIKLQVSNENIGNSVYCSGWERGLTATPGVGARLLLVATRARRPLILTAGGLFDLSLASYTTYITPLQIVIN
Papilio glaucus	MSNVSDVSNPKRYFALHYLLFRFLGLGWWHHPDENDTRNFSGLYFYYAILTELIWVVIFVGFESIDPFIGYKDLDRFMFSLSFVVTHDLTIIKMYIFFFKNREIQDIVRTLEIDLRDYYQNNGQIRRTIRVTKILTGSFLFFGWLTIANTTAYCIVKDMKWKSDILQLNDSVSKPPRTLPQPIYIPWNYENEIIFSLTALFETIGLLWTGHIVMTIDTFVGSVILHMSSQFIMLQEAFLTAYDRAIAVLYEGVQINENSVSRFSEDIDNDIRENIIRKQRTEKEIEEALLAVLKSCFQQHQLLISCVEKFSATYSYGFMTQLVSSVAAICGVMVQISLDASSLKSVRLITSLAFFAAMIIQLAIQCFTGNELTYQAERVADAVMECKWERMPARARKML…
Papilio glaucus	MLAAIRSFIIQFKRKSTENSFQNLIWLINLFPTILGFSYFDGKIKAQIRTEKQEIIIVGKLFLFIIPIVSEQSPTKLALNNECILRKSLINALELAEKNNDMGMEFEKNPEKHKDIIKSIKNLIIIWYLFHLVNGVFIFIPKRISEMDDCSLSSCVGLEPLSERPNKEVCMLILTAHALFCIITTASYDATFLFLFAHTAAMFEILQEETASLNDINECTGYETAENTRTVEQRLKNLINRHSLILHTVHIIQDIYNVAVGISFGLEAISMCLFFVLPLEAVLNLVPIIIHGLSMFFLYCYQGQKITTAAEGFEKAVYCCGWENFGIKERKMILIMLRQCQKPVILKAASVAPICIYSFAYTMQSIYKLVTAFKT
Papilio glaucus	MKSEDLYLNRAKFVMKYLGVWVPTLNECTVHKCYRIFMMVWGDLEAVSQASYLLFTQACLCLKVTVFQVNVSLVRSLLEQMNCDIFKPLCEDHERILKWHAVRIKRLLLAFMISSQTTCGLWALKPLFDDAGSRKFPFDMWMPVRPEYSLQYELGYAFQLVTICMSAYMYFGVDSVALSMVIFGCAQIDIIKDKILIIKSCENKEYYCDEREKYSEKNYNKLIECIKQHQGVVSFTKLVEDAFHTFLFFQMIGSVGLICMSALRILVVDWRSLQFASIVTYLSVMISQLFVSCWCGHELTVTSEDLHRVLYKCVWYEQNVKFKRALYFVMMRMGRSIVLKAGHYVPLSRQTFVA
Papilio glaucus	MGITLVTMIGWATSAEKNKLPMRAWYPYDTSQSPAYELTYIHQVVALTLAANLNVGKDSLVATLLAQCRCRLRLLGQALRMLSHDMDVMEDRLTVEQEAIVSTRLRDCVQRHQEALHAVVQLQACFSEPTFAQFTVSLVIICATAFQLVSQVGNVVRLLSMGTYLLNMMFQVFIYCYQGNQLSEESVRVAEAAYEAPWQTYGATLRRSLLVVMARSRRAALISAGGFITLSLASFMSIIKASYSLFTLLQQVEENN
Papilio glaucus	MGNKIFKRLKDPDYPSLGPTLCGLKLWGMWQPKKGIDRFIYNLVHIFAILFVLSQYVELWIIKSDLESASRNLSVTMLSSVCVVKAGTFVVWQKHWKYIFDYVSTLEKNQIDKKDSITNKIIKEYIAYSRKVTYIYWCIVTATVFSVILAPLASFISLPIDQQITNNGSKVYPEIMSSWEPFDKTHGFGYWTMILEQTIICFYGGGIVANYDSNAIVLMSFFSGQLKLLKLNCERAFEEKNTEINSDKSIDKIRESHEHHSNLIKYSKILNSLLSPVMFLYVIICSLMICASAVQLTTSGTSRMQQIRIAEYLLALIAQLFFYCWHSNEVSLMSLSVDDGVYASAWWAQNDRVKRNVSLLIGKVRRNIIFTAGPFTSLSVTTFVAVLKGSYSYYTLLSK…
Papilio glaucus	MLKRLVDKLESERMPLLGPNVKALKFWGLLLPKNMMIRNIYLMLHLSVTIFTATEYVDIWFIKSDINLLLNNLKITMLATVSVIKVLTFLLWQKDWKSIMEYVTKADLAQRISNNDIKKSTIDNYTRYCRRITYLYWTLMYTTVIIVMSQPIFTYIASPVYRELVRNGTSSYMQVVSSWVPFNKNTIPGHILASSIQSFASIYGGGWITSFDTNAMVIMVFFKGELDLLKLDCTDIFGTEANPVSDNIAIIRLRNCYKRHVELIKYTRLFDSCLSPIMLLYVLVCSVMLCATAYQITVETSAMQRFLTTEYLIFGVAQLFIYCWHSNDVFYASMQVMNGPYSSIWWNRNKSRQKDIHIIIGQFSRTIVFSAGPFSNLSVSTIINILKGAYSYYTLLRQS…
Papilio glaucus	MLNYILDVIKHFEDPKHPLLGPNLKGLKAFGLLHHNKYTTWFFMALHLFSLFFVVSQFIDLYIIRNDFKKVLLNMSITALSTVAISKTISCLLLQSRLLKVFDAICEEEQTALDRQNAFEVKLMKNYKNYARIVTFSYWLVIFITNIVTIISPFVKYATTSSYRDVIKNGIEPYPQILSSWFPFDKTKMPGYFFATVIHIVMTTQGTGVIAVYDANAVVIMTFLKGQFIILQEKCRRICEDNDEIANKSDFLMRIKECHRHHNFLLRVYSTFNLMISPVMYLYVLVCSINICCSVVQLNLDNVPTAQKLWVLEYALALFIQIFLFCWHSNEIKVESDRADRGVYKSNWWKADPSERRQLMLLAGKLARPRIMNAGPFTDLSIPTFIDIMKGSYSFYTLF…
Papilio glaucus	MTVTSKVLTFLIKHKNIGKILKVLESSIFQPTTNNGIRILKDAKKFNIVYWKIVGFVSLTSNITHILSIFITHVLLEATAVLPVCSYDFLPVEIKQRFIYPLYFYQSAGIHFHMPANLNIDTFFLGLLILVIAQLDILKEKLTNITNRSRTGKREQNFDTEYFEYNLIINFNQAVVHYEELCKFCALIQDTFSITLFFQFGMASSIICVCLFRFTLPAEMGYYIFLATYMFIMIIQILIPCWFGTRIMEKSCLLTQAIYNCDWTPRSRKFKSGLRLFVERANRPLSIKGGKIFLLSLVTFSS
Papilio glaucus	MMTKLKTQGLVSDLMPNIKLMQMAGHFLFNYHPDNGGMSILLRKIYASVHAILIVLQYLCMMANMAQYSDEVNELTANTITVLFFAHSVIKLIFFALNSKSFYRTLAMWNQSNSHPLFTESDARYHQLALTKMRRLLYFICGMTVLSVVCWVTLTFFGESVRLITNKETNETLTEPAPRLPVKAWYPFNAMSGTMYFVAFIFQVYWLLFSMAIANLLDVMFCSWLIFACEQLQHLKAIMKPLMELSASLDTYRPNTAELFRVSNTEKSERIPDTVDLDIRGIYSTQQDFGMTARGAGGRLQTFGQPTSNNPNGLTQKQELLARSAIKYWVERHKHVVRLVASIGDTYGTALLFHMLVSTITLTLLAYQATKIDGLNVYAFSTIGYLSYTLGQVFHFCIF…
Papilio glaucus	MADISRETARKEIHKTLSLCNFFTRQIGFSFIDDLPNTAFRRLKSYIWFMISATLLFLMLSAEINYVTLKLVKSSSVVEFVASLHIVGYDTMSFGKLLTIWYKRNEFRQLVKELADIWPMSIDDKEEINIKRSRISSLRIGQFYYAFWNVLGVWLYNLTPIVLYVYHIMQGMPADLGFIWHMAYPFDKTKPIYHELVFIFEACGGMISVCSMLGSDILFMTMANHISLLLRLLQLRIRRIGDSEAVGRSTADGTHDCYDEIISAVKTHQRLIKYGNDLENAFSLVNLINVLLSSVDICCVVFNIVAFQKLLDPWLALSNKFFLGAALTQVGILCWYADEIYTSSSGVADAVYESSWYKENIRCQRALLILLQRSQKPLYFTALKFHSITMSTYSSVRNY…
Papilio glaucus	MANQVKFLKKTLIRLNLIFHAIGINLEHKKSNGRTKVRTRCIYIINSFGLNSDLVAATFHFVKDLKSGTDMKEMTYLAPWAMLAFVGIFKAFFIIIYEDYINDLIDNLRVLDDKSNKYTVDVKNKIEKEEGKFVNRVITLLNIFNIGVIVNFTITPIIKIAKNYTSTGEIELVLPHKVVYPFDPFNIKYWPFAFLKQTWSECIVLLEMCGADYFYYICCTFLRIQFRLLSYEFENLIPSQHSRENDQNLVRKRLVNLTKWHQDLIRCAGTLELIYSKSTLFNFVSSSVILCLAGFNVKATDNTAMAVAFLTFLTLNLLQIFFLCLFGDMIMRSSLEVSDAAYNCLWYAADRSITRDVLLVQIRGQNPCKLTAFGFADVNFKSFSKIMSTTWSYFALLNT…
Papilio glaucus	MADFSKDEAKNEIAESLSLSTFCMQRIGFSFDMPKHFASYYSQKLMFILSVCGICFHVFSEFVFIGLTLWNSPGVEDVVPLLHTFGYGALSIGKVFVLWYKKDVLAQLLRELADIWPMPPLEEDAQNIKNKSLSALRIAHQWYFWLNVSGVWFYNLTPIGVYFFHLWHGQHAEIGFVWVSWYPFDKHKPVAHVAVYIFEIFAGQTCVWIMICTDLLFSGMASHIGMLLRLLQRRLESLAMVDKTDEQYYEEILANIKLHQRLIRYCNNLEEAFSLVNLINIVLSSINICCVVFVIVLLESFMAVSNKFFLVWALIQIGALCWYADDIYQEILTRSYSLFTLLYTMYRDN
Papilio glaucus	MTFIMRLWNKFTQNKALEGSSGKLETRFFETIYRIVYVTGLSTVENSVGYFIYSSIVKLLIMLIIFGEIWYMFNITWSVDVVTDSINIKYRKTFRALASAMESPNFDISNEARRKIVDAWVYLMQLLCQFAVLQDCFTNILSDCAEDFKGMTETQLLSDDRYRNKITMRLRDLINQHRFILNNTLKFREILSGPMLGHMATSTVLICAIGYQIIMYVTVNLTKSLMAILYLGYNMAVLYIICRWCEELSIQSEGIGFTVYCSGWERGLASIPGVRSSLLLVFTRANKPLVLTAGGMYDLSLASYANWFPKLNGLRPILTVLQKWIDVATN
Papilio glaucus	MRAMSECFSNNVLAWKIFGIWSGPSPNKYYKYFSFMFLNLTLIVFNLFLVLNLFYTYNEIENLLQEVIYYFTEITVAAKVSMILLWKKEIITAFAILNSDEFKGTDKMSFEIVQKDVSTYKKIYKLYFYFCNLSYILAIVPGLVNFMLGHHSELPISRYNFLSDTIREKYFVFLYLYQSFCIYGHMIYNLSIDSFITGLIFLTITQLKVLNYKLKRFSFKTTHQVKHTNELKENVKVSNLNHCLRHFDVILRFQSIVQEITSFTLFVVFGIASATICVTLCGFNLDSSLNSLLFLFTYLANLVSIIFVPSWLGTQLIYESQELVFAAYSSDWINSCKEFKRSMIIFMERTKTPLVVVGMKMFLLSLDTFVT
Papilio glaucus	MEEPRYRPFHETYRLSAYAMIIASIYPNPEKRKIRWLTAGLTFLSVAPFASFVAIAMYKFCRAGDVINVVKQSTVGGPFLGGFLKVFVMNYHEKSAKRLMDEMNADYALFNKLPAHHRRIVDEGIRTSRIYAERGYITFISFCVLSFPILTMMLNSYLVLVKSEPSKYLIHDVPIPFMEPEVTYTSPYFEIMFVYMVFCTLLFLVLFTGFEVFFELCINHACLKMKLYCAAMEDAMKATSREQMYGRVTHVIQSQCKAFSYVDTIQIVFNIYIGVTLFATMIQICTCLYHVTEGYELDPKYIVYTLGTIAYVYLPCQYSSKLKNMSSETANLLYCCGWEAIPDPWPRKALVFMILREQRPKGITAFNMFVFDMELFVSILKASYSLYTLLRS
Papilio glaucus	MEIDFDKVFRVMTFAMRVNRSHPDIARDKKWALQFISSHGIYFFMFCFLVYSIIFCDLKNNDFTQACSNGAICIVFIVVTFKYCVMLYYQNLLKHMIQIMKRDYKSSCELPLHEQKIVLHYALRGKGVVNVWLAISLCTAGLFPLKAIVLMVYYTIIGDFKFVLLYDLTYPVGLEEVKNEPGPFAILFFAFFFYDFYSMLMYIAFAPLGPIFMLHVCGQLELIKKRVLTIYPHNTTFDSEKVLKNFKDVIIKLQTIYSFVEDIKTCFKVSYELTLKATIIILPITFYMVIQSFKSGEVSLEFITIIIGAITLSGIPCYYSDLLMETGESVRLAIYTSKWEMYWDRRVRCILLVALVRTQRPIAVRSMFRPLCLDALTDSEVSLDSYSSPKGYSAYDLGI…
Papilio glaucus	MVFLENLAAFFGDFPKVEKNSAVMFSVIHNTVLAKMFLLMYHKRSIRKLNSEMAQLGADMEDDVTMNNQYKKVKYGLLLYVVSVYLSLLAYGVESLRKCVFEGTPFYTVVTYFPSYDNTSSLASVLRVFFYMTWLYMMLPMMSADCLPIVHLILMAYKFITLCNHFKKISKDFSRNTRNMRKESAILKLKFGCTQGILMHQKLILLVKEVNRVFGMIMSLQVCESSAVAVLLLLRLAISLNVTDAVMTYTFVTSLFILLALNLWNAGEITYQASLLSFEIYSCGWHLCDLYPEHQKDIKYLVLISSAQAQRPLVLKAFGIQELSYATFVSGSRRWRVRGEKISLVLFWTALIDAEPQLPIRPGSRLVMVVEVARLTYSIFAVFYK
Papilio glaucus	MRDYNILKNFCQKIYFIGSGNFWYGEDVGDDHNLIYRIYNVLLLFIYGTMTLLEIFAATMGDFPKDEKSDSIAFALSHTIVMIKMCYVICNKQRIRKLNYNMVTVCKEFEEISLQEEKYYNIKINVIAYFVTVYFSAACFVFEGIRKVKEGSHFVTIVTYYPCFEDDSYVATAFRIYCTIVLFMMMLTMIMSVDAFTMVNLIMFKYKIITLRRYFEKLNEDFKEMHKFNPKLAVENLANGLIEGFKVHNELLRILKEIDGAFGFVIALQLCQSSGSAVSLLLQIALSEELTFVAKLKIIFFVIALFFLLGLFLCNAGEITYQSALLADSIFYCGWHECLWEYQPRGKKIGQLVLIACSQAQKPLVLKAFKMIELTYGTFLLVIKTTYSIFALFNAQSGKT
Papilio glaucus	MPCANLTAKFFKTLNDLLHLFGVSNLWIENIDYSKLFLSISRRINKVITICLYVFVASELVAFFTQSNLTEKQSSDRLLFGISHPILMNYYTSVEYHKETLREIIHTLAVVLKNIYNDDKVERHMIRKSKIYSIAYLLSFSTALISYGFDGLMQVRNGDGTFTTVITAWPDVEDRSSYANVARVISYILWWMFMIRVSAIYVLVISLTICLSHQYKNLQSYFYHLAEIFDERDLSQQEKEIKYEESLKVGIKLHSDTLWCTRQSETACAVVFSGQILNSERTLINALATVTTGVTMLISTGFFMWSAGDVTVEASRLSTAMYSSGWENCQRDCSKRIRRLLVIAMAQSQ
Papilio glaucus	MEETFRTFHRVLCFAGVSFFSTTHQISKRWLLFQILNFVLGFLAVAFTSGFVIIHFNNMLLFIQGACIWTTAVITFISLRVFLIYRSKFQVLISEIVFKDPVLDMPLIVYVLENGSTGRLKDLKDLVFKSEEKYLRFTRRVLQTYFVIGTSCYTLYLCCAIYHIINSNDNMVRLFAFDIWFPWSLENIYVYVASFIFHAYAGYLCCVANSGLQSTIILLVGQTIRQLMIITSILQNLNELSIQVVDNKENWQYCCTEILSQCFKHYVKIKRFTNHLNVIFQSYYLTLIFFAMMLVCMCSVKVATSSKFSADVMKYYVQILYYVLAVLMVCLLGQQVENACEKLEVAVTEKWYLFDKKHKSSVLIFQMAVSKGMPIYIFGSITISLQTFTWFIKTGMSFF…
Papilio glaucus	MNPITGGIHWLAHVAGAIFFVATCMQAVELILAKDDAKRLFECFSVLSFCGMGMIKLFSLLRDGKQWRNLLNEAAELELEELKEERNPSSVEYESDNEKDFAVSKYIKRYSKSFNFTFSLLARIYSFTAVIFIVSPFIQYALWQLKGQRTDYPHILPIWAPLADISIFGYILNIVLETIAAVYCVCVHIAFDLTIVGLMIFVHGQFSLLHAKSERIAGSGKECSICKARDQRAHMRIKNCHRFHIVLVNLLKQLNQLTRNILGFYFWVATVTLCSVAVQLKSVRTQKNTVFNLKTYYNAVGVGRGPQGSAWWCLSPRIRKELLLLMMGMSHRYQLHAGPFFSLNLPSFIQHTVQYYTDRKTPVFACFLDLSKAFDLFSYERLWEETDVPGELICILKYL…
Papilio glaucus	MCILSVVFTSFIGIGVVCITLLWLLWYMVTHEPGDGTSRPLLFPFWFFDADFGASPLYELAFVFSNFCSLGYAYSYIFMIQIQIFWVGQITTKADLIIWYIEDLMEGLNIPITKEETDRFQSEIKYRMSKIIREHHSMYRLLKNYTKVYKKLLMFEQKAAAPVVCLTAYCSAEKLKIGEVNGITMLLCGGTVIEVFIPSYLSTLMGMKVLIESSNVFFFSENGIGLFFL
Papilio glaucus	RKNNFEMLKFLENSKHPSLGPHLYLLSLTGVWHPGKKTVATRVKMFIFYTTVAFFSTQYIKCIIDLKVESLQLILQYAPFHLGILKTCFFHMKYETWDLLVNYLSMVERKQLAERKKKVNEIMQNYIRRNRRVTYFFWALAFFSNLSIFSEPYVKNKIVENGTSIYLNIFDGFTPFSREPPGYYASMAIQTILGHIVSAYVIGWDTMVASMMIFFAGQLRMSRLYITEVVKPDSAETHRNIVKCHEFHVDLIKYQKIFNGLISQVMFVYLTVISVNLGVCIIQIVEVQNDLPMLISSCLFVLACLIQLLLFYWFSNEVTEESLKVSYATFESDWVKCDKTIQKEVYLLGLTLSKRLEFKAGPFNEMSLTTFVNILRTSYSFYTLLNKTN
Papilio glaucus	MFREFSKKRTKVTTLNIETIKNYTHFLELPLKCVACWDWYKNPKREREVMINNLYLALVLFSLTSLPVSLLVHLQTEWVDVMDSLDEIADGLPLLAAVAIVTYFALHKRHLYDLVDFMNTRFRCHSARGLTNMTMLRSYRSAKTFAYLYTACTLFSVAMYVISPVIAHLWIKQPLQPWIYMDATTTASIVCAFLKQCLGQALVGLALGQLGRCSISVKIHGLPSVTLDRPRQGRFTLQIKPRTSRLRSTCLLESAVDYERDADIYAGRYDAGTCAALVECARVCQAAGEYRARFEAFVSPLLALRVVQVTLYLCTLLYAATEKFDMVTVEYLAAVALDIFVYCYFGNQVIIQAERVSTAAYQSSWHAMGARPRRLLVNLLLASHRPATIRAGNFLPMDL…
Papilio glaucus	MNKLMKNLEDPKRPLFGLNYWMLRKMGLILPDNKIGKFLYIFLHFFATLFVFTQYLELFVIKSNLDLVLTNLKISMLSIVCVAKANTYVFWQSKWKQLIDYISEADKYERDNKDTIRDIIIVNYTKYCRKVVYFYWFMVCVTVITVTNTPLLKYLSSSKYRDALRNGTESFPHIFSSWVPYDKYKTAGYWVTILYHTLICLYGGGIIDSSYYCISMDLYFRPRDGRVTRQIKRTLANCRSCTISTISSGLLMITRNIYFSNTKLFNSLLSPVMFLYVVMCSSMLCFSAYQLTTATNTTQKLLMAEYLIFGIMQLFLFCWHSNDVTVKSENVMLGPYESEWWTASPTQRKNIIILAGQLSRVHTLTAGPFTDLTLSTFVTILKGAYSYYTLLRK
Papilio glaucus	MTPRISRCFKLNFIFLNVFGIWPANINGTCYRYYSAVFIFISLFVYNLLLTFNLIYTPRRIEIFIREVVFYFTEIAVTGKVIMILTKRNDILNVLKILDCAIFQGQDDISRIIIKNHIAKYKIYWKIYAVLSNFAYFSQVLLPVVLHLIFNTKLDLPICKYYFLNDELIQKYFIYFFIYQSVWMYGHMTYNVNIDTLIAGLIFMVITQLRVLNYKLKHFKISTKKLTNCSKSIEFSELKRHLKHYDTILSYCSKLQQILSVSLFVQFGMASAVICVILCGMFLHTSRESLIFMISYLFAMTLQIFVPAYLGSILSSESEELVFAAYCAEWLPQSKAFKSSINLFLTRTNRKMSITALKMFPLSLDTFTWIMKTAYSFLTLIRNIQNKQNLHRTD
Papilio glaucus	FKYSIVQFTLTKPSFPLQVLKFDKSEYDASYNLAKTMFRLVGLRLTSNDPPLARFLWNAFYLFEAMNVVLAMFLELIKMKQTAQDGSFIELFTMMPCVGYLLLCAVKSSKVLYYRPVYENLIAELGDMWPQDEVTREEILYNVLSVTGYYFCTLALFILLSAPPFTGIIKRAMGHEVPLTLGFSYWFPFDPFQRGRFEVIAVIQTWHCFLALGFMLPTDALLWVFLSHITTQLDLLAIRLKKMFYVPLDQQLIEEYPLETKNNNESDKVYQHKLVDIIFKHRALIRMSGVVENQFTFSLLINFINSSIIICFCGFCCMFVEKWNEITYKCFLTTATLQIWLVCWYGQKLLDSSQGIADAVYFSGWYNVPQRIKSFLIIIFYRAQKEVYVTTYGFSIISI…
Papilio glaucus	MLHRLTQKLEDPKRPLLGPNLKALRFFGVLLPDNFCAKYLFVFFNLMVVVFIATEYIDIWLTRSELDHVLVNLKSSMSSTFNGFKVVTMYIWQTRWKHIIAYVTRADVELRNKFTEYCRRITYTYWVLIFITGFTVILHPLFKYITQPTYRYMVHNGTELGLAVVPSWVPWDKSKFSGYIAASLYQSYATIFGIGWISSFDTFAIVILVFFRVELEVLRNDCGYIFGTEDAPVDEQCHKRYIDLLKYTRLYNACMSPVMLLYMFVCTIMLCVTAYQFTVSFHSYIKFAFVNHKANKTASYQSDLMLGPYESRWWSSRVPRQRDICILIHQFRESIVFTAGPFTDLTITTFLNIIKGAYSYYTILKQSKNQ
Papilio glaucus	MSGSKNLKEYHPQKYYLKIICQFLYCFGLGDFWYEKKIRGYIQNTIYIVWVFISNTYIFLIIINEFLAYLRKDLTDKEKGDLVLFSFAHPSIVGKILVFYIKRREIMDTLQMLLEENRKTYNRPTLDKCSVKRAKFYCTCLFVNIFVILVSATSEGIKNYFEEGIPIRTEVTYLPKRENSGIAVNVFRFLIQFHWWFIMAIMYSIDCLSICSLVFLSYRFKNVRLHFGNCRLKMKKMSKTKQQYLIDDLFVLKRLHRFRCARRIQMSLGKLYTVEVVETISMLVICLLKLTVNITLLVKNFMFISCVILLNGTYMMSGGDVTHEASLISDSVFYCGWEYSRARRSLRSLVVVALQQSQVPIRMTAFGVLSLSYSSFITVSILQYSSR
Papilio glaucus	MNVIAGLHYYIKKAKWNLTQNSFQNLLWLIDLLPTVCGFSYFSSKVKVSFWIFTILPAIYIHLTGALVYQIRYSNGFIDTANSYFNILLFIIICNCSRWLMKGLCKVLELLKRNNDMTMQFANSNEKLKKIMKYLKTIVLICYIFHFVNEVLIYLPKRIAEIEDFSIIPCVGLEPMSKSPNKEICQALLITHGIVGIIVTVCYDVTFLFLFGYTASMFVILKEETMYLNVKDDGAHRQEFTRTVANRLKNIIIRHSLTLHTVENIQNIYNFCIGVTFGLDAITMCLFFVLPFGVVLNFAPLLIHNLLTFFLYCYQGQKITSAAERFEMAVYCCGWENFNVKEQKMILIMLRQSQKPVIINSACVVPICIYTFACTMQAIYKFVATFKT
Papilio glaucus	MSDEIDLFQFISWQIKTLKYLGIWFRVPYSVNTMKFLLVILSKIIILLLAFIVPAGGQLAYLLRLIFSGKAELQEAAGIINLILTELLIIIKLLHLYWNRMNLFELIDKITNEDFYKFSKDHIRHLKTSIKHSRLLYIYLFASCGLDITVHVVVVPTLHGFRVLPVRMDLIYFDVYDNTYFKYVFVYQILYKPVILLAFVAVKTLSWASNQLDNLYHTIKNMECTVKKLIAANRGDKKLAFKELFKDCVRHHNCILRYVLWGTRRICQGLSTHKSNDIIELIWVFAFMFIFAVILFVDSYYGDAITTKVMLQFYPNNATTLITSLFIGKTQKPLVVKTSILVPVSLDTFTKVK
Papilio glaucus	MASISRQSRNKTTKLFHTLNQFGIVAGLPNLWVTDIEMSRFFLSNVFSKLTKFMTIACWVFMFAEIGSLFTQKNISDKQRNDLLIFCTCHPLLYLCWWTVAHYKGKVKIVTECLWLSLKAKYNDLDVERKMLRKAKIFVTASVASIYMTLTHLHSELKFSGSSFTTIITAWPDIDDTSGLANVGRAFTYVTWWILVIRSSAATSIISFTTICLSSQYIQLQSYFYKLDEIFTDENLNQNEKEEKYEEALKDGIKMHSETLQCVQIVQDIYAPAYSSQIAINIIALIMLLLHFTMALLSTTGIFMCSAGDITIEAGLLPTAMYSSGWQNCYGASNGRVRRLLLVQPVVLKAFKRVELSYQSFVSIVKSSYSVFSVLY
Papilio glaucus	MSVTQSLVATSLSLCFIGFYIRFVITLPTAKSNRSVINNMSLTFENVFRISSLALRFSGIHPNLDRDGRWVLRFAFFNVVSGSIIFFFANSIICYDVPYKNYTKAIKNASLLIVSLTIPYKNSLALYYKKELKNCIDMLNEDYAAIDRYTDEEKLLIKEYSAKAVSVCKLYFYSVLMSATIFPVKAFYLMLRSYLRGEFRLAHIYDITYPEALEKQKDVVYVYSCLFLISLFFTINGSWIFFGFDPLVSIFVLHVCGQIEILSRQLMCLTDLTNEKDILDKLKNINKKLQALYKLSLYHFEINVEFAMMLFACTLHFFIGCYYGDFLMNKLRESIYCCGWEKQPNIKIRKTVLLMLTRCNNPPSIRSVFYPVNLETFSEACRQSYAIFNIMNAAWS
Papilio glaucus	MADKSRFDIALNRLRLILTLAGLNLEKCSLREKIKLRCIYIFSFLWLTSDSGLGTIDIFKGILNGTDMTQITYLLPLGMLCAVATCKSFSLIIYNKHVTILTDELKILDLNSTFYDTNRRKKIEKEETRLLNIVINLLNLFNIGMVVNFTFSPLILIAINYIRTKEVKLMLPFLDVYPFDSLNIKYWPMVYVKQIGSECIVLLELCAADYYFYTCCTFIRIQFRLLSYELENLISPQQLTDDHNDVRERLLKLIKWHQQLICLTNTLELIYSKSSLFNFFSSSLIICLTGFNVTVIHDLPFSVTFLTFLLMSLLQIFFLCLFSDLIMRSSLEVSDAAYNCLWYSADCRFRKDLMLVQIRAQKPCKLTAMGFADVNLMAFTRVLSSSWSYFCLLNTMYTP…
Papilio glaucus	MANYIKEIKIKFKENSFQNLIWWIDLFPKMFGFSYFSSKVKAPFWIILILSTCYLDLVGFVRYNMYYANGIIDTLNSYFNISIIVIIYNTCRWLKGLREALDLVKKNNKMAMQLESGIEKHTALIKSIKNLVIICHLFHLINDLIIFAPKRISQIKDFSMTSCVGMEPFRKSPNREICTTIFVLQAIFAICATSSYDATFLFLFVHTAAMFDILAEEILSLNDVTERQEITTVAESLKNLVNRHSLMLYTVKKIEEIYSVIIGVSFSLEAVSACIFFVLPLDLALNFAPLVVHGIFMFFLYSYYGQKITSAAERFEMALYCCGWENFNIKEQKTILITLRQSQKPVVLKAASVVPICIYTFACAMQSIFKYVTAFKT
Papilio glaucus	MWIKGLVSRLDNKYTNSRFLKGLSNFCLTGFPVKIFSKIKKQETSTIMLLLGNFSIDQAFRNRSRNCYNFIYICRRQYVHRFRKVWVWDLNEIFRIYSYLVSDSEKRFYCVPDKLKNYWTFKKIPIEKSISKNLKLYFETLKRVKLHMISYHHMHTRYPYDTSQSPAYELTYLHQVVALTLAANLNVGKDSLVATLLAQCRCRLRLLSQALRMLSHDMDRLTVKQEAIVSTRLGDCVQRHQEALHAAVQLQACFSEPTFAQFTVSLVIICATAFQLVSQVGNVVRLLSMGTYLLNMMFQVFIYCYQGNQLSEESVRVAEAAYEAPWQTYGATLRRSLLVVMARSRRAALISAGGFIALSLASFMSIIKASYSLFTLLQQVEENN
Papilio glaucus	MVIQTACFNYLIQNRKEINVFDAGHVCLTISLTVRTILLSLNKYGAIIKKFITKFHLENFKHVGKHFDEVRFLRNSKYIPNSSLGITGFNAIPLYNNYKAGVFSNEKGNDVKYEFSVYYKFPGFDIIDHFILNTIYSIYLSVNCGIYIPSIDLFLILMMFQMVAHLRALKGSLNNLSMVDNKISLEDENDLNSMPVLEIFGFRFAGELSSFFGPMLGINYLCHLFLCCLSLFECSQGDANTISKYGPLTILIFGQLILISVIFEIVQTESEKLRDELYYVSWERMNVRNRRTLCIFLQRLQEPISITSMGMVSVGVQTMAKILKTTFSYFTFLMSMKDNEQVASLP
Papilio glaucus	MVLNFENEFRLATTALRFNGIHPNSRRDTKWSMQFIFFNSVCLVVVYFLAYSIIYHDIRIGKFTEATQNGSLVIVSLSIPYYNYLAIRYQKHLKKYIDIIDEDLTAVERYRREEKEIVLQYSKMATNVCRYWFYSVSVASSTFPLRALSLMILSYIQGEFKFVHMFAITYPQWIKVHEDNICVSLCLFCLSLIFAIYATIVYVGFDPLVSIFVLQICGQIEILSERLLSLHTVYLHTHSGVTTMTLSIAFVTCSYFIMDRFTNSFFVLFQSLYRLEVNMEFIAVLFSCTIRLFLSCYYGNLLVHKVLYSSFYSYCYFYC
Papilio glaucus	IMSDEIDLFQFISWQIKTLKYLGIWFRVPYPVNTMKFLLVILSKIIILLLAFIVPAGGQLAYLLRLIFSGKAELQEAAGIINLILTELLIIIKLLHLYWNRRNLFELIDKMTNDDFYKFSKDHIRHLKTSIKHSRLLYIYLLASCGLDITVHVVVVPALHGFRILPVRMDLIYFDVYDNTYFKYVFMYQILYKPVILLAFVAMKTLSWASNQLDNLYHTVKNMECTVKKLIAANRCDKNLAFKELFKDCVRHHNCILRYVACNKLSQSIYKNKLILYNLIWVFAFMFIFAVILFVDSYYGDAITTKVMLQFYPNNATTLITSLFIGKTQK
Papilio glaucus	MDIPKFEDFFSQIVISFWLLGRPLGKTNFYIRFYIFLILVLLMAIAELSFCLSKVSSKHLLELTGLVPCLSVGILSVLKTVYIATKQNKINNLVFCLRGLYKDLINDGDKKDIVKADLLFLNALIKTYFIINVILIIIYNFSSIFIMSYHYIQTYKVVFMLPYSILLPFSIDSWCKWILVYLYSIASGLLSEDLEDIFTGPNFFNGLIGSLEICALGFNLMFGRGFQVLGVVLFLTSVLLQLYMMCFFGENLMGKSASVSTAYFCNWYDMDKSSKKTILLILTRYT
Papilio glaucus	MNDENLLFDESLNKISFLFRYGGLSLESRARTTMQTAKTRLLYLFNFLWLNVDLTGGIYWFIDGLENEKSFIKLTYIAPCIALGCMANIKSVFMIVNEKRIDQIIDSLRSLEITSVNSNRDEKKNETVADEKRFLNFVINMLNILNVIVVMTFSISPHIRAQFMLLACDIESIIPDLAHNIRQTTDKAFKNKFEEVIRRHQMIIR
Papilio glaucus	MALKGSFSREQDFFDFNLKYLFYVGLWPKKNSTRNKVLLYKFYETFLHVLSLIYVVITSIGTYQNKEDVAIFLSNLDKTLVAYNFVLKVIVFVIKRKHVEKLIEEIASSADRISNNRKCLMAFHVIIITIVTTAIIGAFSLLALFKMEMIVEAWMPFEPHKNIMNYFLAIQILVITFIVPCSFRSIAMQGIVCSIAMYLCEQFIDLQNKIKGLEYSKAHESSTRMAFKEIVKKHVRLMRFSKQLSTAFKDFFLIQNLAVSVEMCLNAMMVTMVDLDQKTLLASFIAFLIIALINAYIYCYLGNEMIIQSEGIAMAAYEAPWTSWPLDMQKDLLFVIKVAQRPLSLSAGGVVTMSMQAYSQALYNGYSIFAVLNDAVD
Papilio glaucus	MKSKKNTLNANIVNGPKFKSFKETFPLCAFALAVALIYPNKTNTRIRTIIFTLIVGVDSIIILWFLLYLFKCIRTSDMFNLARNITVGVLIGIFFFKFFYVNKKTDTFAELLQKISEDLIRGNDMEEDYQKIYEHHIKLGKLGQTCWIIIPILLSSQFPLYAGACTIYESLKSDVGKRYMVHAMELKYIEDKQYETPYFEILFAYSLTQCVILAPNFTGFDGSFCIATTHLQLKLKLMAHKLYRAFKDSKNKSQLKDKVKEVIRDHQEALLFYNHLQNVYGGWLLVVFLVTSVLISLNLYQNHLSQVVDPKYMLFAVSGVIHMFTPCYFASNLSKTGEDLSSDIYNVPWEEWADPAITKLIIFMIAKSQQPLLLTGKGIVYFNMQLFISILQTSYSFYT…
Papilio glaucus	MAVDSIDLFFSRPKRVLKVLGIWLTPRDPMFLHSLYTALIMLTQYAFVLFEFVYIAGVWGDIDSMSEASYLLFTQASVCYKVTVFLLSKKNLYILMEYMEMGIFTPQTEEQDKILIKVSGQIKSLCMFFLASALTTVTLWALMPLLDSTGERFFPFRIWMPFGPDKSPQFEIGYVYQMGSIYISATLFFAVDSVTLGMIMFGCAQLEIIINKLQEMQSVPLSSKLTVQERTMRISNNNKLFVECIDQHQTIIRFIEIVEDTYHANIFFQLSGTVAIICIIGLRITMSEPSSIQFYSMLNYMVTMLSQLLLYCWCGSELTTRSQELRDSLYQSPWYEQDVKFQKILFITMECMKKLIVFKAGHYIPLSRPTFVSILRSSYSFFAVLNQTRK
Papilio glaucus	SCKIVNMTSPLDLNYMKLVRFSFSLIDFWPHREMKTKNPVPLANNKFLFCLILFVVVAELIYMKNNVGVLSFLVLGHTYITGLITTSLSQEMLRKKERYRQLIIDFIENIHVFHYKDESEYSMKTYNKIYNFSVCFTIFLHVQMYSGVLLFNITPLHNNIRAGLLKEKVSPNDTIDIELSIYYDLPFDSQTNLTAYFLVFIFNLYVSLINTLVLCINELFISLIAIHLWGHFKILEYNLINFPKPKITIKTNSTLIGEKNISYSEEESIMVKKLLIENYVCNYVFIFSFLSKSVNVFGPTMCLYYAFQQISECIILCEICKLEAEALGKYGILTLVLFQQLIEISVVYEIMSSMNGKIINAVYSLPWECMTLENQKLVLFFLKNVQVPFNLKALSMVPI…
Papilio glaucus	MAIIFTGLSTYECSTFYAIYSKIIKTIIGLFICAELWNLASEADSLDGIIANINVTIIHIIAVYRYMNMVNMYVYPLVDDLEYNLVVTMRLPFDYRNPTLYPPTYLATIITFNQVGLFVMVNDIVMQAYLIHLICQYSVLANCFENIVADCSHKGLGHTKLTLNNQFKVKYLKRFDNLIDQHKFILKNSMMLRDTLSLPMLCQVASSGMLICLAGYQVALTVKMSITKFLASLLYLGYNVFELFIFCRWCDEIKIQSENISNAVYCSNWESGAALVTGVRARIMLVNARAQKSLVMSAGGFSDLSLVAFTTLMKTSYSALTVLLRFQD
Papilio glaucus	IHTRSSLVYLVSLGILMPITENFIILPTNVEYPYIDVYKSPTYYFIYLHHIYYKPATCIIDGVMDTILAAFVASAIGQIEILSFNLRNLKTMARRYERRQSKKFHSTSLRSHNDYVKCALKKCIKHHDAIIRYVRMIEKAFSLSSALQFMLSAMVLCLVGINILSIENHLDHYLQIMWMAIYLTCMLTEVFILCWFGNELILKSLELQNATFDSPWLDIDQGSKMYIIIFMERCKRPLLITAGKYFSLSLSTYTKLINWSYKAFAVMRNMKNNFPDK
Papilio glaucus	MGNKIFKRLEDPDHPSLGPTLCGLKLWGMWQPKQGISRLIYNLVHIFAILFVLSQYVELWIIKSDLESASRNLSVTMLSSVCVVKAGTFVVWQKHWKYVFDYVSTLEKNQIHKKDSITNEIIKEYIAYSRKVTYIYWCIVTATVFSVILAPLASFISLSIDRQITNNGSKVYPEIMSSWVPFDKTHGFGYWAMILEQTIICFYGGGI
Papilio glaucus	MKKVQRKLRSQLMRYRDAIELIFFWNGFYLFECINLFVALILDLVNMVLTVTDGSFIDLVTMMPCVGYTILCIVKSCKLFFHQPVYERLISELRDMWPRCAVTREEHDVVRTAITKLKFTVKGYYYCNVALFFIFVSPPFVAIIKRATGLETPLRLSFSYWFPFDPFQHGHFEVIAVIQMWHCFVTLCFMLATDLLFCVFISHITTQFDLLAIKIKRMFYVPLDDQLIGTYPLANYNMNSKHDIEPDGNNELEKKYEMLLVEIILSHRTLIRLSRDVEQQFTFALLINFINGSIIICFCGYCSV
Papilio glaucus	LIDFFTRRNFNLEDPAIDLHKFHPQLKFFLAINGIFFNNANSRLRFIWPFIYNSLTIMALTFEIIFMEHGITVQDYAFATESLCYFIIISSIPIVNISVLFNKSKLMKLLEYLNRDFVYVRGLERRYKFPFLQGQLLIWQLCYTWFIFTAAVASLFVVTCLLALMYQSLFATQDERTVRPLPFPMWLPNDDPYRTPNYEIFLILEIIVCFNFIQTFLYIYIMFHTLLHYYYVMNMIFLDFEVIFKDLDETVVKLSRNHPCRVAVQMELNRRMKRIVNWHLSVFRSVEIISSVYGPPLVFQVSVSSVAICLMAYQIADYLDQGKIHFLFILLCLAACIQLWIPCFLGTLLKNQAFAVGEACWGCGWQETPLGELLRSDMVILILRAQQPITIKFTGLPKL…
Papilio glaucus	MGLKKYVKDILLNGKKHLQRNNLESLLWLVNLIPNIAEITKKTAPFWISHISLLFYIYGFGCIVYQIKFANGPGDFIKSYVNVSICTLTATSSGWFLMKWPFCKNMLQKVIKNDEMTRQSEFLKKRHSKLLSVIKKMLLVFYGLNMINVFFIYLPHRADLQNDNFSMTQCVGLEPLSTSPNREVCRTIILTLELSLVTIVLNYQALLLLLIAHTTAMYQLMADEMTALDSNDTGNNVKEKLPTMILRHSMTMSTVDDLKNLYSVPIGIHFGSNAVCICLFFYLPLQDWITFMPVLVYCFLVYFLYCFLCQRLINASEEFERAVYCCGWEKFDLNEMNLTYLMLMQAQKPIELLAAGIVPVNIYTFATSMQAMFKFVTVVKF
Papilio glaucus	MYSSFDAFKPHFNALARVGYFKTVFKSSSKIKQTLNMFYRTVVWFLVILYNFQHVLRVVQVRHSTEEIVNTLFILLTTLNTLGKQVAFNVRTARIDRIINTINGSLFASCNEYHDDIMKRNAAAMRRLLRSYHCAIFLCAIMWTIYPVVNRILGEDVHFSGYFPYDTIAYMSILITLQAYGNVTMDCTIVAFYAQAKTQLQMLRYDLKHLADLIKRTYKHVESTRCGQLLHNRFVKCIKHHQLILWFVKEIESIFGEAMVVQFFVMAWVICMTVYKIVGLAVLSAEFCSMAIYLGCMLAQLFIYCYYGTQLKYESECINQSIYECEWMSLSPAMRRQLLVLMVRSSRPLAPCIAYIVPMSIETYISVRILKLCARTICLKITQVLPKLRPDIPAVLTTS…
Papilio glaucus	MLKFENQFKVSTYALHFNGTHPNLPHDKKWIANFIFIVILTGVIFLFCVNSIISHDIPDGDYTEALKNGSLATVYMLICLKSYVVLRHSNSMRRYIQIVDDDYATFNQYTTEEKQIILRYSKKGRNVCIYWFISATSTGAMFPLKALYFMTSSLCRGEFKLFPLFDMRYPDPIETRKEIVYIFLILFLSCLIFDVYAVSVYVGVDPLASIFLLHICGQIEILSKRMKNLMSEVADRNEICANLKRVNQKLQILYIFHDSVRSDFMYLFEFNMKTTTFLLPFAAFQILQSLQHLEINMEFTCFFMAYIIQVLIPCYYSNLLMDKNNELREAIYSCGWENQPNIQIRKTVLFMLARCSIPLTMRTIFHPVNLETFAEVCRQAYAIFNIMNAAWT
Papilio glaucus	MEEKWSYFSLRPLLRNSRFGGYCALDRSCPPRHLYVHKIFMKIVLIDVVIFMIQHVIKAYQVRNDINTLVDTMFLLFTYLGSIYKQVVMTLKADEVQELLNTMKGLTYLYYTNYIRDVFNQTVAEHHKLHKATAREAKNILNIYNVTAVVTCFLMALYLHILFSQGKHVEFTIWFPFEPDTNPKFYIALTYYFIQITWIAFNITTLDALITFFFASIYNANKYIENMAIHFLEINNRPIFCQFLFGAWILCTTGYRLVEVCLSSCFTIILFLMCILTQLILFCFYGSRLTDASEKLLDSAYFLDWVEIPMKNKRDLVLFMEMLKKPITPTAGSIAPLSNTTFVSVSSRDLFYFQ
Papilio glaucus	MNDTEFSGTLKRCFELFEKCYIYFFVNGHSKFSKYWRLCCLVPFVIMHNVCILLNRNFFTAILMAVAVLSKKSDIENFINDLSLLWEASNLTCEQIKIKKNLTKRLNLYLGIYAYVGSEFLMITLCANLAIEFSILREDLLHVSPHFKADNPCNQTGIELETNSGSLVTTSLQDFIRRHQILIGLANQLDEIFNKIIFINLLLVTATLCFFGFATTAMNNLVAVLDLLLPTYIFCYYGELLKNESMGIAESAYTNQWYKGDVRYQKLIHFVIARAQRPCCLTSLTHVPVTMTMFTKVLSTTWSYFSLATSIYSRGEFNTQVGK
Papilio glaucus	MDTEIVLYQKAINKVNTYLSITGLHLKNDEPEQIIKRISRRLFFCLNFLSLLYDVLGEISWLLKASLCGNLALIDLTFLGPCLIMCFLGCVKSYYFFKELPQAYKLVHELSLLCSDEIGLLSDKGKRTKYPRPLTSLVTLYSMCIIAFSIAPLLISISQFYTTGVLKLLLPFFILYPFDAFNIYIWPFVYVHQVWSTVIAVFTVLGPDSLLYTSCVFINDHFHQLKHEIRIIFHQHGTILGMRDNGLKKKIAEVVEFHMKLLRYLQLIETIYSKSTLCNVLTSSLLICFTGFNVTATGNLIMVIPFIPFLLMVVGQIYLLCYYGDLIQKSVKLSEAVYTSAWYTVKAPVAKNLIIILIRAQKPFKFTAYGFMDINMAAFTRIISTSWSYFALLQSLQRNN
Papilio glaucus	MSYLNNFPIEYTKPIKISFNLLDNLNIRFFEKDSGRWKKIFRFMTLVPPLVVHIITMTFYAKMMIGKICMCKFFIVKIAFIYIEILYTILKLAIFAALLRMAIMIYKKTDIESFINDLGVIWMTTDQNAQRAEKKRRLVKQLKFWQTICFCISPDQSVLRYSWFYIGIEFMMLTLCADLAIEFSILRDDLLQILPNSDNISELQSRSQTDSEDHNRISIQDFIRRHQKLISLADILDDVFNKIVFVHTVIVTITAGFFAFATTVGSGMVGKANNIVGSVAILATTYVVCYYGEMLKEESSGIADAAYGSIWTKGDIRYKKIICFIITRSQKPCCLTSLKRVPVTLNMFSKILSTTWSYFSLITTIYTSEEYSN
Papilio glaucus	LILIAINYIKTKEVKLMLPFLDVYPFDSLNIKYWPMVYVKQIGSVLLELCAADYYFYTCCTFIRIQFRLLSYELENLISPQQLTDDHNDVRERLLKLIKCLTNTLELIYSKSTLFNFFSSSLIICLTGFNVTVIHDLPFSVTFLTFLLMSLLQIFFLCLFSDLIMGSSLEVTDAVYNCLWYVADRRLIKDLMVVQIRAHKPCTLTAMGFADVNLRAFTRVLSTSWSYFCLLNTIYAAKEI
Plutella xylostella	MLRGQGVEKLEDIKHIKVVKWTLTSLSSWPHPPHRRRRAYVEQFFLNLQSFLCIPFIVIYLLRNTGKKDFFRMGHVWITFFMNIVASTRLLLPLTKNYQTLTKSFIEELHLFYHRHTSEYSMKIHLEIHKLSHFFTMYLTGMMVGGIVLFNATPLANNIFSGAFKKDKPPDLEFEHAVYYGLPFDSETKYSGYIPVFLYNWFISYFCSSCFCIYDLILSLLIFHLWGHLKILNYNMRTFPRPGCVAPHIKDTSRLRYDDEEMVIVGRMLREQIDYHRFISDFSDRMSATFGPMLAIYYSFHQVSGCLLLLECSQLDADALIRYGPLTVILFQQLIQLSIVFELIGSSSEKLKDSVYSMPWECLDDKNRKILLLFLKKVQTPIHLKAMGIADIGVQTMAG…
Plutella xylostella	MIQTGERSKALEVKYIKALSKFLWSIGAWPGEEFGDSVALPIRYYYSILVNSLWGCQYLHLALSTFTRTALPSFKGYTLIVKKFINDFHLIHFKDKGEYDEKVYKITDFVSYYFTIMQMTLMVCGMTLFNMSPLYNDYRMGAFSRHRPPNITMDFAVFYEFPGATQDEHFYAATFLNLWLSWNCSVSVCSIDLLLSLMVFQIIGHIRILMYDFENLERPKSSESVKTEGEESLVPVTVELFDRQENMRVHRKLIDMVIRHRLIVEFADDISSFFGPLLALTYSFHLVSLCILLLECSQNDPQALARFLPLTAIIFGELVQISVVFEVVGYMGEKLIDSVYLSPWECMNVSNQKSMKFILSRIQLPLQVTAMGMVPVGVETMTAV
Plutella xylostella	MPWESMDISNQKCMKLFLSRVQTPIRVTTMGVIPVGIQTMGALYYLQVVVEMDKISYYCVAYHMAMILIIPFAYNVAPIYNSYRAGAFKRKNLDGIDVELSIYYHFPGFNCFDHFYFLTVLNYYLTLSGSIAIFSIDCFLSLIILQIIGHIRILTYNIENLPRPKSDIVVDVPGDISNVTVGWYDDDENRNVHNIIVEMITHHKYIIRYVEEVSSFFGLTLGISYMFHLVNLCVLLLECIRCSEKLINAAYGMPWECMNVSNRKMVKLFLSRVQDPIRVTTMGVVSVGVQTMGAEPDDLVRNACLLASSLGNLLVVSVTFEIVSYSPDLQSKRLDCYRLKKKGKIKN
Plutella xylostella	MSLIATIRGWSAAQAGFRKETYKDLNYVKMMKKIMWPTGFWPGEALGEKVPLLVKWHKIQMTLQNIVGFIGQVNYIVVFFDQIPFLDAGQLYITASLTFTMMVFTKINKFSYFCTVYHMAMILIVPPAFNALPIYTSYKAGAFRSRSLEGIDVELAVYYHYPGFNCLDYFYILSFVNIYFTFIGCVAVFCVDLLLALIVFQIIGHIQILKHNLENLPRPKQETVVLVPGRNENVSMNWYDDGENKYINNVIVEMIKHHKFIIRFVDEVSSFFGPILGLNYMFHLVNQCVLLLACIRCEQDALVRNLCLLGGSMGNLLVTSITFEVVGAYSEKLIDAVYGMPWECMNVSNRKYLMLFLGRVQDPIRVTTMGVVSVGVQTMGAVFAKINKFSYFCTLYNIG
Plutella xylostella	MIVIVPPAFNVAPIYASYKAGAFRGRNIENIDVELAVYYHFPGFDCMDYFYLLTFINMYFSFIGCVAIFSIDAFLALIVFQIIGHFQILKHNMENLPRPKTETAVFIPGMLKNNVHLRWYDDDENKYINRAIIQMMNHHKYIMRCVDEISSFFGPILGLNYMFHLVNLCVLFLECIRCEHDDLLRNLCVLGVSLGNLLVQSITFEIVSAYSEKLIDAVYGMPWESMNVSNRKCLMLFLSRVQDPIRVTTMGVVPVGVQT
Plutella xylostella	MGSVFEKINKFSYYCTVYHIGMFMIVPVAFNAAPIYTSYKAGAFRSLDIEGLDVELSVYYYFPGFDCLDYFYILTVVNFYFTFIGSIAIFSIDTFLFLIIFQIIGHFQILKYKMENLPQPKQETVVTIPGSLKNNVTVSWYDDDENKHINKVLVEMMKHHKYIMRCVDEISSFFGPILGMNYMFHLVNLCVLLLECIRCEHDALVRNLCVLGVSLGNLLVTSITIEIVSTHGRSCLLFFDQYQEILKTFLTKFHLVNHKHSSGYEAEVCKILLQMKLHINYCFTYLCMFFCLQVFAKMNKFSYFCTIYHIGIIMFIPLAYNAGPMYTSYKVGAFRTLNLEGIDVELSVYYYYPGFNCLDYYYIITIVNIYFIFIGSIAIFTIDTFLFFIVFQIIGHFQI…
Plutella xylostella	MGVVPVGVQTMGSVFEKINKFSHYCAIYHIVMFMTVPIAFNAPPIYTSYKAGAFRSLNIEGIDVEMAIYFHFPGFNCFDYFYILTFVNIYFTYIGCISIFCIDTLLFLIIFQIIGHFQILKHNMENLPPPKQKTVVEIPGRNINKVILSWYDEDENKYINKALVEMMQHHKYIMRYVHEISSFFGPILGMNYMFHLVNLCVLLLECIRCEHDALVRNLSVLGVSLGNLLVTSITFEIVSTYFYLQSEKLINAVYGMPWESMNVSNRKCLMLFLSRVQDPIRVTTMGVVPVGVQTMGSVQIVLQNLIGFAGQI
Plutella xylostella	MYIVVFFDQIPFLDAGLLYITASLTFMIIVFAKMNQFSFYCTMYHLGIIVIVPLAFSAPAIYHSYQAGAFRSLNLEGIDVELAIYFHYPGFNCLDYFYVLTIINIYFTYIGCISIFTVDSFLSLIVFQIIGHIRILKHNMEYLPRPKKVTTIQVPGRVKDNYIMSWYDEDENKNIHNVLVGMIKYHKNITRFAEEVSSFFGPILGLNYMFHLVNLCVLLLECIRCSEQLIDAVYGMPWESMNVSNRKCLKLFLSRVQDPIRVTTMGVVPVGVQTMGAYKTLDNMLRVKKAHPLSYCCALEELEGHSTGVSVDAQRDARNKYK
Plutella xylostella	MVKLFLSRVQDPIRVTTMGVASVGVQTMGAVRVIYVKPEGLARKESYMDLNYIKMMRKCMWLPGFWPGEGLGEDVPRFVKWHKVQIFLQNVIGFVGQVTYIVVFFDQIPFLDVGQLYITASLTFMMTVFAEMNKYSYYCTLYHMGIIAIVPIAFNACPIYNSYKAGAFRGFNLEGMDLELSIYFHYPGFNCMDYFYILTVTNVYFTFIGGASVILIDCFLAVIVFQIIGHIRILKYNMENLPRPKQEMVVQVPGRTRNNVSIGWYDDDENKYINNVLVDMIKHHKYIIRCVREISSFFGPTLGLNYLFHLVNLCVLLLECIRCEPDDLVRNACLLASSLGNLLVVSVTFEIVSYSSEKLIDAVYSMPWEYMNVSNRKYLMLFLSRVQDPIRVTFMGVVA…
Plutella xylostella	MALFGDCSSGLLNDDRFSAISLAKFLSHKETYKDLNYVKMMKKIMWPTGFWPGEALGEKVPLLVKWHKIQMTLQNIVGFIGQVNYIVVFFDQIPFLDAGQLYITASLTFTMMVFTKINKFSYFCTVYHMAMILIVPPAFNALPIYTSYKAGAFRSRSLEGIDVELAVYYHYPGFNCLDYFYILSFVNIYFTFIGCVAVFCVDLLLALIVFQIIGHIQILKHNLENLPRPKQETVVLVPGRNENVSMNWYDDGENKYINNVIVEMIKHHKFIIRFVDEVSSFFGPILGLNYMFHLVNQCVLLLACIRCEQDALVRNLCLLGGSMGNLLVTSITFEVVGAYSEKLIDAVYGMPWECMNVSNRKYLMLFLGRVQDPIRVTTMGVVSVGVQTMGAVIYIVVFF…
Plutella xylostella	MVFGKINKFSYFCTLYNIGMIVIVPPAFNVAPIYASYKAGAFRGRNIDGIDVELAVYYHFPGFDCMDYFYLLTFINMYFSFIGCVAIFSIDAFLALIVFQIIGHFQILKHNMENLPRPKTETAVYIRGMIKNNVYLRWYDDDENKYINRAIIQMMNHHKYIMRCVDEISSFFGPILGLNYMFHLVNLCVLFLECIRCEHDDLLRNLCVLGVSLGNLLVQSITFEIVSAYSEKLINAVYGMPWESMNVSNRKCLMLFLNRVQDPIRVTTMGVVPVGVQTMGSVFAKINKFSYYCTIYHIGMFMIVPVAFNAAPIYTSYKAGAFRRLDIEGLDVELSVYYYFPGFDCLDYFYILTVVNFYFTFIGSIAIFSIDTFLFLIIFQIIGHFQILKHKMENLPQPK…
Plutella xylostella	MSRKAGALDLQYIQILRRFLWFNGAWPGDVLGEPVPLLIRYHKYQIQVQSILVLIAQVNYLWKFNDEMSFLMMGHVYITTFLTAVTLICAFWDWLSYWFSLYQMALMVLGMTLFNALPVYKSIQAGAFRTMNLQNKTLEFAVYYTLPVYHCADHFYISTTMNVYFSYDPETLARFGPLTVIVFGELIQISVIFEIVGYISEKLIDAAYCMPWESMDVSNQKTVKFFLSRIQTPIQLTAMGIVPVGVQTMLGISAYWDKFSYWFSLCQMALMLLGMTSFNVLPIYKSIQAGAFTTRDIDRDNVEFAVYFAIPGIDCYDYFYILTALNVYFSYITACSICVLDLLLSLIVFQIIGHIQILNYNILNIPMPEGLKYNKEENSVIGKHLISIIDQHRYIVRFA…
Plutella xylostella	MNAYYLEKPQQQRLWRVLATTMHATSTIDQRLWGYQAPHKMIFLISYVFQYFGPVAMVSQIAYAYINFDHMASSQIEAMLIMIGLNILVVTKVFSSKLEAYTTVMKNFMNEIHLFHHQTDEYSKQKLISREKYTRWTAGTLAVCISADIILYCAVPIYHNIRNKEFIANKTAILQTSIYLVMPFDYGFNYKNWLIMHCINTYSTTVAGYLLIVFDVVNYAIVFHVIGHIEILKHKMAVFSDAVKSLNEREVRNKLIEMIQYHAFVMKSFKEVQEAYGINVSVNYGFNLVMDSFFLFEIMSKDKVTAVIYTLMFSVFMGGLVLMSFILEEIRKKTDGLSDMVYSLPWETMSLSNQKMMILILARVQPQVSFVGAGGMRTGVQPMIGVNLFVFKWTLTS
Plutella xylostella	MHATSTLDQRLWGYRAPHKMIFLISYVFQYFGPVAMVSQIAYAYINFDHMASSQIEAMLIMIGLNILVVSCIYNRIEKEVRVTAVSATRQRQQYPQRVHGSLGVATDAEVDATPYRGWPYLIKTKVFSSKLEAYTTVMKNFMNEIHLFHHQTDEYSKRKLISREKYTRWTAGTLAVCISADIILYCAVPIYHNIRNKEFIANKTAILQTSIYLVMPFDYGYNYKNWLIMHCINTYSTTVAGYLLIVFDVVNYAIVFHVIGHIEILKHKMVVFSDAVKTLNEREVRNKLIEMIQYHAFVMKSFKEVQEAYGINVSVNYGFNLVMDSFFLFEIMSKDKVTAVIYTLMFSVFMGGLVLMSFILEEIRKKTDGLSDMVYSLPWETMSLSNQKMMILILARVQP…
Plutella xylostella	MIKVSVTNVISSACSGGALRLGYIRIVRRFLWFPGSWPGRALGERVPPLIRYHQYQIQVQTLLILVGQILYLAEYHETMSFLTIGHVYITTFLAFLTSDPDALARFGPLTCIVFGELIQISIIFEYIGYISEKLIDAVYCMPWESMDVSNQKTGKFFLSRIQTPIQLTAMGIVPVGVQTMLGVLVIVHSQKITMKPRALSLDYVRVVRLFLWFNGAWPGDELGEHVPLFIRYHKYHVLGQFTLGLAGEVNFLRKFYKDISFLMLGHVYITTFLTLVTLICAFWDWLSYWFSLYQMALMVLGMTLFNALPVYKSIQAGAFRTTDLHNKTLEFAVYYTTPLFHCYDHFYLATTLNLYVSYLTSCSVCAQDLLLSLMIFQIIGHIQILNNSIENIPIAKGLK…
Plutella xylostella	MFGAFPMFQADFYVPLAYPTFSTSSPMYYTVYGYQLFSIIVNAFGNTGMDNLIGGLTGLASAQLDLLSHELTRVGDGGQDPVGSLGYSIECNKRAVHCLKYHQKIISFVEEIESIFGVAVFCQFASSCIIACMTAFRMTITNEPTQIINLVFYLLTILIELLVYCYFGDVLINKSQQVAEAVYASSWQQTSLKTQRSLMLLMLRAQRPLSITAGKQFNLSLETFVVILKSSYSYFAVLNNNGAE
Plutella xylostella	MSKDDEFSRSLRIPKLCLLLSGIKIDQPLQTAFVAFLKNYYLFIFNLIITGLCIPCEIGWCLSSKMGFVGLTYMMPCIVYGILGFVKIANILHKVDIISKLIKELHAMFPGNGDYKESEDIDEEAESDIVIDSLKLSRKVVFVLFWTNLLLILLFDLRPLIVLAFKYFAHGQLELSLPMFMNYPFDPYDLRFWPIAYGHQCYSSACCIYNLIGPDTLFFVCCTHLYMQFRILKRRLEIFITGSEIGGELEVAKKFSILAKRHQKLIELVGRLERVYSTSIFLNYGCSSFLICFTGFNVTSREVADGIYNCKWYATTPKIRRSILFYLVRSQKPCKLTAINFADVNLISFTTILSRSWSYFALLRTVMSTRSQDQQTLAAIA
Plutella xylostella	MKEYNAENCYLGTAKFVMKFLGVWLPMENERYYRKIHRTITLSTQYLFLLFQIIDIIRVFGDLEAVSQASYILFTQACLVFKITLFLATKNSLRLLLEQMNSQVFMPQSTEQERILKLQALKIKRLLLAFAVSSQATCGMWALKPLFDDAGEREFPFRMWMPVGTEKSLEYIAGYAFQLLSVCTSAYIYFGVDSVALCMVIFGCAQLDVIKDKIVKIKPVTMEDRAAKRALNIFKDNYKILVECIIQHQKIVKFTERIENTYHTYLLFQLSGGVGLICMSALRILVVDWQSMQFFSIITYLSVMIMQMYVCCWCGHELTAHSEELYWVLSEGPWYEQSVQFQRALCFTMLRMRRPMVFRAGHYVPLSRQTFVSSDSPGAVNLLILF
Plutella xylostella	MTVDIEALYLKLPKNIMTFFGVWLPPKRHIILHNIYMLLVMVSQYSFLLFEFIYLFDVLDDLEAASEASYLLFTQASLCYKTTVFLVNKRHLIELLELMRCEMFAPETEVHEKFLSVLAVRIRRLCLFFMTSALTTCTLWAMIPLFDNQGLRSFPFRICALTTCTLWAMIPLFDNQGRRSFPFRIWMPVTPERSPQYQLGYLYQVAAIYISAFLFIAVDSVAVCMIMFGCAELDIIMDKVTKVSPDSVQFFSMCNYMVTMLSQLFLYCWCGHELTIRVSSEYKITQMLNVIAIFALQSRPPVLEIRGNRPPFDIVRIGRSEKLREVVYQCPWYQQGTKFNRLLWIAMERMKKPIIFKAGHYIPLSRQTFIALFRELRFALKSFPVGIPG
Plutella xylostella	MEEKLAFSGLKLNLRCMRILGTMFLDPGAGLLQYRIHRVYMRMAILLPFLFIGQQLINIYQVRDDADMVMDCMFNLLTFVNNINKQMTLIWKKDQLQALLDDLKGPLFNQDDVRHKRILLDFYRWSRVVFWVCLSMPITTMVMWSFLSRLPTHRGGNAVEFGIWLPFDPNDDAYFTLVMLYEFTQLTWLGCNNCNVDTFVTILLQQCTTQIRILRLSKNIGHIFGRPIFFQFLVTAWIICTIVYRIVDIDPTSVLFISMIAYMSCIVVELFLYCYFGTILTYESMKLTNAAYYMDWLRLPSRHRRALVIFMERVKSPIELLAGNIVPQSTNTFVSIMKSSYTFYAVLKSTNQIDAAIP
Plutella xylostella	MLHITKIPSQDRALSGRMINFYKNKKLRLRSTLKFGILELRTSFHGYLAASAVQSFATTYCGGWISSYDTNAIVIMVFFKAELQLIKNRCSKIFEVDDEEEIMNRIKECHRRHNVLVKYVKQFDSCLSPVMFLYMIACSVMLCSSLYQTTSQASFTQKLLTTPYLLLGVSQLFMYSWHGNEVSFMSNELIRGIYESGWWKKATVRREIILLVGTLDRPIEFTAGPFFNLTIAVFVRILKGAYSYYMIIIKK
Plutella xylostella	MGHFSTFECFRPHFNALARVGYFKIVMRDIPRHKYMLHSAYRAVAFCLVLLYNLQHVVKVYKSRHSTDMIINVLFVLLTTLNTLSKQLAFNLRSRRVDRLIRVIDGPLFACSKPNHDQSMSQNATEMSSLLTLYHGAIFTCGTLWAVFPLVNRALGVDVAFTAYFPFDTSMTPRFELAIAYLTVLITFQAYGHVTMDCTIVSFYAQGKTQLQIFRYNLEHLVDAHDESVKIDGNLNCNNNDLVGYKDMGYEARERLKKRFVRFINEVELIFFEAMVLQFLVSAWVICMTLYKIVSLLIIVMFQLSILSAEFVSMAVYLGCILAQLLSYCYYGTQLKFESEMVNQSIYCCDWLQLSPGFRRLLLVLMERCRRAIVPRIAFVIPLSLETYIAVSKEEQNLI…
Plutella xylostella	MFEKLLSKLEDPNYPLLGPNIKCLKFWGLLLPEEKTFMRKFYICVHSCMFCFMITEFIDIWYIGSDMNQLITNMKSTMLAIVSVNKVVTYLWWQKDWKNIMAYVTKADIEARTCTDEENREIITVYTRYCRRISYLYWLLTYTTAAAVIALPMSYWFSSSTYRDNVRDGTEDYYQVVSSWVPFNKNKLGGYLAASAVQSFATTYCGGWISSYDTNAIVIMVFFKAELQLIKNRCSKIFEVDDEEEIMNRIKECHRRHNVLVKYVKQFDSCLSPVMFLYMIACSVMLCSSLYQTTSQASFTQKLLTTPYLLLGVSQLFMYSWHGNEVSFMSNELIRGIYESGWWKKATVRREIILLVGTLDRPIEFTAGPFFNLTIAVFVRIVYKTRLILSKDDQDTMSS…
Plutella xylostella	MTIWGRQARIKHLLYLLDDPSFDRSDPAKKAILESTCRFAWFVSKFLVASTLFTALMWGVFPMLKPTLTVPLNYPYMTSDSPFFIMMFIYQLTCIVLNALGDTAEDFLVGGLIVLASAQLDVLSFELSHIGQHNDIDINYTEAVNCVKYHMKIISFVNELEAIFGLPVFIQFVASCIVIGLTAFKIVMTNEPIQLLTLVFYLVCILSELLVYCYFGNIIMHKVDLDQGRRVGVDEKYIHFRPSPNFKKMKKNSICKHKNCRFVHASIFEQEKFYRTGVLPPHATAHVRNNAAASSTAPPAPRPAVRLMPPPPPPQPAPLPAPAVNLTNPPPIVPISMGLGKQGTPPPPPGSAGAPPAKPGLGDHAALINKFDMASLNLNNGFKASSCPNCDVLKNRLLH…
Plutella xylostella	MDDFIEISNTFAVTFVVLQAVVKSIAVVHRNEDITYIIRQMAALWPKEEHLTNRQTVVKMKHLKRLNVCVTVYYYLNIVGSWQYILVPLLETLFRIFVLNQQSMLKFPFGCSFPFDPTESWSRYLMVYAYETFAMIKLVYFLVGTELLLITMTAHLSILFTLLSDDLLILQPSSRVDGEARDDEITYFEADRHEKRIGDIVRRHQKLIKLSKMFDDIFNKVIFYNVTVSTVSICFFGFVAKIAKNPGEIANNVVGVIASILPIFNLCYYGQLLTDASSSLALSAYLNIWYAKDTRFQKMLGLIMLRSQAPCCITSYKYAPVTLNMFTGVMSTTWSYFSLICSVYEE
Plutella xylostella	MGFFVDNRNRSIRISLTALKFAGFWAPDDLDPKLKTFYHIYSAISFMFLLGTYLIIQVVDMCLIWGDLQLMTGTAFVLFTNLAQAAKLVNLVLRRRRLRAMLADADAVLRGAAGEEARRIVDRCDRGTSQQQLLYFCLTTVTVAGWAGSAEKNQLPLRAWYPYDTSKSPAYELTYCHQVGALFIAAYLNVAKDTLVSTLIAQTRCRLQLLTLALSKLHDGMASGSATLLSPAEESLAASRLRACVGAHQAALRAAAELQACFSAPTAAQFAVSMVIICVTAFQLAAVTQTKNYVRLISMGTYLMNMAFQVFIYCYQGNELREEASVLCYDLLKHFTSHYFYLIHTHNRLYYELIRPANATSLEL
Plutella xylostella	MLKLIQSKLEDPNEPFLGPNLKSLHFWGIILPNNAFKRKIYMCMHASLLLFASIVYVDIWFIRSDFDLLLKSIKYNLLTTINCVKIVTFVAWQGEWLDVIKYVSNADKKSRAKNNEVQNGIIQSYTRYCRVVTYSYWFLTCCTVLTVVLQPIAKYCFSPAYRESVRNGSELFDQVLSHKAPFNYNHVPEYILALNYTTWATIYAGGLINSFDTISICIMVFFKGELQLLENSCTMLFEGDKDTVFRNVRECQNRHAELVKYASVFNGCLSPIMFLYVLVTSFGLCASVYQITIETSTMQRLLTAEYAIFGVAQLLFYCWHGHDVIHASHSPMRGVFESGWWKHNHCRKEILLLTGQLDQRVYFTAGPFFNLTLGSFVNMLKYLIK
Plutella xylostella	MSTAEHRAPLLFSTLSDRRRPPSSALKRSTNICDRRHNHFISIFLYRFINEVELIFFEAMVLQFLVSAWVICMTLYKIVSLLIIVMFQLSILSAEFVSMAVYLGCILAQLLSYCYYGTQLKVESEMVNQSIYCCDWLQLSPGFRRLLLVLMERCRRAIVPRIAFVIPLSLETYIAVSKAEQNLINVAMGRHSVWLHLCLSKLITVVVQLSSLFSGIYWSQSLEEPRKWK
Plutella xylostella	MMNKVKAQGLVSDLMPNIKLMQMAGHFLFNYHEENGGMSMLLRKIYASVHAFLIVIHYLCMLLNMAQYSDDVNELTANTITVLFFAHTVIKLLYFAINSKSFYRTLAVWNQSNSHPLFTESDARYHQLALTKMRRLMYFICAVTVLSVISKDTLYFNFDSFVEFFDPGNKLKEFTGWVTLTFFGESVRFIPDKETNETLTEPAPRLPLKAWYPFDAMSGGMYIVAFAYQVYWLLFAMAIANLMDVMFCSWLLFACEQLQHLKAIMKPLMELSASLDTYRPNTAELFRANSAARQEVTHLVVRFSSWLQHLKAIMKPLMELSASLDTYRPNTAELFRANSADKEKVPDPVDMDIRGIYSTQHDFGMTLRGAGGRLQNFGGQQVNNPNGLTQKQEMLARSA…
Plutella xylostella	MKILSFKRRLFRRFVRDDEDPIDASKKMISLIQGLVGISDVFGDRERSFTPAAFSCLSIVGIVLTTTFVYVGNVSQVMYLLRVLPDRLEAFKACNCISATSVPLSTFVFMWTARNSLQKVFAMCRLGLTFASKESLAHAALLRTLHKSQRLAWLVIANQGFSHFIYLVAPLLLTIFGNGRYLPTTPGDTYGLSPKYESPFFEITFILTTIATAFSAINQTGYIILFITLVGHELGNFYAISETLNNLHETMLDRNIPEDEKRTTIHDTLVFCIKHHQFVRKYHAMLKDLYQTIFGAHFLMMTIVLVTTLQTLNAWDVRNTILTGVTGILPLFLYCFGGELVISAGEEMAAALYSCGWELMPATQARLVLMMLRVMQKPLHLTAANIFVMNRETFGDVAQ…
Plutella xylostella	MALLASGIKFSEGYMNKFLDHIINYWLFYFNCFWLYMDVIGELIWTYEGIQEGRSFEEISVMAPCITVCLLATAKSMPLYLQRGILTNVVKELREIHPDTDGDESEDDDGERRNDEDVVVLERDIAKAAIKHFDSIMQLFLFLCVSVFTFFCLLPLLLMVYQRYTTGVAEVQFPFSVKYFFDIDVNHSSIWPVVYFHQVVSTLIVSLNVYGSDSLFYACCNFIQMHFRILQCQIEFLIGRQWGPNDSHTLNEKFKGIVRRHQGLTEIVRQLEFLYSYSSLFNFVTSSFLICLSGFIVTVAYNTAFATPCRVQRHAVGRVTMLTTSTRQRRRVRETASVHFYSEHRDAAYGVTLDATCGVNGRPWP
Plutella xylostella	MSHMKIALVVCCCAALAAAQYEHYGLDFSNSFLATSFGAAPSFNTLSAAGARDPRANTGPVVFPPSPAGDPGQTSGVVPGASGYGFVPPGSQVWLAIIQLSITLYLYGLKNLIAFTTVAPNVGVCMISALKYSIIYNNKPYYDRFFKHYGEDIWQTIPESKENAKVISKYTFISKVINRVFVCYSLPLVLYVDSFPWLIMKFQTKFLGKEKQLLYPFDGWYPFDKTVWYFAAYSWESLMTGIVVMIYMYSDMINIFSVTSICMEFRILGISLKNLVSDEDIQQMKGKDAEQVNRRIKNDLKTILAKHDVLAGMCKELDQLLGNTMFANYTSGCGFICLTAFTFTVVDDFYQSIRCFFFFLSLLAAVLDHCIIGQIISDHSMQLADAIYSSNWTHADQST…
Plutella xylostella	MLSSDLLFTATTSHITMLLRLLQLKIRRLAPERGAAGGEAGGRGAGGHWVATEDCLTEIVSCVKVHQRLIKYFNDLEKAFSLVNLINTVLSSVDICCVVFVIVLLEPWMEVSNKFFLVAAVTQIGILCWYADDLQSASVGVSDAVYESGWFRCNTECRRLLVNVIQRKKTTYFKEIKETKKEACNITAEPHRRVADFSILGSEQACNHTCPTFCVDTYEPVCAKIWSPSMKMKEAKHKVMINHCHVDLYSCVTGRNVTLGSVSNCYDNSSRLSFMQQLAALKSLGLGSMKKTPQQG
Plutella xylostella	MARETLSDTFNHNKLFWRITGIWFRQVKNKRFKYYAIPLIAIVFVAYDIFLTLNLVYTPKKLETFMPELIFYFCEVQNAFKVYMVIFKSHQIVQAFNMMDSDIFIGESEEHKRITIKAKLLFIKAFKVYFWLCNAGFACNSIVPFISFLIFRTKLYLPVCNYYFLSDETRDHYFWYILTYQTYCVYNHMMYNISIDTFMSGLILMGLAQFRALNDSLKNIKCVSKNKITDEAEERRLRTELVKCLKHYDYLRDNDKSFIVLYGSVMALEILMPGYLGSQLTYEVPAYASFLFCFAAELFSISISSIGPPQFLFNTRL
Plutella xylostella	MMARETLSDTFNQNKLFWKITGIWVTQVKNKRFKYYAIPVIAIVFVAYDLFLTLNLVYTPKKLEVFMPELIFFFCEVQNAFKVYMVMFKSEQIIQAFNMMDTEEFIGESEEHKRITKKAKLLFIKAFKVYFVLCNAGFGCISVLPFVNFVLFGKKPNLPVCNYYFLSDEWRDQYFWWILLYQTYSVYNHMMYNISIDTFMSGLILMGLAQFRALNDSLKNIKCESNKVNDPAEEWRLRTELIKCLKHYDSLRK
Plutella xylostella	MTVGIVIFLFFFKTFYLNYKSDGFGVVMDAISDDLVKANDMDEVYQEIFDTYIKKGLVAQMIWIFIPIVQTCIFPVHAGLTMFFNLINEVPQPRVMVLEMDILMVRSKQMESPWFEIVWFYTILGGFVLFPNFIGFDGSYCISVNHLCLKLRVLTEKLRRAFAETTTDEQLEKRVKEVIKEHQASLVYYNLLQDVFGGWMFVVFFITSLEITFNLYQLSLGGMDPKYLIFAFSTVVHNFVPCYFCTRLIEHGDDFCEALYMMPWEARHCQSVTRALAFMIARTQGPLFLTGMGMVTFNMELFVSVMQSSYSFFTLIRD
Plutella xylostella	MHHPQARANTPRYSSVYAHHFLEARYEARILGAIDDDTIIYEKYATLKPILRVIPHGSWLVPPQSEQLLYSAYNMDWLQLDTRHRRSLLIFMERVKRPVHTMAGTIIPLSAGTFLSLSYKSLSPHVRMLQVSGILPLARDAPPWKYRLHQAYTALMTVIPYLYALQNLGHMYKVRHDAVQVMDSMFLLLSYINMIYKKMVLLLDADQVYELLHVMKGPLFNQDDAAHREILDNHAARALSSLKLFHYLALCSCFFWMAFPTFEHFRGYDLYFPLWMPIDPNKPVKLDLESAVERSHEKARQENISFSDAFHQSDKILNSAYSMDWLQLPVTHRRSLLIFLERVRTPIQVVAGHIIPLSAATLVQRRVNPPISASPVSKQAMSELAFSS
Plutella xylostella	MEPHLRVLRASGSYHLDRASTPPWRYRLHRVYMGFVIFLPYLYVAQELAYVYTVRGPLFNQEGLHHREILLTQVASAKSTLYIFNFMGNLSCLVWLLVPIVQYSRGHEIRFPLLFPVEINKAPNFYIIMVYLSVQWVNHAYINSTLDVFMSCLLGQCTAQIRILSMAVNIEDIFGGAMFCQIVVTGWIFCTTAYRAVDSDKIPNSAYSMDWLQLPVTHRKSLFIFLERVRTPIQVVAGYIIPLSASTLVQVLKSSYTFYAVLNKSKEI
Plutella xylostella	MIRRFLKSLEDPQYPLLAPNLWMLKKIGMILPEDKTAKICYLILHEIVTFFVITQYIELYVIRSDMDLVLTNLKISMLSIVCIVKSNTCVVWQKNWVEVINYITTTDKEERDDTNPQRSSVLKSYTKYCRKITYFYWVLVFITFITVITTPFIKHLSETYIENIDPSELSDNFEHIFSSWVPFNKNEYPGSWITIAWHVFVCAYGAGTMAAFDVSAMVMMVFFGGKIDLLRLRCQGIFGNMEKGLSDEETSEMFLRLHRAHVLLLRYSRMFNSMLSPVMFLYVVMCSLMLCASAFQLTSERVTLGPYESDWWKTSAKQQRSLLLLTGQLNKTIFFTAGPFTYLTLPTFITILKGAYSYYTLLRK
Plutella xylostella	MAEKQMRKAGLWQGAARNRTHLIAHGLLFILLTLSGLQVIKLFISFDDLGTLIDCISVLSFVSMGLLKVVSLRLNVAKWHTLFSKITEMEENSITDLEYEMPQQTGEKQSRDYTNTIRRILRYLPRIYWCAGGVFILSPFAELGLKYFRHLPLEWPHILTIWVPYEDNAYVNVFLILIELLAAVYVIIVHIAFDVSSLAVMIFMSGQFAKLRWNTEMIGGELSESSVSRDGRAHALIITCHQHYLDLTRLNRHLDSVLNFIMGVYMNVATLNLCATAVQLTNNLSKIEFLKLVQYMFANLTELFLFCLFGHYVLHESDIRPGQGPFGAPWWALTPRTRQELLILATGSSWPLELNAGPFNKLNLVSLLSILQTAYSFYAVLSNY
Plutella xylostella	MGRHGLNEITTSGDTGEPEKKFKPIAETYRKFTLAMVMGMMYPNPRTERRRLIYLLIISISFWPVYVMWFYDVFHCLQRLDVDNLTRQLSLGVPIMFCQFKMFLVTILRKKMQNLIEEINADYERYNCMDAGYQAIVMENQKSLLKLEKVWTYMVLATVAAFPLMALYQTTEHHLFKEGQRFMVHDVDVPWLKEQRFESPYFEILFVYMVYIALVLVLCYTAYDGMFFLCIFHACLKMKIISHQLMGALRDHDDVEQMKRNIAVVVEDQCETFRFVDRIREEYEFWLVQVFGLTGIQICMNMYQIITSDAAEVSNSAYCAGWEQLADSGVRRSIAIMIARAQIPVQVMQTSYSVFTLLRS
Plutella xylostella	MGRHGLNEISTSADTGEPEKKFKPIAETYRKFTLAMVMGMMYPNPRTERRRLIYLLIISISFWPVYVMWFYDVFHCLQRLDVDNLTRQLSLGVPIMFCQFKMFLVTILRKKMQNLIEEINADYERYNCMDAGYQAIVMENQKSLLKLEKVWTYMVLATVAAFPLMALYQTTEHHLFKEGQRFMVHDVDVPWLKEQRFESPYFEILFVYMVYIALVLVLCYTAYDGMFFLCIFHACLKMKIISHQLMGALRDHDDVEQMKRNIAVVVEDQCETFRFVDRIREEYEFWLVQVFGLTGIQICMNMYQIITSDVQALNMVTFNMELFVSVMQTSYSVFTLLRS
Plutella xylostella	MYLMNVNRYKAKEIIDTINSDHARYNTLSEDYQDIVTDNIKATVVFEKTWAFCVIGCVLMFPLMAGVQTLYSQLFDEIPKKYMIHDTNKPFSEPEARFESPFFEIMFVYMFVMALFYWVNFTALLVFQGDFDLRYLVFCCGTIVHIFLPCRNASELKYMSRRFFSTDTPSGSYIVNLSLVQSTETSTLIYLCGWETVTDKSTRRSIMFMIARGQIPLEITATDTPSCVYIVNRSLVQSTETSTLIYLCGWETVTDKSTRRALTFMIARGQIPLEITAFNMFAFEMELFLSIFIVGGQSVARRIY
Plutella xylostella	MNSRSLLRDYCKYAYYTGIGDYWFEPLYPETAWYRVCFYLSFTIYLSLILFENLAAWFGEFPDVEKNSSVMFAVIHSIVLTKMFLVVFRKEAVKQINIEMANVGSDLEEAALMRRQYSKVRSGILCYMLSVYASLGTYAAESARRSIVEGTPFYTVVTYYPKYEDTSTTADVFRVLFYIIWVVMMMPMIFADCFPITHVIILSFKFITLRRHFERVREVFDEDLLMKRSDAVERMRDGFLQGILMHQKLIRLADDIHRIFGIIMSLQVCESSAVAVLLLLRLAQSPRMEVFNAFMTYTFVASLFFLLGLNLWNAGEMTHQASASLLSTAMFQSGWHLAPGAAARAARRLALVACAQAQKPLVLKSFGIQDLSYGTFVSVRFIL
Plutella xylostella	MDILLQMMNKVKAQGLVSDLMPNIKLMQMAGHFLFNYHEENGGMSMLLRKIYASVHAFLIVIHYLCMLLNMAQYSDDVNELTANTITVLFFAHTVIKLLYFAINSKSFYRTLAVWNQSNSHPLFTESDARYHQLALTKMRRLMYFICAVTVLSVISWVTLTFFGESVRFIPDKETNETLTEPAPRLPLKAWYPFDAMSGGMYIVAFAYQVYWLLFAMAIANLMDVMFCSWLLFACEQLQHLKAIMKPLMELSASLDTYRPNTAELFRANSADKEKVPDPVDMDIRGIYSTQHDFGMTLRGAGGRLQNFGGQQVNNPNGLTQKQEMLARSAIKYWVERHKHVVRHFSVPLLGKGLPMFTPHVSLKFTSTKLHTYLLVVYSFFIMNEYFFLFQY
Plutella xylostella	MLKLIQSKLEDPNEPFLAPNLKSLHFWGIILPNNAFKRKIYMCMHASLLLFASIVYVDIWFIRSDFDLLLKSIKYNLLTTINCVKIVTFVAWQGEWLDVIKYVSNADKKSRAKNNEVQNGIIQSYTRYCRVVTYSYWFLTCCTVLTVVLQPIAKYCFSPAYRESVRNGSELFDQVLSHKAPFNYDHVPEYIIALTYTPWATIYAGGLINSFDTISICIMVFFKGELQLLESSCTMLFEGGDKGSVFRNVKECQNRHAELVKYASVFNGCLSPIMFLYVLVTSFGLCASVYQITIETSTMQRLLTAEYAIFGVAQLLFYCWHGHDVIHAILLLTGQLDQRVYFTAGPFFNLTLGSFVNKLQDEVEVNRPCMPKDHDRSVKEFSNGDNVQITAKIALKRAV…
Plutella xylostella	MLSILQKPPLLTMYKNILFSTSPTFSLFPEKVLSDKCSQTEDLKPEAPRPTNGKAHIPAEALALDAGKLPPAGLPAFERKPRRLLNGPPGIILTYFFCEMFSNTLSSWSRAEHPSLGYILTYFTRLSLWIPTRSRPHSLLHKALFAFVIAMFLNQVLYVALKQDMKAVLVFLQLLVYNIGVVKMLSYIVFYRQWNTVVTSVSEMELTFCLDSNCRAAVRKYSAHNRRLVAFVLLLTVLICVYTAPNRVYNQVKHLIRGEELSLERRFFYFCWPEPVAGLSGFLYILVEEMVCFSNVMYSVAWDILTTSCMATVAGLLAVVAVEFRQTLDVGTDEEKIKRLIKCYQLYQRIIETYKVSHRVVDPVLFMYLLMTSVNISITIISIKNTTSRLELLEYCGLM…
Plutella xylostella	MFQTGFFHLGLTKLAFFFWNWERWNKIIYWLSGLEREQLRDEQLKTIVSSYIKYNKRTTWYFWLCGMGTFFVNYGENFISVIVQMETTGVVDPTYVSFFWLWPTEPMTGGRLNVYLYLGFQFIYAWGGVSYLLVFDSMSVSVMMTLAGQLEVLRDMFRTALDEDTEEKQHESLIKCYKRYIDILDTHKLSNELMSPVLFLYLLVASINMSLILFSLPKSEIISAAVYECDWVDKSAAIRRLVYIMSSTTDKRLIYQAGPFNDVTVATFISCVKVTYSFYKLMTTTVS
Plutella xylostella	MQRLSLAELRGNAASVFGYNLVNPKYPSMGLAIVYLRIIGLWQLKRVNYIVPICLYVAFGSQIVYIFFSNRPIHYFVNMFQTGFFHLGLAKIALYYYNYPKWMETFDWLSEKELEQQHDAHLKTVVDKYTKYGNNISWIYLVVSYMTWVINYGENLLMVIVQMETLHEIDPTYISFFWLWPTEPLRGRWNVYPYIILQFFYAFLTCTYLLAFNVLCVSTMIAMAGQIEALSEMFRRALDTDSEEEQYRNLITCYKRYADILFTQKTLNKIMSSILFIYLLVASINMSLILFSLANSQCVSAAVYDSAWVDKSPRVRRLVYIMSSTVNRTLVYNAGPFNDVNVTTFIQSENISSAVYDSSWVDKSPRIRRLVYIMSSTVDKQLIFYAGPFNEVNVITYIQ…
Plutella xylostella	MGMILYSLPSLEKSSMYTSMVLVSSLIVEAFYFFWHGHEVKYQSEIVSAAVYDCDWVEKSPEIRHLVYKMSATTNSVLIFRAGPFNEVTVITFIAYPNLSVAIVYLRMIKLWEPRKIFYAIPVTMGITFVSQILYVLMSDQPFRYFLNLFQTGFFHLGLAKVVLFFYNHEKWLNIINWLSELERIQLHDPFLRPVVLRYIRYGRILHAVMYPFGFIVFALNYGENYVMVAMQMESKGEIDPTYITFFWLWPTEPLKGKLIVYPYVTLQWFYAFGGVCYLMAFNITCGSVVIGLGGQLEVLCEMFRRALDTDVKEEQERNLIRCYKRYIDLQELATNAGHTSTIYSITLITQWDRWLKRIAVQDCLIYDHPTAWIISLFGQQMISLLGPEQCGGVNKFLL…
Plutella xylostella	MVRIFRVGLGACVVLVPAYPALKHALQAGPRRVEPPVAAYYPVEIGEPANLIITYTSQCVCCYFMQSICLSNISAPIYYFMAVVAHFQVTRQKFKEIEDAKDSQEALHLQRCAVRTHQQTLEFLQRVQRVGSASYFILISCAAIGYSFAFFQLASTDDLATIIYYAQFSAGLSSHTFLLCYYGQKVIDEINALTFSIYSVPWYRYNAGVTRSLVLSLSRAQGTAPVHAWKFATVSLITFQSVRMLLFLPEVILLIIFKYIASYAIHSVCYRGSLLTSIN
Plutella xylostella	MWYNKHSPRSLLYWLQLMYGAVVLFLTCILPTFGEVYYLLQHTDDVGDIAEGLYLFLSEIYTFFKISVFWWNKAAILSLLRYLHCPEFRATEPEHRPALRRRVAAARFVMTYYSTMCVGAVSVGIIMPMTENFEVLPTNVEYPYIDVYRSPIYWIMYLHHAEVHCCTHFSPECYVSPNVIGGGPIAILRAHPRPENKYLCLNKYLPQPGIEPGTIGSVVRVTNHYAIRSSIFKTHSTVISNIQTYVALIERAFSLASVLQLMLSAMVLCLVGVQFLSIENPASHPMQIMWMVIYLSCMLIEVFILCWFGDDLIWKLINWSYKAFAVMSNMKT
Plutella xylostella	MGNSLRQSFNKHHFDFEAPVIHVHDFHPQIRVLLSMNGLFFNNKDSLLSSSCYSRFVLPAICICLSVVATTLELLAMWHALQEQDSALFTEAFAYCVIIGVVPFLYLCNFMKSDKIYALVDGMDKDFVTISKLGEPYRSNFLAGQLNIWKCGYAWLIFVIFVASMYILLSVVSILYYCLFVTHDEGSHRPLVFPVWLPHDDPHRSPNYELFLGLMYLIIIDFATTFTTYVYIVFHLLLHCYFLINMVMIGLEHLFDDVDDEVATLDCEDERYKEAKAVFKLRMKNIVDWHNAVFTLISNILAVYGTVMAYQVIFSSMVMCLMAFYISVLVGDKTGASLEFSSVAKELASQNGQGAHDATQLEQGNVDICITLLCVGALLQLWIPCYLSSLLRSKGYEVC…
Plutella xylostella	MDETLQCLNRVLSFVGISIFAKNNWDSPFYRVIQIFNLIIAIITFVLTTGCIINSFSDLPALIESICIWTTGVILSISITICWVFRKRFRLFVLEMGFRDTILDVPLIHYVMGLESGGALLMELKELVVDSRERLLRFVRVLLKCYVSSVFVTASLYIVGAIYRMLVREDASLRILAFEMWFPWSLEDMRVYAASFIFHAYAGLICCSGYPGFQMTIILLVGQSIRQLRILTFVISHQDELAKEITNMREGESLWQLYCTDILSQCIKHYITLKTFNNRVNVIFRPFYLTLILVATLLVCGCSTKIAISNKFALEVIKYYVHEFCFIIVVLMFCLLGQQLQDECEKLEGSILQKWYIYNAKHTKHLRIFKMAASQRMPIHIFGTITLSLPTFTWFIRTG…
Plutella xylostella	GMPVGKKVYRTKLIRIIMKDYLVLRRACEKIYYAGGGDFWFEEGTIGNDNHILYKAYTLSIFSMCIVMTVLEILAVFAGDFPDDEHSDAVTFALSHTMVLAKMSSVVARKRVVRALCRDAARVCAAHEDPQLMATKARIIRMNVAAYFACVYGSCVFYIFEGLRKLYFDGTHFVTIVTYWPSFSDNSASATAFRIICTLVLNLMMLPMIAFDSLAVTFLIIIKYKFITLRQFFERLEGEFCDVASRESLEAATELFEKRVKEGIGMHQELLRITKELDKSFGILIALSVCLSFVSDISLLLSLTLAEQLPFTTSLKIILFITALLFLLAEFLCNAGEITYQASLLSDALFHCGWHGRGRRAARLLVPAAAAAQRPFVMKAFSMLQLTYATFLTVVRSMY…
Plutella xylostella	EGTLIYGFITFDNNVWFWKIFAVWIQEVGNKYYKCYAVIFLISLYFLYDGLLVLNLIYTPRHIETFVPELIFFVTEMAVLFKVHMLLFKSKSIQKAFEMLDCETFIGDTEHQIETNKRFKSLYKKYFLIYFWVCQICYVSIVLIPLFIYFINGNELHLPICNYYFLSEENRDNNILSWFSYQAIADYVHMTYNYTVDTFISGLIMMGLAQFKALNVKLAMIKSSMDKNDLPESKLDAKMYCQIIENIFGTSMFFQFGVGVLSNCITLYAFLLVRNSQLIFLTTYASAMTMEIFLPGYLGTLLHYESAEIGRAVYQCDWIERSESFKRSMRLLVERSKTPIELTALKIFPLSVTTFIAIMKTAYSSFTLLRVVHNRESSDYN
Plutella xylostella	LQVLLHHTDFHAFDQNVRGWKVLALWIREVDNKYYKCYAVLSLLICFVIYDGLLSLNLLYCPRNLEDFVPEVLFYFTSVVLVFKIHMVVFKNKLILKVFSILDSDEFAGETAEHKEINATFISLYRKAFVMYFWIGHIAFMGYTLIPLLKFIFIGKKLTLSVCKYYFLTDEEKEDKLFFYWCYQSIGNYVHMNYSVHTDTFMPGLIFMGIGQFKALNMRLSNIKSKSKKVKDLQHEKHLEKELVQCLKYCSLIEELFDSAMFVQFGVGALINCVAFIGLLQQPTEGRFFMMLYDVMMTVQIFTPGFAGTQLAHESGLTTSAAYSCDWISRSASFKRSLVLLVERANQAVELTACSMFPLSLATFISVNFIYTVGLSQDSILLSKINKHLLWKKQMSKIDF
Plutella xylostella	MFLQLSFNIRLNMARETLSDTFKHNVLFWKFLGLWIFQVDDKRYRYYAIPVVSIVFVAYNILLTLNLVYTPKKLDTFIPELIFFFCEIQNAFKVHMVMFKSKQIVEVFDMMDSDVFIGEKEEHNRITIKSKLLFIKVFKIFFVGCNMSYICHNFLPLISFLVFGTELNLPVCNYYFLSDESRKHYFWWILVYQTYGIYHHMMYNLSIDTFMSGLILVGLVQCRALNHGLQNIKSSAPKKENDTEDEKRLRMELVKCIQHYDSIRKYCAHIQDLYDPAMFVQMGVGAASNCVILASLLLVMVALLDVSYLLQTNEFVQLCPEQIVRSVYSCDWIDRPESFKRILKLLLERAKRPIILTTGYIVPLSLNTFISIMKTAYSSFTILRGIHKRT
Plutella xylostella	IYTFFKISVFWWNKAAILSLLRYLHCPEFRATEPEHRPALRRRVAAARFVMTYYSTMCVGAVSGNYIILPIGKAYTTGESAAGCRQESNSYILFNSLLVQISQIKVKRVDLMLKAFSAIGQIEILAFNLQNFDMLAERRRRRDADGVVARPDDYYVMAVLKDCIKHHNSIISYVALIERAFSLASVLQLMLSAMVLCLVGVQFLSIENPASHPMQIMWMVIYLSCMLIEVFILCWFGDDLIWKSSSLRQAAFDGPWRRCGRRAARCVLLLMTRCQRPLAVTAGKIFPLSLQTYTVIFPLMRDMRS
Plutella xylostella	MSSISTKAVLRRICKGARLCSLGDYWYQNPQDSTFKYRAFQITTLFLFSCVGLSEFLEIIFNTYPADLHNDVVSLGMALFILFMRMYSIMYKKDDIRELHSFIVEECSGFEDEKVLKKQYKKIKRCLIMQSSICYCTVPFYISEGFRRMIYEGAPFLIFPGYFPSYDDYSNLALAMRIANFLIMMVIIPTMILTDTLAISHLIILSCKFENLRGFFKSLRKDFMSQEVSISELKQKCLDGVIMHQKLISIKDKLHNCFGVMISIEVLQGSFVVVLLLLRVASLISDAIFHCGWHLRGVSDAGRGSAGAGCEAVAGRDVRRLVLLGCAQAQRPLVLKAFGMQDVSYQSYVMVIRASYSLFAVLH
Plutella xylostella	HIFKHSCNYRKNKYTELKYIQLMRRFIWWTGFWPGEALGEKSYLFVKWHKVQMIVQHSIAFLGQVIYVTVHFSHITFLEAGMIYITASLTFLIRCCLPSLKKYNRFLKTFLTEFHLMNYKQNGDYQIKVCISYYCQVYHVAMILIIPIAFNAAPIYNSYKAGAFRGRSLEGLDLEFSTYFHYPGFNCFDHFYTLTILNLYLTSNGCVAIFAIDCFLSLIILQIIGHIRILTYNMHNLSRPKQEILVQVPGKMSNVSLSWYDEDENKNIRSVLVEMIKHHKYITREYISTRLRTTLWSFRYVGEVSSLFGLTLGINYIFHLVNLCVLLLECIRCEPDALVRNLCVLGVSLVNLVISSVFFEIVGAYSEKLIDAVYEMPWECMNVSNQKMLKLFLSRVQDP…
Plutella xylostella	MFDSFNNYSGATYFNSVTIFRIFNKSSLFNYLHDPRYPSLCIVLNYFKFFIIWEPSHTHRQRVIYRTILTFYMITYIGQLIYLPISGQPFYYFMILLKQGVFQMAVFKLFNIMRHIADWRRLMDRMSQLENEQLRDPHLQPIVTRYIKHGQNFTRYIKHGQKCIMAYWVMSVGITVWTYAKNTVFAVIHLETRGELDPDDVGYFWLWPTGLYSGRWKVYSYVAWQVLYGMCSNIYVNGWDALCVAMMIVLAGQLEVLSAMFARSLDTDDELEQEKNLVNCYKRYIELLETHKLCNAMVSPVLFVYLLVASINLALILYSLKSVSFISVLLACSMFGGLMVQLFFYYWHGHQVIYQSSVVSASVYASGWVAASARVRRRVFLMSATTDRRLVFHAGPFNE…
Plutella xylostella	MGLAIVFLKTVGLWKLRRVHYIIPFCLFITCMSQILYMLFSPRIVHFFVNLFQTGFFHLGLIKMALYFYNLPKWMETFNWLSEMELQQQEEEYLKPIVDRFTKYGNSVTWAWLIASYGTWVFNYGENLLMVIVQIETLHEIDPTYITFYLLWPTEPATGRWNVYPYIVVQFEPATGFFLLWPTEPATGRWNVYPYIVVQFFYSFFTATYLNVFDILCVSTMIAMAGQIEALSEMFRRALDTDSEEEQYRNLIACYKRYTDILFTQKRLNKIMSPILFIYLLIASINMSLILFSLANVSIFFLLVIALMMEAFYYYWHGHLVMYTRQRQMVGRSPEIRRLVYIMSSTVNRKLVFNAGPFNEVTVVTFIQVSINIFMLQL
Plutella xylostella	MSTSDRHLQKRSRVESLSAYDITIATPCMIPVTILINLMIGTQLFMVTILAQLSVLFTFLGDSLLGIRPTDNNNNNIYNNNYSKNNNNNISVTDVTGDENEESMLRQIRDIVKIHQRLILICFFGFLTRVSFRNPKAAPETKMKLFYGQAISSFSSCNVVRLFQSSNIAMAAYSNKWYRHGTHYQHNIRMIILRSQKPSSVTSLKYAPLTLNMCSTVNRNTYFLFFTLLNKEVFF
Plutella xylostella	IIYAMKSFTAWVGAYFTDPNYPSMGLSIVYLKVIRLWKLKKVDYILPFWLCIAFVSQIAYILVTNRRLHFIINMFQTGFFHLGLAKIALYYYNLPKWMETFNWLSEMEIRQQNDEHLKPIVDRYTKYGNRVSWAYLILGRWNVYPYIILQFFYAFFTVTYLLAFNVLCVSTMIAMAGQIEVLSEMFRRALDTNSEEEQYRNLITCYKRYTDILFMQENLNKIMSSILFIYLLVASINLSLVLFSLQNLVLNLTVEVFYFYWHGHQVMYQSENISSAVYDSDWVDKSPKIRRLVYIMSSTVNRKLVYNAGPFNEVNVTTFIQVTNY
Plutella xylostella	MEIPSFQDLVGQIKVNFRYTGMAYERPQHSIIFYIPFIVITGVVIEETAFFVSRMSSENFLELTELAPCLAMGLLSQLKILPIFLKKEKVYKLTEALEILYNSIRNDPAQVVYVKNDVVQIKILIKYYFILNVILIVCYNFWPLLIMLYNYAVNGEIQFLVPYAILVPFSYDSLYTWFPVFFHLISGGFICVLYFTTVDALYFFLTSQVCIQFLVLSNELEKLQNNEQTKLKDIVKKHQYILSLSDDLEDIFSLPNFFNVIVGSTLICALGFNLTLQV
Plutella xylostella	MFKAKEKTSTINNDRILNYTHYSELPLKLVGCWDWFPDAVDMKKIIANYVYLCLVIFVLINVTAMLMVSLYSEWVDIMSSLDMLADSLPYVASVLVVAYFAVYRAELYELNDFMNKNFKFHSARGLTNMTMLKSYKMAKSFAYTYTVCSLCSSTMYAVVPMIIHWWTRTPVQGWFFMDVSRSPFLEISFLRQILSQIFLGLALGQLGVFFASNSILLCGQLDLICCSARNARFTALLQNGVKHASLVSQYHDILKDEEHNYIYNTSEMVDSIYHYDEKVKLDTMTVEYLLAVSLDIFIYCYYGNQIIIQL
Plutella xylostella	MIKSFLRSLEHPKHPLLGPNICVLVSSGMLQYSEGIMKYFINSIHLFASLFILTQFYDLWLNRADVEKSLRDLSYVILSVNGSVKTWAFILCQKYWKDILESVSSIELSQLSKHDRKATMIIRQYTDYARKFTYFYWTLVTATVSVVVLAPFVSYFLSSKFRQDLSDGTVTYPEILSSWTPFDKTSGIGLVIYITTDVLICIIGGAVIASYDTTSIVLLIFFAGQLKLLKTNCARIFGEDCAISPTDIYTNLRDCHRHHVFLVKYAKILNSLLSPVLFFYVITCSLMICASAVQFTMDTISLMHKLWVAEYLVALISQLFFYCWHGNYVVFKSEQVCQGIYESAWWQHCVPSRKSILLLGGQLRKRIVFTAGPFATLTIPTFITGAYSYYTLLSKKEK
Plutella xylostella	MEPSKVLVSPGHKYFEFNLKFLFAVGLWPHKEWCRNKLELYKMYETNLHILSVVYLIISSIGTYNIRGNMEILMSNLDKSLIGYVFVFKIFAFEIKRKELRSLVNDIMQSGDKITKKCEDRMTSLLMFVMILVTMIVSAFSMSALYDGEMTVEAWMPFDPLQSKKHLLMAAQILAVTFMPCALRGVGLQGIVCSVIMYFCEQLQDVQMKIRHLHYSPHRDEEVRQEFKDIVKKHVRLIRYAKSIENVFNSFMLFHNLAMSVELCLNALMISVVGTEEKKTLVNFLAFFGIALLNTYILCYLGNEMIIQSEGISQAAYEASWSFWPIDMQRDLLTLITVSQRPLKLSAGGIAVISLQTYCQILYNGYSIFTMLHDMM
Plutella xylostella	MLRNLLMKLENPKRKLLGPNVKALEFWGILLPESKPRRYMYIFLHALVFLFTFTEYVDIFFILNSDLILVLTNVKITLLATISCCKISTFLFWQKRWKDIIDYVTRADSSARAAAAAAAGRGDANIIRSYTRYSRKITYLFWSLMATTNLFVIVQPILKFFCSSEYRENVRKGEEPLAQVVSSWVPFVKTTTPVLVDLNTYIHVSVFSIYGGGWITSYDTNAMVIMVFFRGQLELLRRNCVRLYDTVSDDEVRRRIIACHTTHKDVCHCHKLPPLYNSCLSPVMFLYMVVCSFMLCASVYQTLMETNPLNRFLIAEFLIFGVSQLFLYCWHGNDVTFMSNQVQSGVFESGWYKRNIYRRELVLLGYQLDKTIRFTAGPFVSLNISSFTSILKGAYSYYT…
Plutella xylostella	MEAEESSLGLAIVFLKIIGLWKLKKVHYIVPFCLFITFMSQILYMLFSPRIVHFFLNLFQTGFFHLGLIKMALYFYNLPTWMETFNWLSEMELQQLEDEHLKPIVDKFTKYGNRVTWGWLIASYATWVFNYGENLLMVIYQIETLHEIDPTYITFYLLWPTEPATGRWNVYPYIVVQFLYSFFTVTYLNLFDVLCVSTMIAMAGQIEVLSEMFRRALDTDSEEEQYRNLITCYKRYADILLFFSSTQKKLNSVMSPVLFMYLLIASINMSFILFSLANVTLGTITWHIASQVLVVSLVVEAFYYYWHGHQVMHQNISAAVYDSDWVDKSPKIRRLVYIMSSTVNRKFVYNAGPFNEVTVITFIQVGNDSIILVSYLIKENGHFSKAP
Plutella xylostella	MPPETISSAFYSNVRGWKIFALWIREVNNKYYKCYAALSLVFLYFLYDGLLTLNLIYSPKNLNTFIPELVFLLTSFVLVFKINMVMFKSKLILRAFSIMDSDIFSGETVEQKRITKRYVEMYKKYYRAYFVLGYMSYTFFTIVPFLKHVFFGQELILAICNYYFLSDKERDANIYLYWCYQSLGNFAHMNYGVNIDTFIPGLIMIGIGQFKNNHGICIVFIMLVNCLNVCSHAMFIFRYCSLIEEIFDTAMFVQFGVGAAINCVTLVAIITIFFQLPSNEMFFLILYGVIMAIEIFTPGYLGTQLEHESERTTSAVYECDWMDRSPRFKRNMMLLVERANTSVELTALTMFPLSLETFVSVQEMYVSYIN
Plutella xylostella	MASEKISDGFKSNVFCWRICALWIFEIKNKYYKYYAIPLLVVIFVGYNVLLTLNLIYTPRNLEKFIPELIFYFCEVQNVFKVYVVTIKSKQIKEVFNLLDSDIFIGDTQEHKAITQSYKFLYIKCFNIYCVMCHMAYIHVALPFLIHLIFGKNLDLPICNYYFLSDEFRENSFWLIWWYQAVSSYFHMFYNITIDTFISGLLLMGIAQFKALNSSLINIKETSLDHLNCMEKDDHLQKQLLKCLKHYDLLLQYCSLIQELCNPAMFVQFGIGAASNCVTLAALLLPLPTYEQIFIVFYGSVMAIEIFMPGYLGSQLRHESEQVIRAVYQSDWIDRSETFKRTLKLLVERAQKPVIMTAYSIISLSLSTFISVSLILYN
Plutella xylostella	FKPIAKTYRKFTLAMVMGMMYPNPRTERRRLIYLRKNISFWPVYVMWFYDVFHCLQRLDVDNLTRQLSLGMFLVTILRKKMQNLIEEINADYERYNCMDAGYQVLLIIISIMENQKSLLKLEKVWTYMVLATVAAFPLMALYQTTEHHLFKEGQRFMVHDVDVPWLKEQRFESPYFEILFVYMVYIALVLVLCYTAYDGMFFLCIFHACLKMKIISHQLMGALRDHDDVEQMKRNIAYEFWLVQVFGLTGIQICMNMYQIITSDGSDIDPRYIIFFVAAILHIYVPCFLVSKLSATVSNSAYCAGWEQLADSGVRRSIAIMIARAQIPVQVQALNMIWTVDEYMNGNFYCYFFLNLRNLLTLLFRLRNGSNGLQSSKDSCL
Plutella xylostella	MLKLIQSKLEDPNEPFLGPNLKSLHFWGIILPNNAFKRKIYMCMHASLLLFASIVYVDIWFIRSDFDLLLKSIKYNLLTTINCVKIVTFVAWQGEWLDVIKYVSNADKKSRAKNNEVQNGIIQSYTRYCRVVTYSYWFLTCCTVLTVVLQPIAKYCFSPAYRESVRNGSELFDQVLSHKYIIALTYTPWATVYAGGLINSFDTISICIMVFFKGELQLLENSCTMLFEGGDKGSVFRNVRECQNRHAELVKYASVFNGCLSPIMFLYVLVTSFGLCASVYQITIETSTMQRLLTAEYAIFGVAQLLFYCWHGHDVIHSHSPMRGVFESGWWKHNHCRKEILLLTGQLDQRVYFTAGPFFNLTLGSFVNYFTLLAKLVSLVIIPASSVW
Plutella xylostella	MEEKLAFSGLKLNLRCMRVLGTMFLDPGAGLLQYRIHRFYMRMAILLPFLFIGQQLINIYQVRDDADMVMDCMFNLLTFVNNINKQMTLIWKKDQLQALLDDLKGPLFNQDDVRHKRILLDFYRWSRVVFWVCLSMPITTMVMWSFLSRLPTHRGGNAVEFGIWLPFDPNDDAYFTLVMLYEFTQLTWLGCNNCNVDTFVTILLQQCTTQIRILRMLSQKALPLTKLSKNIGHIFGRPIFFQFLVTAWIICTIVYRIVDVSTYYLSLYYYCFLTDNFGKNPPQSMKLTNAAYYMDWLRLPSRHRRALVIFMERVKSPIELLAGNIVPQSTNTFVSIMKSSYTFYAVLKSTNQIDAASP
Plutella xylostella	MEKLSYKSLSPHVRMLQVSGILPLARDVPPWKYRLHQAYTALMTVIPYLYALQNLGHMYKVRHDAVQVMDSMFLLLSYINMIYKKMVLLLDADQVYELLHVMKGFFAESVNYNYLPSPLFNQDDAAHREILDHHAARALSSLKLFHYLALCSCFFWMAFPTFEHFRGYDLYFPLWMPIDPNKPVNFYIVMLYLFVQWEYHAVVQCTFDLFASYMLAQCTTQVYILRYFVVYRMVTNTQKVFGGAAFCQICVTGWIICTTAYRVVDMDLKSIEFISMVTYLSCVFVQLVLYCNNGNQLAIEVMKLCIFNFTYIICHHFFLGSPIKKTTILESYFSTTKCPLETERFSIVKRK
Plutella xylostella	ASFKFKLLSLVTCGQCCGSNFLAGQLNIWKCGYAWLIFVIFVASMYILLSVVSILYYCLFVTHDEGSHRPLVFPVWLPHDDPHRSPNYELFLGLMYLIIIDFATTFTTYVYIVFHLLLHCYFLINMVMIGLEHLFDDVDDEVATLDCEDGRYKEAKAVFKLRMKNIVDWHNAVLISNILAVYGTVMAYQVIFSSMVMCLMAFYISVVSFIIGNVDICITLLCVGALLQLWIPCYLSSLLRSKGYEVCESAFYSGWHHAGLSRLVHADLRLVMLRAQKPVTIQVTMLPVLGLETFSSVRVATTSYWLLF
Plutella xylostella	NCKLQTSNANTDVGCRNWWTRTPVQGWFFMDVSRSPFLEISFLRQILSQIFLGLALGQLGVFFASNSILLCGQLDLICCSARNARFTALLQNGVKHASLVSQYHDILKDEEHNYIYNTSEMVDSIYHYDEKVVTTMESLTFIFDASVARQGQVAAAYKRRFERFASPLLVLRVVQVTLYLCTLLYAASRKLDTMTVEYLLAVSLDIFIYCYYGNQIIIQVKINQS
Plutella xylostella	LTMQKVFNYLHDPRYPSLCIVLNYFKFFIIWEPSHTPRQRVIYRTILTFYMITYIGQLIYLPISGQPFYYFMILLKQGVFQMAVFKLFNIMRHIADWRRLMDRMSQLETEQLRDPHLQPIVTRYIKHGQKCIMAYWVMSVGITVWTYAKNTVFAVIHLETRGELDPDDVGYFWLWPTGLYSGRWKVYSYVVWQVLYGMCSNIYVNGWDALCVAMMIVLAGQLEVLSAMFKHSLDTDDEVEQERNLVNCYKRYIETHKLCNAMVSPVLFVYLLVASINLALILYSLKSVSFISLQPSVLLACSMFGGLMVQLFFYYWHGHQVIYQSSVVSASVYASAWAAASARVRRRATRRARKHPLYSSQNFICKTVYALFWSSFVNHRY
Plutella xylostella	ILNTLILNGTLIQPNIFFLSFFLLPLSSVVQVMSDLTVDRRCLRTLNIVMYVCQLSSIVLNGFGNTAVDFLAGGLTMLASAQLDLLSNLIILNRPSYNLKLTMTGCCSGMVESWIPETWITWICNFFGNLCISFRFVKEIENIFSVPVFLQFALACMVVSTILMELLVYCYFGHVIIYKSQKVAEAVYSSDWQRTSVNTQRSLMLLMLRAQRPLSITAGKRFHLSLVTFVAVRNLIPTGLQKGQ
Plutella xylostella	MGNSLRQSFNKHHFDFEAPVIHVHDFHPQIRVLLSMNGLFFNNKDSLLRFVLPAICICLSVVATTLELLAMWHALQEQDSALFTEAFAYCVIIGVVPFLYLCNFMKSDKIYALVDGMDKDFVTISKLGEPYSLISNILAVYGTVMAYQVIFSSMVMCLMAFYISVVSFIVGFNDEVSSSSRSILHRTLISCLKINFTPLTLRVGGLLGFPIIYIINILKCTYRILVCTCVHGKCLPIF

## Sheet: S4C
Table S4C. Synteny of genes in Lepidoptera genomes
Species A	Species B	number of rearranged pairs out of 1121 common reprentative pairs**	percent of rearranged pairs out of 1121 common reprentative pairs**
Melitaea_cinxia	Heliconius_melpomene	37	0.0330062
Melitaea_cinxia	Danaus_plexippus	46	0.0410348
Danaus_plexippus	Heliconius_melpomene	50	0.044603
Melitaea_cinxia	Lerema_accius	68	0.0606601
Melitaea_cinxia	Bombyx_mori	72	0.0642284
Melitaea_cinxia	Papilio_glaucus	77	0.0686887
Lerema_accius	Heliconius_melpomene	80	0.0713649
Bombyx_mori	Heliconius_melpomene	82	0.073149
Papilio_glaucus	Heliconius_melpomene	84	0.0749331
Lerema_accius	Danaus_plexippus	85	0.0758252
Bombyx_mori	Danaus_plexippus	89	0.0793934
Papilio_glaucus	Danaus_plexippus	89	0.0793934
Plutella_xylostella	Melitaea_cinxia	100	0.0892061
Plutella_xylostella	Heliconius_melpomene	103	0.0918822
Bombyx_mori	Lerema_accius	104	0.0927743
Papilio_glaucus	Lerema_accius	105	0.0936664
Papilio_glaucus	Bombyx_mori	111	0.0990187
Plutella_xylostella	Bombyx_mori	111	0.0990187
Plutella_xylostella	Danaus_plexippus	111	0.0990187
Plutella_xylostella	Papilio_glaucus	123	0.109723
Plutella_xylostella	Lerema_accius	124	0.110616
** the procedure to select these pairs is shown in supplemental Figure S4
