# Supplementary material for: Skipper genome sheds light on unique phenotypic traits and phylogeny
Source: BMC Genomics. 2015 Aug 27;16(1):639. doi: 10.1186/s12864-015-1846-0 (PMC4551732; doi:10.1186/s12864-015-1846-0)
Supplement: Additional file 5: Table S5. — Distribution of SNPs in the Papilio glaucus and Lerema accius genomes, related to Fig. 3. (XLSX 226 kb) [file 12864_2015_1846_MOESM5_ESM.xlsx]

## Sheet: Index
Supplementary Table S5. Distribution of SNPs in the Papilio glaucus genome, related to Figure 3.
This file contains multiple sheets and each sheet corresponds to one supplement table
S5A	supplementary Table S5A. Proteins of Lerema accius that are significantly enriched in mutations caused by SNPs (disordered regions excluded)
S5B	supplementary Table S5B. Proteins of Papilio glaucus that are significantly enriched in mutations caused by SNPs (disordered regions excluded)
S5C	supplementary Table S5C. Enriched GO terms associated with Lerema accius proteins (excluding disordered regions) that are significantly enriched in mutations
S5D	supplementary Table S5D. Enriched GO terms associated with Papilio glaucus proteins (excluding disordered regions) that are significantly enriched in mutations

## Sheet: S5A
Table S5A. Proteins of Lerema accius that are significantly enriched in mutations caused by SNPs (disordered regions excluded)
protein ID	length	SNP count	P-value	Q-value (FDR)	Annotation	GO terms
lac2152.27	2296	49	0	0	Protein abnormal spindle	GO:0032027,GO:0051383,GO:0030037,GO:0000226,GO:0007067,GO:0005815,GO:0005874,GO:0005875,GO:0005737,GO:0030954,GO:0005813,GO:0005634,GO:0030706,GO:0000922,GO:0030723,GO:0048477,GO:0008017,GO:0051295,GO:0051297,GO:0007051,GO:0007052,GO:0007282,GO:0048132,GO:0051642,GO:0007017,GO:0000132,GO:0048854,GO:0005515,GO:0007097
lac866.14	2220	54	0	0	Unknown	GO:0007424,GO:0005201,GO:0051539,GO:0040005,GO:0007475,GO:0008362,GO:0046331,GO:0005509,GO:0031012,GO:0005578
lac41.21	2437	49	0	0	Putative aldehyde oxidase-like protein	GO:0050660,GO:0016614,GO:0051536,GO:0051537,GO:0004854,GO:0005506,GO:0055114,GO:0009055
lac1586.10	1942	111	0	0	Breast cancer type 2 susceptibility protein homolog	GO:0006310,GO:0005737,GO:0032355,GO:0051298,GO:0000724,GO:0042127,GO:0005813,GO:0035264,GO:0007584,GO:0003697,GO:0006355,GO:0007283,GO:0031619,GO:0043015,GO:0005634,GO:0030879,GO:0051276
lac518.1	1887	53	0	0	Zinc finger protein Xfin	GO:0045931,GO:0005737,GO:0031935,GO:0006357,GO:0005634,GO:0007476,GO:0006355,GO:0046331,GO:0045892,GO:0003723,GO:0003676,GO:0007155,GO:0046872,GO:0030178
lac14.54	1898	86	0	0	Fatty acid synthase	GO:0006633,GO:0047451,GO:0006631,GO:0004320,GO:0015939,GO:0031325,GO:0008144,GO:0035338,GO:0008270,GO:0001649,GO:0016491,GO:0005737,GO:0070062,GO:0016295,GO:0005835,GO:0016020,GO:0071353,GO:0005739,GO:0006112,GO:0005794,GO:0006767,GO:0006766,GO:0044822,GO:0004315,GO:0016788,GO:0047117,GO:0042587,GO:0005886,GO:0044255,GO:0055114,GO:0006084,GO:0042470,GO:0005829,GO:0004312,GO:0004313,GO:0016296,GO:…
lac3082.1	1400	53	0	0	Unknown	None
lac172.24	1362	42	0	0	Centrosomal protein of 290 kDa	GO:0042462,GO:0048839,GO:0021549,GO:0048793,GO:0060271,GO:0042048,GO:0005813,GO:0005634,GO:0007369,GO:0030916,GO:0090316,GO:0034451,GO:0001654,GO:0030902,GO:0015031,GO:0042995,GO:0043010
lac33723.1	1362	74	0	0	Uncharacterized 11.2 kDa protein in IE1-IEN intergenic region	GO:0006030,GO:0005576,GO:0008061
lac1634.5	1305	39	0	0	DC-STAMP domain-containing protein 2	GO:0016021
lac95.15	1262	37	0	0	Hemicentin-1	GO:0016319,GO:0005938,GO:0005604,GO:0070062,GO:0007601,GO:0050896,GO:0008406,GO:0008038,GO:0007419,GO:0008046,GO:0048036,GO:0005886,GO:0007411,GO:0030424,GO:0030054,GO:0005509
lac2590.9	1101	49	0	0	Zinc finger protein Xfin	GO:0045931,GO:0005737,GO:0031935,GO:0006357,GO:0005634,GO:0007476,GO:0006355,GO:0046331,GO:0045892,GO:0003723,GO:0003676,GO:0007155,GO:0046872,GO:0030178
lac3441.10	1147	34	0	0	Putative BEN domain-containing protein B1	GO:0016747
lac4511.8	1078	34	0	0	Helicase required for RNAi-mediated heterochromatin assembly 1	GO:0006338,GO:0030702,GO:0005829,GO:0005634,GO:0005524,GO:0003723,GO:0007059,GO:0031048,GO:0004386,GO:0031380,GO:0007049,GO:0031379
lac4107.3	903	87	0	0	Unknown	None
lac1402.28	853	85	0	0	Unknown	None
lac671.1	838	64	0	0	Uncharacterized protein K02A2.6	GO:0015074,GO:0008270,GO:0003676
lac289.33	789	32	0	0	Unknown	GO:0030246,GO:0007399
lac5129.5	761	29	0	0	IQ and AAA domain-containing protein 1-like	GO:0005524
lac90767.16	728	50	0	0	Tenascin-X	GO:0006631,GO:0042834,GO:0006909,GO:0030036,GO:0007160,GO:0042742,GO:0032963,GO:0043506,GO:0016337,GO:0005615,GO:0043206,GO:0016021,GO:0005178,GO:0006641,GO:0009986,GO:0006910,GO:0048251,GO:0046331,GO:0007155,GO:0008201,GO:0070062,GO:0005044,GO:0005622,GO:0030199,GO:0005515,GO:0005578
lac114.4	694	28	0	0	Zinc finger protein 84	GO:0045931,GO:0031935,GO:0006357,GO:0005634,GO:0007476,GO:0006355,GO:0046331,GO:0045892,GO:0006351,GO:0003676,GO:0003677,GO:0007155,GO:0046872,GO:0030178,GO:0008270
lac1350.10	650	30	0	0	Unknown	None
lac2575.14	662	45	0	0	Serine protease easter	GO:0004252,GO:0009950,GO:0031638,GO:0006952,GO:0005576,GO:0007311,GO:0008063,GO:0006508,GO:0008233,GO:0008236
lac193.2	761	28	0	0	Unknown	None
lac403.7	640	43	0	0	Unknown	None
lac9230.2	625	27	0	0	Zinc finger protein 271	GO:0045931,GO:0031935,GO:0006357,GO:0005634,GO:0007476,GO:0006355,GO:0046331,GO:0045892,GO:0006351,GO:0003676,GO:0003677,GO:0007155,GO:0046872,GO:0030178
lac704.7	613	29	0	0	Breast cancer type 1 susceptibility protein homolog	GO:0006633,GO:1902042,GO:2000617,GO:0035067,GO:2000145,GO:0051574,GO:0044030,GO:0019899,GO:0009048,GO:0010628,GO:0004842,GO:0051571,GO:0005737,GO:0071158,GO:0006349,GO:0031572,GO:0031436,GO:0006301,GO:0000724,GO:0071356,GO:0005813,GO:0005634,GO:0045766,GO:0030529,GO:0005654,GO:0070512,GO:0051865,GO:0006260,GO:0031398,GO:0070531,GO:0045944,GO:0043009,GO:0035066,GO:0005694,GO:0042127,GO:2000378,GO:…
lac4402.3	602	26	0	0	Zinc finger protein 568	GO:0043565,GO:0006349,GO:0006355,GO:0003700,GO:0005634,GO:0007379,GO:0045892,GO:0006351,GO:0003677,GO:0043007,GO:0046872,GO:0043035
lac65.10	596	29	0	0	Glucose dehydrogenase [FAD, quinone]	GO:0050660,GO:0008812,GO:0006066,GO:0005576,GO:0046693,GO:0008364,GO:0006006,GO:0045455,GO:0055114,GO:0016491
lac101.6	1233	34	0	0	Xanthine dehydrogenase	GO:0050660,GO:0043546,GO:0008762,GO:0006206,GO:0051537,GO:0005777,GO:0048072,GO:0006525,GO:0006568,GO:0005875,GO:0009115,GO:0004854,GO:0004855,GO:0008340,GO:0005506,GO:0009055,GO:0006144,GO:0055114,GO:0006650
lac54.19	850	29	0	0	Unknown	None
lac808.8	568	33	0	0	Unknown	None
lac621.1	547	25	0	0	Tenascin-X	GO:0005178,GO:0006631,GO:0016337,GO:0005615,GO:0043206,GO:0005578,GO:0006641,GO:0048251,GO:0030036,GO:0005622,GO:0007160,GO:0043506,GO:0030199,GO:0032963,GO:0007155,GO:0008201,GO:0070062
lac497.4	487	34	0	0	Tigger transposable element-derived protein 4	GO:0005634,GO:0003677
lac1031.11	467	25	0	0	Unknown	None
lac1065.9	439	24	0	0	Glycerate kinase	GO:0005737,GO:0008887,GO:0006468,GO:0005739,GO:0005524
lac700.14	516	24	0	0	Thyroid adenoma-associated protein homolog	None
lac992.12	522	24	0	0	Zinc finger BED domain-containing protein 1	GO:0004803,GO:0003676,GO:0008152,GO:0003677,GO:0046983,GO:0046872,GO:0000228
lac6079.4	528	24	0	0	Ecdysteroid UDP-glucosyltransferase	GO:0016758,GO:0015020,GO:0008152
lac558.12	360	34	0	0	Zinc finger protein 84	GO:0045931,GO:0031935,GO:0006357,GO:0005634,GO:0007476,GO:0006355,GO:0046331,GO:0045892,GO:0006351,GO:0003676,GO:0003677,GO:0007155,GO:0046872,GO:0030178,GO:0008270
lac558.6	351	24	0	0	Unknown	None
lac1576.33	340	21	0	0	Unknown	None
lac354.37	342	21	0	0	Unknown	None
lac376.13	306	25	0	0	Trypsin-7	GO:0007586,GO:0004252,GO:0005576,GO:0006508
lac2323.1	227	24	0	0	Cytochrome P450 4g15	GO:0004497,GO:0016020,GO:0043231,GO:0020037,GO:0016705,GO:0005789,GO:0006694,GO:0005506,GO:0055114,GO:0009055
lac1702.29	230	21	0	0	Unknown	None
lac192.1	195	18	0	0	S-antigen protein	GO:0042600,GO:0020003,GO:0005201,GO:0031012,GO:0007304,GO:0022008
lac56.3	186	22	0	0	Unknown	None
lac473.3	168	27	0	0	Unknown	None
lac163.8	144	21	0	0	Unknown	None
lac6079.3	500	23	0	0	Ecdysteroid UDP-glucosyltransferase	GO:0016758,GO:0015020,GO:0008152
lac1369.2	620	25	0	0	Protein toll	GO:0009897,GO:0019732,GO:0019730,GO:0006963,GO:0019955,GO:0006967,GO:0035007,GO:0008063,GO:0006955,GO:0007416,GO:0005737,GO:0070976,GO:0016021,GO:0009617,GO:0000281,GO:0006952,GO:0042802,GO:0016201,GO:0009880,GO:0045087,GO:0035172,GO:0050832,GO:0050830,GO:0005887,GO:0005886,GO:0007155,GO:0007352,GO:0043234,GO:0007507,GO:0009950,GO:0009620,GO:0004888,GO:0005515,GO:0030097,GO:0045610,GO:0005769,GO:…
lac5.14	298	19	0	0	Unknown	GO:0006030,GO:0005576,GO:0008061
lac884.26	214	17	0	0	Unknown	None
lac6079.1	570	24	1.66533e-15	3.82694e-13	UDP-glucuronosyltransferase 2B15	GO:0043231,GO:0052696,GO:0016021,GO:0042493,GO:0009813,GO:0005789,GO:0032870,GO:0008152,GO:0019439,GO:0015020
lac741.38	269	18	4.996e-15	1.12758e-12	Putative uncharacterized protein FLJ45035	GO:0005201,GO:0022008,GO:0031012
lac2575.18	464	22	6.21725e-15	1.37859e-12	Limulus clotting factor C	GO:0004252,GO:0042381,GO:0030246,GO:0005576,GO:0007155,GO:0006508
lac4025.23	975	30	9.54792e-15	2.08062e-12	Alpha-xylosidase	GO:0017177,GO:0005975,GO:0030246,GO:0005576,GO:0061634,GO:0004558,GO:0005875
lac193.19	527	23	1.18794e-14	2.54481e-12	Solute carrier family 22 member 1	GO:0016021,GO:0016323,GO:0015101,GO:0055085,GO:0008513
lac259.2	167	15	1.9762e-14	4.16286e-12	Unknown	GO:0050777,GO:0009609,GO:0045824,GO:0005515,GO:0061060,GO:0005102
lac330.2	593	24	2.05391e-14	4.25564e-12	Enteropeptidase	GO:0004252,GO:0016021,GO:0005903,GO:0005044,GO:0006508
lac235.13	1455	36	2.91989e-14	5.95233e-12	Zinc finger protein Xfin	GO:0045931,GO:0005737,GO:0031935,GO:0006357,GO:0005634,GO:0007476,GO:0006355,GO:0046331,GO:0045892,GO:0003723,GO:0003676,GO:0007155,GO:0046872,GO:0030178
lac834.31	175	15	4.27436e-14	8.57518e-12	Unknown	None
lac14.53	440	21	4.4964e-14	8.87969e-12	Fatty acid synthase	GO:0006633,GO:0047451,GO:0042470,GO:0005835,GO:0004320,GO:0016295,GO:0016296,GO:0016788,GO:0004317,GO:0004312,GO:0004313,GO:0047117,GO:0004316,GO:0008270,GO:0004314,GO:0004315,GO:0004319,GO:0055114,GO:0016491
lac7165.8	562	23	7.60503e-14	1.47877e-11	Zinc finger protein 235	GO:0045931,GO:0031935,GO:0006357,GO:0003700,GO:0005634,GO:0007476,GO:0006355,GO:0046331,GO:0045892,GO:0006351,GO:0003676,GO:0003677,GO:0007155,GO:0046872,GO:0030178,GO:0008270
lac338.3	2465	47	8.43769e-14	1.61582e-11	Ecdysteroid UDP-glucosyltransferase	GO:0016758,GO:0015020,GO:0008152
lac606.20	512	22	1.02918e-13	1.94146e-11	Unknown	None
lac174.15	966	29	1.249e-13	2.32149e-11	Zinc finger protein 26	GO:0045931,GO:0031935,GO:0006357,GO:0003700,GO:0005634,GO:0007476,GO:0006355,GO:0046331,GO:0045892,GO:0003676,GO:0003677,GO:0007155,GO:0046872,GO:0030178
lac4798.1	369	19	2.12608e-13	3.89442e-11	Unknown	None
lac210.9	129	13	2.73226e-13	4.93329e-11	Unknown	None
lac1586.12	1983	41	3.34066e-13	5.94685e-11	Unknown	GO:0007424,GO:0005201,GO:0051539,GO:0040005,GO:0007475,GO:0008362,GO:0046331,GO:0005509,GO:0031012,GO:0005578
lac1533.31	287	17	4.15445e-13	7.2928e-11	Unknown	None
lac104499.1	167	14	4.33542e-13	7.50622e-11	Unknown	None
lac234.13	553	22	5.10703e-13	8.72266e-11	Peroxidase	GO:0042600,GO:0046872,GO:0006909,GO:0020037,GO:0004601,GO:0005576,GO:0042744,GO:0007306,GO:0022008,GO:0005506,GO:0006979,GO:0055114
lac152.4	170	14	5.54556e-13	9.34538e-11	Unknown	None
lac217.41	108	12	6.9178e-13	1.15045e-10	Unknown	None
lac24053.1	146	13	1.36713e-12	2.24404e-10	Unknown	None
lac2304.9	986	28	1.37734e-12	2.23182e-10	WD repeat-containing protein 6	GO:0005737,GO:0008285,GO:0008286,GO:0043560,GO:0044822,GO:0007050,GO:0048009,GO:0005515,GO:0005886,GO:0043234,GO:0010507,GO:0008180
lac1417.12	221	15	1.39855e-12	2.2375e-10	Attacin-A	GO:0019731,GO:0045087,GO:0050830,GO:0005576,GO:0042742,GO:0031201
lac3140.12	363	18	1.73728e-12	2.74468e-10	3-ketoacyl-CoA thiolase, mitochondrial	GO:0006631,GO:0070062,GO:0006635,GO:0044822,GO:0005811,GO:0005739,GO:0008152,GO:0005743,GO:0016747,GO:0003988,GO:0071456,GO:1901029,GO:0005875,GO:1902109
lac114.2	421	19	2.20479e-12	3.44029e-10	Protein glass	GO:0009649,GO:0042051,GO:0003700,GO:0005634,GO:0007601,GO:0003705,GO:0035271,GO:0006355,GO:0045944,GO:0006351,GO:0043153,GO:0003677,GO:0007605,GO:0010114,GO:0046872,GO:0050896,GO:0003676,GO:0001752
lac886.19	122	12	3.01736e-12	4.65079e-10	Unknown	None
lac1212.25	615	22	4.13813e-12	6.30143e-10	Glucose dehydrogenase [FAD, quinone]	GO:0050660,GO:0016614,GO:0008812,GO:0006066,GO:0005576,GO:0046693,GO:0008364,GO:0006006,GO:0045455,GO:0055114,GO:0016491
lac24471.4	335	17	4.94615e-12	7.4422e-10	Unknown	GO:0005975,GO:0005576,GO:0008061,GO:0006030,GO:0004568,GO:0006032
lac2590.8	753	24	5.01499e-12	7.45699e-10	Zinc finger protein 26	GO:0045931,GO:0031935,GO:0006357,GO:0003700,GO:0005634,GO:0007476,GO:0006355,GO:0046331,GO:0045892,GO:0003676,GO:0003677,GO:0007155,GO:0046872,GO:0030178
lac680.25	503	20	5.83888e-12	8.58112e-10	Unknown	None
lac856.30	164	13	6.05505e-12	8.79652e-10	Glutathione S-transferase 1	GO:0005737,GO:0004364,GO:0006749
lac8792.9	164	13	6.05505e-12	8.69656e-10	Unknown	None
lac851.16	565	21	6.18139e-12	8.77827e-10	Unknown	None
lac28.1	1219	30	7.79388e-12	1.09452e-09	Unknown	None
lac62.72	773	24	8.61078e-12	1.19595e-09	Meckelin	GO:0036038,GO:0042384,GO:0060271,GO:0060170,GO:0005813,GO:0016021,GO:0031005,GO:0048754,GO:0005789,GO:0030659,GO:0010826,GO:0051082,GO:0030433
lac4479.20	103	11	9.74965e-12	1.33941e-09	Unknown	None
lac884.15	105	11	1.20638e-11	1.63951e-09	Unknown	GO:0005575,GO:0003674,GO:0008150
lac225.14	1083	28	1.2307e-11	1.65477e-09	Bile salt-activated lipase	GO:0005737,GO:0006707,GO:0005615,GO:0030157,GO:0052689,GO:0005575,GO:0008150,GO:0008152,GO:0004806,GO:0046514,GO:0004771,GO:0070062
lac2627.15	214	14	1.26964e-11	1.68916e-09	Putative nuclease HARBI1	GO:0005737,GO:0004518,GO:0005634,GO:0046872
lac1082.24	221	14	1.95337e-11	2.57173e-09	15-hydroxyprostaglandin dehydrogenase [NAD(+)]	GO:0005737,GO:0007567,GO:0045786,GO:0008152,GO:0003824,GO:0051287,GO:0097070,GO:0004022,GO:0006066,GO:0016404,GO:0006693,GO:0007179,GO:0070403,GO:0007565,GO:0004957,GO:0030728,GO:0070493,GO:0055114,GO:0016491
lac741.22	1107	28	2.03337e-11	2.64946e-09	Glucose dehydrogenase [FAD, quinone]	GO:0005575,GO:0050660,GO:0008812,GO:0006066,GO:0005576,GO:0046693,GO:0008364,GO:0006006,GO:0045455,GO:0055114,GO:0016491
lac2.21	481	19	2.18059e-11	2.81229e-09	UDP-glucuronosyltransferase 2B15	GO:0043231,GO:0052696,GO:0016021,GO:0042493,GO:0009813,GO:0005789,GO:0032870,GO:0008152,GO:0019439,GO:0015020
lac4446.13	112	11	2.45781e-11	3.13781e-09	Zinc finger protein 2 homolog	GO:0043565,GO:0003700,GO:0005634,GO:0006355,GO:0001077,GO:0006351,GO:0003677,GO:0046872,GO:0032968,GO:0007527
lac1831.5	272	15	2.70527e-11	3.41919e-09	Unknown	None
lac9230.3	818	24	2.73439e-11	3.42178e-09	Zinc finger protein 84	GO:0045931,GO:0031935,GO:0006357,GO:0005634,GO:0007476,GO:0006355,GO:0046331,GO:0045892,GO:0006351,GO:0003676,GO:0003677,GO:0007155,GO:0046872,GO:0030178,GO:0008270
lac549.23	227	14	2.79244e-11	3.46017e-09	THAP domain-containing protein 6	GO:0046872,GO:0003676,GO:0015630,GO:0003677
lac2738.16	149	12	3.2417e-11	3.97784e-09	Unknown	GO:0005215,GO:0008431,GO:0006810,GO:0005622
lac558.5	438	18	3.82047e-11	4.64297e-09	Unknown	None
lac1871.10	1221	29	3.94468e-11	4.74827e-09	Glucose dehydrogenase [FAD, quinone]	GO:0042335,GO:0008812,GO:0004344,GO:0006066,GO:0005576,GO:0046693,GO:0008364,GO:0006006,GO:0050660,GO:0055114
lac1457.1	501	19	4.34895e-11	5.18551e-09	Zinc finger protein 26	GO:0005737,GO:0005819,GO:0003700,GO:0005634,GO:0006355,GO:0008270,GO:0003676,GO:0003677,GO:0046872,GO:0005876
lac1915.18	118	11	4.35522e-11	5.14445e-09	Biotin--protein ligase	GO:0019899,GO:0009374,GO:0000785,GO:0005737,GO:0070781,GO:0005739,GO:0004080,GO:0018271,GO:0005652,GO:0016363,GO:0005524,GO:0042803,GO:0008283,GO:0018054,GO:0009305,GO:0071110,GO:0009408,GO:0016570,GO:0005829,GO:0005700,GO:0004079,GO:0004078,GO:0004077
lac558.16	192	13	4.41798e-11	5.17026e-09	Unknown	None
lac680.19	1665	34	4.90669e-11	5.68951e-09	Venom carboxylesterase-6	GO:0005575,GO:0005576,GO:0008150,GO:0052689
lac1844.20	335	16	5.07624e-11	5.8326e-09	Diphthamide biosynthesis protein 7	GO:0005575,GO:0003674,GO:0017183,GO:0008150,GO:0005515
lac1117.3	197	13	6.08962e-11	6.93393e-09	PiggyBac transposable element-derived protein 4	None
lac616.2	512	19	6.27155e-11	7.07733e-09	Unknown	None
lac1202.5	123	11	6.84961e-11	7.66126e-09	Unknown	None
lac164.11	516	19	7.14825e-11	7.92515e-09	Juvenile hormone esterase	GO:0005575,GO:0004453,GO:0008150,GO:0052689
lac161995.1	1446	31	1.05504e-10	1.15954e-08	Unknown	None
lac229.7	1448	31	1.09075e-10	1.18845e-08	Zinc finger protein Xfin	GO:0045931,GO:0005737,GO:0031935,GO:0006357,GO:0005634,GO:0007476,GO:0006355,GO:0046331,GO:0045892,GO:0003723,GO:0003676,GO:0007155,GO:0046872,GO:0030178
lac338.11	481	18	1.72389e-10	1.86224e-08	Ecdysteroid UDP-glucosyltransferase	GO:0016758,GO:0003851,GO:0008152
lac949.5	2338	40	1.9605e-10	2.09989e-08	Fatty acid synthase	GO:0006633,GO:0047451,GO:0006631,GO:0004320,GO:0008152,GO:0015939,GO:0031325,GO:0008144,GO:0035338,GO:0008270,GO:0001649,GO:0016491,GO:0005737,GO:0070062,GO:0016295,GO:0005835,GO:0016020,GO:0071353,GO:0005739,GO:0006112,GO:0005794,GO:0006767,GO:0006766,GO:0044822,GO:0004315,GO:0016788,GO:0047117,GO:0042587,GO:0005886,GO:0044255,GO:0055114,GO:0006084,GO:0042470,GO:0005829,GO:0004312,GO:0004313,GO:…
lac727.15	264	14	2.04956e-10	2.17684e-08	Pyruvate kinase	GO:0005737,GO:0030955,GO:0000287,GO:0030446,GO:0030447,GO:0030445,GO:0016310,GO:0005829,GO:0005811,GO:0036180,GO:0009267,GO:0005886,GO:0004743,GO:0044416,GO:0009986,GO:0006096,GO:0005524,GO:0036170
lac233.32	907	24	2.16856e-10	2.28403e-08	Transposable element P transposase	GO:0004803,GO:0006313,GO:0015074,GO:0016740,GO:0003676,GO:0003693,GO:0046872
lac198.10	488	18	2.17056e-10	2.26725e-08	Serine protease easter	GO:0004252,GO:0009950,GO:0031638,GO:0006952,GO:0005576,GO:0007311,GO:0008063,GO:0006508,GO:0008233,GO:0008236
lac66.116	688	21	2.25728e-10	2.3385e-08	Tectonic-1	GO:0005737,GO:0035869,GO:0036038,GO:0001701,GO:0021904,GO:0060271,GO:0021537,GO:0005856,GO:0008589,GO:0021523,GO:0001841,GO:0016020,GO:0021956,GO:0005615
lac89302.70	267	14	2.37574e-10	2.44122e-08	Anoctamin-5	GO:0005229,GO:0031982,GO:1902476,GO:0016021,GO:0005622,GO:0034220,GO:0006821,GO:0005886,GO:0005789,GO:0055085
lac741.25	375	16	2.64061e-10	2.69151e-08	Unknown	None
lac11834.6	1081	26	2.9871e-10	3.02031e-08	Zinc finger protein 26	GO:0003700,GO:0005634,GO:0006355,GO:0003676,GO:0003677,GO:0046872
lac558.7	1340	29	3.32787e-10	3.33817e-08	Zinc finger protein Xfin	GO:0045931,GO:0005737,GO:0031935,GO:0006357,GO:0005634,GO:0007476,GO:0006355,GO:0046331,GO:0045892,GO:0003723,GO:0003676,GO:0007155,GO:0046872,GO:0030178
lac1363.39	1010	25	3.62468e-10	3.60727e-08	Iduronate 2-sulfatase	GO:0005764,GO:0046872,GO:0004423,GO:0008484,GO:0008152
lac3947.6	80	9	4.65652e-10	4.59795e-08	Unknown	GO:0005575,GO:0003674,GO:0008150
lac233.60	945	24	4.86901e-10	4.77049e-08	Probable G-protein coupled receptor 112	GO:0016021,GO:0005886,GO:0007186,GO:0007218,GO:0004930
lac947.4	283	14	5.06619e-10	4.9255e-08	Unknown	None
lac2473.10	149	11	5.41711e-10	5.22648e-08	Unknown	None
lac90767.15	287	14	6.07608e-10	5.81785e-08	von Willebrand factor D and EGF domain-containing protein	GO:0006909,GO:0005044,GO:0016021,GO:0006910,GO:0046331,GO:0042742,GO:0009986,GO:0042834,GO:0005576
lac4025.29	341	15	6.2294e-10	5.91981e-08	Structure-specific endonuclease subunit SLX4	GO:0043234,GO:0008283,GO:0045132,GO:0006281,GO:0000712,GO:0017108,GO:0000715,GO:0006260,GO:0033557,GO:0005515,GO:0007095,GO:0007131
lac558.10	342	15	6.48358e-10	6.11538e-08	Zinc finger protein 155	GO:0045931,GO:0031935,GO:0006357,GO:0003700,GO:0005634,GO:0007476,GO:0046331,GO:0045892,GO:0006351,GO:0003676,GO:0003677,GO:0007155,GO:0046872,GO:0030178
lac79.25	806	22	6.77412e-10	6.34208e-08	Carboxypeptidase A2	GO:0006508,GO:0004181,GO:0004180,GO:0008270,GO:0005576
lac1421.5	883	23	6.85269e-10	6.36846e-08	DNA mismatch repair protein Mlh3	GO:0003696,GO:0032390,GO:0032389,GO:0019237,GO:0005634,GO:0003682,GO:0006298,GO:0007144,GO:0030983,GO:0001673,GO:0008104,GO:0032300,GO:0007140,GO:0016887,GO:0000795,GO:0007130,GO:0007131,GO:0005712,GO:0032407,GO:0003697,GO:0005524
lac919.5	470	17	9.11716e-10	8.41108e-08	Methionine synthase reductase	GO:0005737,GO:0006306,GO:0050660,GO:0030586,GO:0016709,GO:0005829,GO:0003958,GO:0016723,GO:0008150,GO:0010181,GO:0005506,GO:0009086,GO:0046655,GO:0055114,GO:0016491
lac2142.14	37	7	9.28532e-10	8.50414e-08	Unknown	None
lac6865.12	537	18	9.838e-10	8.94551e-08	Luciferin 4-monooxygenase	GO:0008218,GO:0005777,GO:0003824,GO:0008152,GO:0046872,GO:0047077,GO:0005524
lac779.4	748	21	9.96175e-10	8.99333e-08	Serendipity locus protein alpha	GO:0005737,GO:0031941,GO:0016020,GO:0032154,GO:0007349,GO:0005886
lac920.16	21	6	1.00831e-09	9.03833e-08	Unknown	None
lac1116.4	474	17	1.03519e-09	9.21394e-08	Nose resistant to fluoxetine protein 6	GO:0007275,GO:0016021,GO:0006869,GO:0016747,GO:0008289
lac114.3	682	20	1.18041e-09	1.0433e-07	Zinc finger protein Xfin	GO:0005737,GO:0005634,GO:0006355,GO:0008270,GO:0003676,GO:0046872,GO:0003723
lac870.15	549	18	1.3896e-09	1.21966e-07	Esterase FE4	GO:0060179,GO:0007476,GO:0052689
lac741.7	424	16	1.54107e-09	1.34328e-07	SprT-like domain-containing protein Spartan	GO:0006281,GO:0005634,GO:0006974,GO:0003677,GO:0046872,GO:0005694
lac1446.1	367	15	1.69057e-09	1.4635e-07	Neuropeptide Y receptor	GO:0004930,GO:0007166,GO:0016021,GO:0005886,GO:0007218,GO:0004983,GO:0001653,GO:0005887,GO:0008188,GO:0007186
lac210.21	429	16	1.82043e-09	1.5652e-07	Zinc finger protein 583	GO:0045931,GO:0031935,GO:0006357,GO:0005634,GO:0007476,GO:0006355,GO:0046331,GO:0045892,GO:0006351,GO:0003676,GO:0003677,GO:0007155,GO:0046872,GO:0030178
lac109.10	430	16	1.8816e-09	1.60686e-07	Unknown	None
lac1734.24	215	12	2.21961e-09	1.8828e-07	Glutathione S-transferase 2	GO:0005737,GO:0004364,GO:0006979,GO:0004602,GO:0006749
lac1369.4	638	19	2.36105e-09	1.98942e-07	Protein toll	GO:0009897,GO:0019732,GO:0019730,GO:0006963,GO:0019955,GO:0006967,GO:0035007,GO:0008063,GO:0006955,GO:0007416,GO:0005737,GO:0070976,GO:0016021,GO:0009617,GO:0000281,GO:0006952,GO:0042802,GO:0016201,GO:0009880,GO:0045087,GO:0035172,GO:0050832,GO:0050830,GO:0005887,GO:0005886,GO:0007155,GO:0007352,GO:0043234,GO:0007507,GO:0009950,GO:0009620,GO:0004888,GO:0005515,GO:0030097,GO:0045610,GO:0005769,GO:…
lac109.11	270	13	2.88316e-09	2.41326e-07	Unknown	None
lac7406.1	1958	34	2.9382e-09	2.44315e-07	Zinc finger protein 271	GO:0045931,GO:0031935,GO:0006357,GO:0003700,GO:0005634,GO:0030154,GO:0007476,GO:0002437,GO:0007275,GO:0045629,GO:0006355,GO:0007283,GO:0046331,GO:0045892,GO:0006351,GO:0003676,GO:0003677,GO:0007155,GO:0002829,GO:0046872,GO:0030178
lac8792.23	271	13	3.0139e-09	2.48972e-07	Acyl-CoA Delta(11) desaturase	GO:0006633,GO:0060179,GO:0009744,GO:0070328,GO:0005783,GO:0017105,GO:0019216,GO:0031410,GO:0006723,GO:0005811,GO:0005789,GO:0042593,GO:0042811,GO:0048047,GO:0005506,GO:0004768,GO:0010506,GO:0016021,GO:0055114
lac49.15	326	14	3.11459e-09	2.55619e-07	tRNA (guanine-N(7)-)-methyltransferase non-catalytic subunit wuho	GO:0030488,GO:0036265,GO:0005634,GO:0001673,GO:0007283,GO:0001674,GO:0048477,GO:0007275
lac236.39	960	23	3.27736e-09	2.67242e-07	Unknown	None
lac7165.5	452	16	3.8085e-09	3.08562e-07	Zinc finger protein 227	GO:0005737,GO:0005819,GO:0003700,GO:0005634,GO:0006355,GO:0008270,GO:0003676,GO:0003677,GO:0046872,GO:0005876,GO:0006351
lac397.8	734	20	4.05328e-09	3.26302e-07	Unknown	None
lac4252.3	2716	41	4.14568e-09	3.31628e-07	Vinculin	GO:0005737,GO:0007160,GO:0007016,GO:0006909,GO:0015629,GO:0005198,GO:0003779,GO:0048812,GO:0005886,GO:0007155,GO:0005925
lac1807.11	229	12	4.51226e-09	3.58682e-07	Unknown	None
lac1004.7	337	14	4.74411e-09	3.74755e-07	Unknown	None
lac493.6	596	18	4.95173e-09	3.88726e-07	Unknown	None
lac272.39	1516	29	5.13167e-09	4.00366e-07	Hemocytin	GO:0007599,GO:0005515,GO:0042381,GO:0008270,GO:0030246,GO:0042060,GO:0005576,GO:0035006,GO:0008061,GO:0003676,GO:0007155,GO:0006030,GO:0042803
lac473.18	287	13	5.98076e-09	4.63747e-07	Peroxisome assembly protein 12	GO:0008022,GO:0007031,GO:0006625,GO:0005777,GO:0005779,GO:0016567,GO:0008270,GO:0007286,GO:0004842,GO:0048137
lac406.23	993	23	6.11006e-09	4.70884e-07	Tonsoku-like protein	GO:0005575,GO:0003674,GO:0008150,GO:0005515
lac162001.6	147	10	7.24051e-09	5.54623e-07	Bombyxin A-1	GO:0005615
lac409.24	240	12	7.62056e-09	5.80219e-07	Unknown	None
lac217.28	295	13	8.29027e-09	6.2743e-07	Mitochondrial amidoxime reducing component 2	GO:0042126,GO:0008940,GO:0043546,GO:0070062,GO:0005743,GO:0005777,GO:0030151,GO:0003824,GO:0005741,GO:0030170
lac2590.7	484	16	9.91318e-09	7.4579e-07	Zinc finger protein 26	GO:0003700,GO:0005634,GO:0006355,GO:0008270,GO:0003677,GO:0046872
lac233.69	704	19	1.13706e-08	8.50376e-07	Probable elongator complex protein 2	GO:0005737,GO:0010950,GO:0005634,GO:0061133,GO:0006355,GO:0043248,GO:0005515,GO:0000502,GO:0006368
lac1082.14	947	22	1.22291e-08	9.09194e-07	NADPH oxidase 4	GO:0048085,GO:0016175,GO:0035220,GO:0005789,GO:0043406,GO:0042742,GO:0005925,GO:0051897,GO:0002385,GO:0042554,GO:0050667,GO:0000902,GO:0016021,GO:0006979,GO:0043066,GO:0005509,GO:0071333,GO:0048471,GO:2000573,GO:0008285,GO:0020037,GO:0055007,GO:0072593,GO:0008365,GO:0005886,GO:0045453,GO:0055114,GO:0072341,GO:0007569,GO:0070374,GO:0004601
lac49.60	1680	30	1.30061e-08	9.61308e-07	Prostasin	GO:0004252,GO:0051385,GO:0005615,GO:0016021,GO:0042493,GO:0017080,GO:0005886,GO:0006508,GO:0043434,GO:0008236
lac2374.7	1494	28	1.42821e-08	1.04949e-06	Unknown	GO:0005515
lac1117.5	432	15	1.48773e-08	1.0869e-06	Glucose dehydrogenase [FAD, quinone]	GO:0050660,GO:0016614,GO:0008812,GO:0006066,GO:0046331,GO:0005576,GO:0045455,GO:0055114,GO:0016491
lac15.33	371	14	1.58594e-08	1.152e-06	Unknown	None
lac705.1	206	11	1.62113e-08	1.17083e-06	Unknown	None
lac643.54	260	12	1.84966e-08	1.32829e-06	Leucine-rich repeat-containing protein 74	None
lac163.46	577	17	1.86655e-08	1.33284e-06	Probable glutamate--tRNA ligase, mitochondrial	GO:0005737,GO:0006424,GO:0000049,GO:0004818,GO:0000166,GO:0043039,GO:0016876,GO:0005759,GO:0005524
lac741.33	732	19	2.09926e-08	1.49059e-06	Integrin alpha-PS4	GO:0008305,GO:0007229,GO:0007160,GO:0004872,GO:0007155,GO:0007157,GO:0050839,GO:0001555
lac80.5	380	14	2.13669e-08	1.5087e-06	Unknown	GO:0006508,GO:0004252
lac920.23	583	17	2.16659e-08	1.52131e-06	Unknown	GO:0003676
lac207.3	168	10	2.59432e-08	1.81158e-06	Chorion class CB protein PC404 (Fragment)	GO:0042600,GO:0007304,GO:0007275,GO:0005213
lac90767.18	908	21	2.78893e-08	1.93677e-06	Multiple epidermal growth factor-like domains protein 10	GO:0014719,GO:0006909,GO:0016021,GO:0003674,GO:0005886,GO:0007155,GO:0014816,GO:0014841
lac1870.2	127	9	2.8569e-08	1.97314e-06	Unknown	None
lac808.10	390	14	2.94747e-08	2.02462e-06	Serine protease persephone	GO:0004252,GO:0006967,GO:0045087,GO:0006952,GO:0050832,GO:0050830,GO:0005576,GO:0008592,GO:0045752,GO:0050829,GO:0006508,GO:0008233
lac1993.2	525	16	3.04241e-08	2.07854e-06	GTPase-activating protein CdGAPr	GO:0005096,GO:0005622,GO:0005575,GO:0032321,GO:0007165,GO:0005100,GO:0007266,GO:0031290
lac192.12	527	16	3.2048e-08	2.17771e-06	Heterogeneous nuclear ribonucleoprotein M	GO:0031012,GO:0007067,GO:0000166,GO:0035282,GO:0007277,GO:0005737,GO:0045451,GO:0070062,GO:0005634,GO:0016020,GO:0030529,GO:0005654,GO:0003730,GO:0016363,GO:0071013,GO:0042382,GO:0044822,GO:0008595,GO:0019904,GO:0000380,GO:0009952,GO:0008298,GO:0005681,GO:0003729
lac86.4	400	14	4.02741e-08	2.72206e-06	Unknown	None
lac9.76	133	9	4.26555e-08	2.86767e-06	Unknown	None
lac3040.7	283	12	4.68119e-08	3.13046e-06	UDP-glucuronosyltransferase 2B2	GO:0043231,GO:0052696,GO:0016021,GO:0009813,GO:0005789,GO:0032870,GO:0008152,GO:0016758,GO:0015020,GO:0008194
lac66.98	1208	24	5.1121e-08	3.40062e-06	Unknown	GO:0030991,GO:0042384,GO:0035058,GO:0031513,GO:0003674,GO:0022008
lac281.3	346	13	5.36854e-08	3.55251e-06	Microcephalin	GO:0005737,GO:0021987,GO:0005815
lac883.18	98	8	5.58566e-08	3.67693e-06	Unknown	None
lac9.44	481	15	6.03037e-08	3.94911e-06	GDNF-inducible zinc finger protein 1	GO:0005737,GO:0005794,GO:0000122,GO:0005634,GO:0005730,GO:0043565,GO:0045892,GO:0008270,GO:0003677,GO:0001658,GO:0001206,GO:0000978,GO:0046872,GO:0001078,GO:0000980
lac330.57	556	16	6.63865e-08	4.32504e-06	4-coumarate--CoA ligase 1	GO:0016207,GO:0046627,GO:0009062,GO:0019433,GO:0004467,GO:0071616,GO:0009698,GO:0005524
lac558.18	102	8	7.64153e-08	4.95289e-06	Unknown	None
lac3339.3	424	14	8.218e-08	5.29935e-06	Venom serine protease 34	GO:0004252,GO:0005576,GO:0006508
lac1797.6	494	15	8.49744e-08	5.45173e-06	Unknown	None
lac16952.2	246	11	9.87636e-08	6.30441e-06	Unknown	None
lac62.119	147	9	1.01036e-07	6.41708e-06	Unknown	None
lac570.14	1451	26	1.08224e-07	6.83919e-06	Insulin-like growth factor-binding protein complex acid labile subunit	GO:0005654,GO:0005615,GO:0005575,GO:0008150,GO:0007155,GO:0003674,GO:0070062
lac6865.20	653	17	1.08592e-07	6.82835e-06	Unknown	GO:0005515
lac338.2	505	15	1.12639e-07	7.04772e-06	Ecdysteroid UDP-glucosyltransferase	GO:0016758,GO:0015020,GO:0008152
lac4010.2	902	20	1.14995e-07	7.1597e-06	Insulin-like peptide receptor	GO:0006468,GO:0016021,GO:0016020,GO:0004714,GO:0005010,GO:0007169,GO:0046872,GO:0046777,GO:0005524
lac161868.1	23	5	1.18811e-07	7.36102e-06	Dipeptidyl aminopeptidase-like protein 6	GO:0016021,GO:0016020,GO:0008239,GO:1901379,GO:0005886,GO:0006508,GO:0072659,GO:0015459,GO:0008236
lac1149.3	508	15	1.21482e-07	7.48982e-06	UDP-glucuronosyltransferase 1-8	GO:0009813,GO:0018411,GO:0052696,GO:0052697,GO:0071407,GO:0016021,GO:0016020,GO:0032870,GO:0005789,GO:0046226,GO:0008152,GO:0015020,GO:0002121
lac9333.2	582	16	1.22765e-07	7.53218e-06	Zinc finger protein 227	GO:0045931,GO:0031935,GO:0006357,GO:0003700,GO:0005634,GO:0007476,GO:0006355,GO:0046331,GO:0045892,GO:0006351,GO:0003676,GO:0003677,GO:0007155,GO:0046872,GO:0030178
lac193.21	252	11	1.25818e-07	7.68218e-06	Carbonyl reductase [NADPH] 3	GO:0005737,GO:0000253,GO:0005615,GO:0042376,GO:0005829,GO:0050890,GO:0005654,GO:0004090,GO:0008152,GO:0070402,GO:0016614
lac776.3	24	5	1.49427e-07	9.07986e-06	Tyrosine-protein phosphatase non-receptor type 13	GO:0005737,GO:0005856,GO:0070062,GO:0005515,GO:0030027,GO:0006470,GO:0005634,GO:0044297,GO:0004725,GO:0043005,GO:0005886,GO:0035335,GO:0014066,GO:0036312
lac3488.33	258	11	1.59246e-07	9.6302e-06	Putative odorant receptor 92a	GO:0005549,GO:0007608,GO:0016021,GO:0016020,GO:0004984,GO:0032590
lac724.4	317	12	1.59337e-07	9.5898e-06	Enoyl-CoA delta isomerase 1, mitochondrial	GO:0004165,GO:0070062,GO:0006635,GO:0005739,GO:0005743,GO:0008152,GO:0005759
lac263.4	673	17	1.65563e-07	9.91729e-06	Endoribonuclease Dcr-1	GO:0033227,GO:0042078,GO:0030422,GO:0007279,GO:0070883,GO:0031054,GO:0007294,GO:0005737,GO:0007367,GO:0004525,GO:0005634,GO:0030727,GO:0035087,GO:0006309,GO:0016246,GO:0046872,GO:0005524,GO:0004386,GO:0090502,GO:0090501,GO:0042594,GO:0035195,GO:0035196,GO:0004530,GO:0003727,GO:0048813,GO:0003725,GO:0005515,GO:0016443,GO:0016442,GO:0045448
lac164.9	451	14	1.73504e-07	1.0344e-05	Venom carboxylesterase-6	GO:0005575,GO:0005576,GO:0008150,GO:0052689
lac160671.82	77	7	1.80815e-07	1.07292e-05	Unknown	None
lac1573.7	1111	22	1.89674e-07	1.12023e-05	HEAT repeat-containing protein 6	None
lac4025.7	1908	30	1.95932e-07	1.15181e-05	Nucleolar pre-ribosomal-associated protein 1	GO:0022008,GO:0044822,GO:0005730
lac808.11	529	15	2.03194e-07	1.18897e-05	Serine protease snake	GO:0004252,GO:0009950,GO:0005576,GO:0007311,GO:0008063,GO:0016485,GO:0006508,GO:0008233,GO:0008236
lac586.74	766	18	2.09226e-07	1.21862e-05	Protein PTHB1	GO:0005737,GO:0042384,GO:0060170,GO:0005815,GO:0003674,GO:0005929,GO:0034464
lac1082.8	326	12	2.1485e-07	1.24564e-05	DNA repair protein RAD51 homolog 4	GO:0006310,GO:0008094,GO:0042148,GO:0006281,GO:0005813,GO:0005634,GO:0000724,GO:0000150,GO:0005737,GO:0000781,GO:0005657,GO:0003677,GO:0033063,GO:0043015,GO:0007131,GO:0003697,GO:0005524,GO:0000723
lac492.13	460	14	2.19975e-07	1.26953e-05	Meiotic recombination protein SPO11	GO:0016787,GO:0000737,GO:0001541,GO:0034502,GO:0042140,GO:0042138,GO:0042139,GO:0005694,GO:0007129,GO:0000706,GO:0000781,GO:0006265,GO:0005654,GO:0003677,GO:0007131,GO:0007286,GO:0048477,GO:0003918,GO:0005524,GO:0007141
lac2473.3	687	17	2.20388e-07	1.26613e-05	Sulfotransferase 1C4	GO:0005829,GO:0051923,GO:0008146,GO:0006805,GO:0044281,GO:0050427
lac807.44	26	5	2.2926e-07	1.31114e-05	Unknown	None
lac1082.28	268	11	2.32652e-07	1.32454e-05	15-hydroxyprostaglandin dehydrogenase [NAD(+)]	GO:0005737,GO:0007567,GO:0045786,GO:0003824,GO:0051287,GO:0097070,GO:0004022,GO:0006066,GO:0016404,GO:0006693,GO:0007179,GO:0070403,GO:0007565,GO:0004957,GO:0030728,GO:0070493,GO:0055114
lac837.23	690	17	2.34097e-07	1.3268e-05	Probable ATP-dependent RNA helicase DDX20	GO:0032797,GO:0003676,GO:0003677,GO:0005737,GO:0000387,GO:0000122,GO:0005634,GO:0016020,GO:0043065,GO:0022618,GO:0048477,GO:0005524,GO:0017053,GO:0071254,GO:0004004,GO:0004386,GO:0007528,GO:0050810,GO:0007629,GO:0034719,GO:0008344,GO:0005829,GO:0097504,GO:0003724,GO:0015030
lac1576.48	269	11	2.41424e-07	1.36222e-05	Microsomal glutathione S-transferase 1	GO:0005783,GO:0033327,GO:0005789,GO:0032496,GO:0045177,GO:0005778,GO:0016021,GO:0005811,GO:0005739,GO:0006749,GO:0042802,GO:0042803,GO:0070207,GO:0004364,GO:0043231,GO:0010243,GO:0042493,GO:0005743,GO:0005741,GO:0071449,GO:0005634,GO:0004602,GO:0043295
lac586.1	164	9	2.56598e-07	1.4414e-05	Unknown	None
lac7257.1	120	8	2.69491e-07	1.50712e-05	RNA-directed DNA polymerase from mobile element jockey	GO:0003964
lac1785.2	780	18	2.71709e-07	1.51283e-05	Lysosomal acid lipase/cholesteryl ester hydrolase	GO:0000902,GO:0048873,GO:0070062,GO:0008283,GO:0048771,GO:0016788,GO:0016042,GO:0001816,GO:0005764,GO:0006954,GO:0030324,GO:0016298,GO:0004771,GO:0006629
lac66.4	400	13	2.81638e-07	1.56124e-05	Protein Wnt-10b	GO:0060346,GO:0071320,GO:0032434,GO:0000086,GO:0050680,GO:0008585,GO:0014835,GO:0050821,GO:0043403,GO:0007165,GO:0009798,GO:0001664,GO:0050909,GO:0045598,GO:0007435,GO:0071374,GO:0005615,GO:0000122,GO:0051246,GO:0043065,GO:0090263,GO:0071310,GO:0006357,GO:0002062,GO:0048641,GO:0030858,GO:0061196,GO:0045669,GO:0008284,GO:0009887,GO:0006629,GO:0030182,GO:0048741,GO:0042067,GO:0051091,GO:0007050,GO:…
lac807.73	335	12	2.86977e-07	1.58389e-05	Beta-1,3-galactosyltransferase 5	GO:0005794,GO:0005783,GO:0006486,GO:0016021,GO:0016020,GO:0000139,GO:0008499
lac796.9	275	11	3.00478e-07	1.65119e-05	Methyltransferase-like protein 20	GO:0005759,GO:0009007,GO:0032259,GO:0003676,GO:0008276
lac7165.4	340	12	3.35734e-07	1.83695e-05	Unknown	GO:0046872
lac2488.5	635	16	3.89586e-07	2.1224e-05	Putative vitellogenin receptor	GO:0006898,GO:0048477,GO:0016021,GO:0005886,GO:0007296,GO:0005509,GO:0031410,GO:0030135,GO:0008196
lac826.5	225	10	3.95147e-07	2.14346e-05	Unknown	None
lac174.40	227	10	4.28448e-07	2.31417e-05	Gustatory receptor for sugar taste 61a	GO:0009731,GO:0001582,GO:0033041,GO:0007637,GO:0016021,GO:0005886,GO:0008527,GO:0050912,GO:0051594,GO:0050916,GO:0050909,GO:0034289
lac724.19	641	16	4.40654e-07	2.36997e-05	Putative polypeptide N-acetylgalactosaminyltransferase 9	GO:0005794,GO:0006493,GO:0006486,GO:0032504,GO:0016021,GO:0004653,GO:0030246,GO:0000139,GO:0046872
lac422.11	419	13	4.74334e-07	2.5403e-05	Unknown	None
lac191.29	571	15	5.29564e-07	2.82412e-05	Selenium-binding protein 1	GO:0008430,GO:0070062,GO:0005730,GO:0005829,GO:0016020,GO:0050873,GO:0015031,GO:0005615
lac164.12	502	14	6.21091e-07	3.29831e-05	Juvenile hormone esterase	GO:0005575,GO:0004453,GO:0008150,GO:0052689
lac162024.3	134	8	6.26567e-07	3.31347e-05	Unknown	None
lac420.16	659	16	6.32264e-07	3.32966e-05	Unknown	None
lac143.2	1300	23	6.99804e-07	3.67005e-05	ATP-binding cassette sub-family A member 1	GO:0038027,GO:0009897,GO:0071222,GO:0055098,GO:0017127,GO:0043691,GO:0030139,GO:0031267,GO:0060155,GO:0042157,GO:0016887,GO:0007040,GO:0032489,GO:0055091,GO:0005548,GO:0042626,GO:0006497,GO:0030819,GO:0008509,GO:0005543,GO:0050702,GO:0051117,GO:0010745,GO:0048471,GO:0010875,GO:0007186,GO:0005524,GO:0033700,GO:0005794,GO:0034364,GO:0005215,GO:0007584,GO:0006810,GO:0071397,GO:0034616,GO:0006911,GO:…
lac57.9	434	13	7.01985e-07	3.66627e-05	Unknown	GO:0008270
lac207.11	241	10	7.38571e-07	3.84148e-05	Unknown	None
lac968.34	137	8	7.41247e-07	3.8396e-05	Unknown	None
lac152.2	1715	27	7.53366e-07	3.88644e-05	Eukaryotic translation initiation factor 2-alpha kinase 4	GO:0006446,GO:0004686,GO:0022626,GO:0045793,GO:0030968,GO:0071011,GO:0043558,GO:0005829,GO:0017148,GO:0006468,GO:0000398,GO:0004674,GO:0009267,GO:0004672,GO:0006417,GO:0071013,GO:0005524,GO:0004694
lac558.11	939	19	9.11203e-07	4.68159e-05	Zinc finger protein 845	GO:0045931,GO:0031935,GO:0006357,GO:0005634,GO:0007476,GO:0006355,GO:0046331,GO:0045892,GO:0006351,GO:0003676,GO:0003677,GO:0007155,GO:0046872,GO:0030178
lac292.7	191	9	9.21084e-07	4.71319e-05	Unknown	None
lac6079.2	375	12	9.38157e-07	4.78119e-05	Ecdysteroid UDP-glucosyltransferase	GO:0016758,GO:0015020,GO:0008152
lac8792.25	311	11	1.00422e-06	5.0973e-05	Acyl-CoA Delta(11) desaturase	GO:0006633,GO:0060179,GO:0009744,GO:0070328,GO:0005783,GO:0017105,GO:0019216,GO:0031410,GO:0006723,GO:0005811,GO:0005789,GO:0042593,GO:0042811,GO:0048047,GO:0005506,GO:0004768,GO:0010506,GO:0016021,GO:0055114
lac5048.6	144	8	1.08042e-06	5.46215e-05	Actin-binding LIM protein 2	GO:0030016,GO:0007010,GO:0015629,GO:0072499,GO:0030036,GO:0003779,GO:0045944,GO:0008270,GO:0007411,GO:0006351
lac2.20	527	14	1.09711e-06	5.52445e-05	Ecdysteroid UDP-glucosyltransferase	GO:0016758,GO:0015020,GO:0008152
lac899.29	691	16	1.1662e-06	5.84904e-05	Unknown	None
lac235.4	778	17	1.20117e-06	6.00062e-05	Lysosomal alpha-mannosidase	GO:0005764,GO:0005975,GO:0030246,GO:0007611,GO:0006013,GO:0003824,GO:0005576,GO:0008270,GO:0004559
lac1284.22	200	9	1.34861e-06	6.71065e-05	Ribosome-binding protein 1	GO:0015031,GO:0005811,GO:0030176,GO:0007165
lac3609.4	258	10	1.36536e-06	6.76739e-05	RNA-binding protein 48	GO:0005654,GO:0003723
lac1734.21	389	12	1.37143e-06	6.77088e-05	Unknown	None
lac1881.11	466	13	1.53797e-06	7.5636e-05	Meckel syndrome type 1 protein	GO:0005737,GO:0036064,GO:0036038,GO:0042384,GO:0060271,GO:0090175,GO:0005813,GO:0005829,GO:0016020,GO:0048754,GO:0005814,GO:0006996
lac186.22	1075	20	1.70376e-06	8.34643e-05	Serine proteinase stubble	GO:0004252,GO:0007010,GO:0016021,GO:0051017,GO:0035220,GO:0005886,GO:0006508
lac2199.1	154	8	1.78883e-06	8.72933e-05	Syntaxin-4	GO:0005737,GO:0008021,GO:0016021,GO:0016192,GO:0016081,GO:0000149,GO:0031629,GO:0061025,GO:0048278,GO:0006886,GO:0012505,GO:0007269,GO:0005886,GO:0005484,GO:0002121,GO:0031201
lac210.13	207	9	1.79035e-06	8.70315e-05	Ribosomal RNA processing protein 1 homolog	GO:0016072,GO:0030688,GO:0005634,GO:0000022,GO:0006364
lac278.35	209	9	1.93743e-06	9.38208e-05	Unknown	None
lac741.23	1185	21	2.02468e-06	9.76714e-05	Gamma-aminobutyric acid type B receptor subunit 2	GO:0038039,GO:0016021,GO:0007214,GO:0045211,GO:0005887,GO:0004965,GO:0007186,GO:0030054
lac1158.2	270	10	2.04972e-06	9.85034e-05	Unknown	None
lac9751.1	71	6	2.12993e-06	0.000101971	Unknown	None
lac8389.4	561	14	2.25979e-06	0.000107779	Unknown	GO:0003676,GO:0004523
lac4446.4	563	14	2.35391e-06	0.000111846	Esterase B1	GO:0005811,GO:0052689
lac251.58	217	9	2.63475e-06	0.000124721	Unknown	None
lac1154.2	344	11	2.65097e-06	0.000125021	Protein kinase C and casein kinase substrate in neurons protein 2	GO:0007269,GO:0036010,GO:0072584,GO:0030036,GO:0019898,GO:0061024,GO:0045887,GO:0007165,GO:0005925,GO:0048488,GO:0055038,GO:0005737,GO:0070062,GO:0005543,GO:0000281,GO:0030659,GO:0031988,GO:0005654,GO:0071212,GO:0042802,GO:0005856,GO:0070300,GO:0008289,GO:0032154,GO:0045211,GO:0007053,GO:0036090,GO:0005911,GO:0005886,GO:0032587,GO:0043231,GO:0007112,GO:0007010,GO:0048858,GO:0005901,GO:0070836,GO:…
lac873.11	74	6	2.71855e-06	0.000127732	Unknown	None
lac2747.11	115	7	2.77296e-06	0.000129805	Unknown	None
lac1267.3	220	9	2.94689e-06	0.000137438	Unknown	None
lac9.79	221	9	3.05776e-06	0.000142085	Unknown	None
lac1881.28	498	13	3.16408e-06	0.000146486	Vacuolar protein sorting-associated protein 45	GO:0008021,GO:0016021,GO:0006897,GO:0016192,GO:0006904,GO:0006886,GO:0016082,GO:0000149,GO:0006605,GO:0048227,GO:0015031,GO:0005515,GO:0007040,GO:0007269,GO:0000139,GO:0005769,GO:0034058,GO:0010008
lac4572.1	663	15	3.2778e-06	0.000151197	Arylphorin subunit alpha	GO:0016201,GO:0005615,GO:0005616,GO:0005811,GO:0005576,GO:0045735,GO:0008045
lac992.30	354	11	3.48173e-06	0.00016002	Putative odorant receptor 92a	GO:0005549,GO:0007608,GO:0016021,GO:0016020,GO:0004984,GO:0032590
lac234.12	668	15	3.5858e-06	0.000164206	Peroxidase	GO:0042600,GO:0046872,GO:0006909,GO:0020037,GO:0004601,GO:0005576,GO:0042744,GO:0007306,GO:0022008,GO:0005506,GO:0006979,GO:0055114
lac79.16	290	10	3.85865e-06	0.000176063	Unknown	None
lac1423.7	230	9	4.22782e-06	0.000192214	Unknown	None
lac973.15	1049	19	4.45593e-06	0.000201858	Nucleolar protein 6	GO:0022008,GO:0005730,GO:0006364,GO:0003723
lac1868.11	681	15	4.51101e-06	0.000203624	WD repeat-containing protein 60	GO:0030030,GO:0070062,GO:0005615,GO:0005515,GO:0005929
lac991.71	1150	20	4.60237e-06	0.000207009	G-protein coupled receptor 126	GO:0005737,GO:0004930,GO:0009986,GO:0016020,GO:0007218,GO:0005575,GO:0003674,GO:0005886,GO:0008150,GO:0016021
lac1868.5	296	10	4.61916e-06	0.000207027	Serine hydrolase-like protein 2	GO:0016787,GO:0017171,GO:0007586,GO:0005777,GO:0009636,GO:0005739,GO:0005575,GO:0016023,GO:0048471
lac160861.1	175	8	4.61956e-06	0.000206313	Unknown	None
lac380.60	233	9	4.69482e-06	0.000208936	Unknown	GO:0002121,GO:0007476,GO:0051726
lac992.45	778	16	5.20686e-06	0.00023091	Furin-like protease 1, isoforms 1/1-X/2	GO:0005795,GO:0004252,GO:0016021,GO:0008039,GO:0000139,GO:0030173,GO:0005886,GO:0016485,GO:0006508
lac922.2	48	5	5.42567e-06	0.000239773	Unknown	None
lac407.4	179	8	5.45441e-06	0.000240203	Unknown	None
lac49.27	448	12	5.77089e-06	0.000253258	F-box only protein 28	GO:0005634,GO:0003713,GO:0045893,GO:0005515,GO:0009952
lac1319.17	2618	33	5.80397e-06	0.000253828	Small subunit processome component 20 homolog	GO:0005737,GO:0008285,GO:0030688,GO:0005730,GO:0044822,GO:0030686,GO:0005654,GO:0000462,GO:0032040,GO:0000472,GO:0000447,GO:0000480,GO:0022008,GO:0006364
lac659.7	877	17	5.80766e-06	0.000253114	Focal adhesion kinase 1	GO:0050806,GO:0030336,GO:0014911,GO:0030307,GO:0030335,GO:0018108,GO:0032355,GO:0014704,GO:0045886,GO:0004871,GO:0043548,GO:0045444,GO:0001525,GO:0051897,GO:0046777,GO:0014070,GO:0010243,GO:0005856,GO:0007254,GO:0030644,GO:0038083,GO:0005730,GO:0042127,GO:0005634,GO:0000165,GO:0010033,GO:0009612,GO:0005815,GO:0033628,GO:0045667,GO:0004715,GO:0042383,GO:0004713,GO:0032403,GO:0048471,GO:0046685,GO:…
lac5.124	1273	21	5.99541e-06	0.000260399	Unknown	None
lac884.31	305	10	6.00252e-06	0.000259815	Unknown	None
lac899.17	612	14	6.06465e-06	0.000261608	Endothelial zinc finger protein induced by tumor necrosis factor alpha	GO:0003700,GO:0005634,GO:0006355,GO:0006351,GO:0003676,GO:0003677,GO:0046872
lac164.7	531	13	6.28594e-06	0.000270231	Juvenile hormone esterase	GO:0005575,GO:0004453,GO:0008150,GO:0052689
lac359.11	377	11	6.30348e-06	0.000270067	Unknown	None
lac62.88	791	16	6.39094e-06	0.000272889	Unknown	None
lac323.4	709	15	7.25944e-06	0.000308929	Cuticle protein 3	GO:0040003,GO:0005615,GO:0032504,GO:0005214,GO:0008010,GO:0031012,GO:0042302
lac2575.16	541	13	7.65923e-06	0.000324849	Chymotrypsin-like elastase family member 2A	GO:0004252,GO:0036457,GO:0017171,GO:0005576,GO:0061436,GO:0006508
lac1363.9	462	12	7.84748e-06	0.00033172	Carboxypeptidase Q	GO:0005737,GO:0005794,GO:0005783,GO:0004180,GO:0043171,GO:0005764,GO:0042803,GO:0070573,GO:0006508,GO:0008233,GO:0046872,GO:0005615
lac1272.1	387	11	8.05076e-06	0.000339179	Alpha-(1,3)-fucosyltransferase C	GO:0006486,GO:0016021,GO:0016020,GO:0008417,GO:0005886,GO:0032580,GO:0046920
lac883.5	809	16	8.42655e-06	0.000353831	Hemicentin-2	GO:0005604,GO:0030054,GO:0005576,GO:0005938,GO:0005887,GO:0007155,GO:0050896,GO:0042802,GO:0005509
lac14.64	190	8	8.43502e-06	0.000353014	Unknown	None
lac3309.3	721	15	8.83587e-06	0.000368569	Nitric oxide-associated protein 1	GO:0043457,GO:0006915,GO:0003924,GO:0042254,GO:0005739,GO:0005743,GO:0010941,GO:0032543,GO:0005525
lac162097.12	321	10	9.35686e-06	0.000389018	Circumsporozoite protein	GO:0009986
lac2821.39	254	9	9.38211e-06	0.000388788	Unknown	None
lac517.44	1748	25	9.62268e-06	0.000397454	Fatty acid synthase	GO:0006633,GO:0047451,GO:0016295,GO:0005835,GO:0004320,GO:0016296,GO:0016788,GO:0004317,GO:0004312,GO:0004313,GO:0047117,GO:0004316,GO:0008270,GO:0004314,GO:0004315,GO:0004319,GO:0055114,GO:0016491
lac2414.18	638	14	9.64573e-06	0.000397109	Huntingtin-interacting protein 1	GO:0016020,GO:0030154,GO:0097190,GO:0030036,GO:0048268,GO:0005200,GO:0048260,GO:0042981,GO:0030136,GO:0030665,GO:0005634,GO:0005543,GO:0003779,GO:0005794,GO:0006919,GO:0006915,GO:0030276,GO:0006897,GO:0007010,GO:0043231,GO:0035091,GO:0005856,GO:0005737,GO:0006355,GO:0006351
lac949.47	255	9	9.68038e-06	0.000397241	Zinc finger HIT domain-containing protein 2	GO:0022008,GO:0046872
lac129.23	194	8	9.8144e-06	0.000401437	Myrosinase 1	GO:0019137,GO:0046872,GO:0005975,GO:0004553
lac1319.12	820	16	9.9382e-06	0.00040519	tRNA-splicing endonuclease subunit Sen54	GO:0006388,GO:0005730,GO:0004017,GO:0006397
lac62.20	94	6	1.09339e-05	0.000444352	Unknown	GO:0003676
lac492.83	259	9	1.09559e-05	0.000443817	Serine/threonine-protein phosphatase rdgC	GO:0016059,GO:0006470,GO:0043052,GO:0019722,GO:0004723,GO:0030145,GO:0004721,GO:0004722,GO:0007601,GO:0050906,GO:0005516,GO:0005506,GO:0007602,GO:0045494,GO:0005509
lac323.22	560	13	1.10123e-05	0.000444677	Unknown	None
lac936.9	1433	22	1.1045e-05	0.000444578	Probable ATP-dependent DNA helicase HFM1	GO:0000381,GO:0030532,GO:0071011,GO:0005634,GO:0004004,GO:0008380,GO:0003724,GO:0000398,GO:0003676,GO:0051321,GO:0005681,GO:0007067,GO:0004386,GO:0071013,GO:0005682,GO:0005524
lac360.97	198	8	1.13792e-05	0.000456575	Unknown	None
lac503.6	27	4	1.16988e-05	0.000467916	Unknown	None
lac2.22	484	12	1.24374e-05	0.000495889	UDP-glucuronosyltransferase 2B15	GO:0043231,GO:0052696,GO:0016021,GO:0042493,GO:0009813,GO:0005789,GO:0032870,GO:0008152,GO:0019439,GO:0015020
lac1642.13	932	17	1.26301e-05	0.000501988	Membrane alanyl aminopeptidase (Fragment)	GO:0004177,GO:0008270,GO:0005886,GO:0006508,GO:0008237,GO:0031225
lac1229.22	145	7	1.27559e-05	0.000505396	Unknown	None
lac837.78	146	7	1.33379e-05	0.000526804	Unknown	None
lac919.13	842	16	1.37043e-05	0.000539591	Glutamate receptor 1	GO:0007631,GO:0032281,GO:0005783,GO:0007614,GO:0019899,GO:0050907,GO:0035249,GO:0030054,GO:0004971,GO:0016021,GO:0016020,GO:0015276,GO:0009612,GO:0001966,GO:0004970,GO:0043005,GO:0043025,GO:0008328,GO:0035235,GO:0005234,GO:0034220,GO:0050913,GO:0032589,GO:0014069,GO:0030425,GO:0006972,GO:0005886,GO:0043058,GO:0045211,GO:0045202
lac558.9	659	14	1.37902e-05	0.000541287	Zinc finger protein 84	GO:0045931,GO:0031935,GO:0006357,GO:0005634,GO:0007476,GO:0006355,GO:0046331,GO:0045892,GO:0006351,GO:0003676,GO:0003677,GO:0007155,GO:0046872,GO:0030178,GO:0008270
lac233.14	267	9	1.39413e-05	0.000545522	Bardet-Biedl syndrome 1 protein	GO:0006996,GO:0036064,GO:0050896,GO:0042384,GO:0035058,GO:0060170,GO:0005813,GO:0005829,GO:0001103,GO:0007601,GO:0043001,GO:0061512,GO:0003674,GO:0005119,GO:0005929,GO:0001895,GO:0005113,GO:0005930,GO:0045494,GO:0034464
lac4107.4	337	10	1.42179e-05	0.000554631	Unknown	None
lac346.6	59	5	1.51272e-05	0.000588287	Unknown	None
lac938.1	579	13	1.55937e-05	0.000604566	Zinc finger protein 34	GO:0005634,GO:0006355,GO:0006351,GO:0003677,GO:0046872,GO:0008270
lac160671.28	668	14	1.60014e-05	0.000618474	X-ray repair cross-complementing protein 5	GO:0045087,GO:0008022,GO:0016020,GO:0071481,GO:0000783,GO:0000784,GO:0003677,GO:0043564,GO:0006303,GO:0006302,GO:0005730,GO:0075713,GO:0005634,GO:0006281,GO:0071475,GO:0050769,GO:0005654,GO:0042162,GO:0003690,GO:0032508,GO:0005524,GO:0070419,GO:0000723,GO:0071398,GO:0008283,GO:0004003,GO:0017116,GO:0017117,GO:0044822,GO:0032481,GO:0045892,GO:0005886,GO:0060218,GO:0006310,GO:0044212,GO:0031625,GO:…
lac608.14	497	12	1.61318e-05	0.000621615	Carboxylesterase 4A	GO:0005575,GO:0008150,GO:0052689,GO:0008152,GO:0005615
lac930.3	419	11	1.67765e-05	0.000644494	GILT-like protein F37H8.5	GO:0005737,GO:0005576
lac947.5	764	15	1.72762e-05	0.00066168	UDP-glucuronosyltransferase 1-10	GO:0045922,GO:0051552,GO:0052695,GO:0052696,GO:0052697,GO:0005080,GO:0016021,GO:0051348,GO:0009813,GO:0019899,GO:0005789,GO:0042803,GO:0032870,GO:0008152,GO:0015020,GO:0046982,GO:2001030,GO:0005783
lac13599.2	211	8	1.79916e-05	0.000686997	Unknown	None
lac3500.5	211	8	1.79916e-05	0.000684928	Cytochrome P450 4g15	GO:0004497,GO:0016020,GO:0043231,GO:0020037,GO:0016705,GO:0005789,GO:0006694,GO:0005506,GO:0055114,GO:0009055
lac1208.8	153	7	1.80583e-05	0.000685401	Adipokinetic prohormone	GO:0005179,GO:0007218,GO:0005576,GO:0007629
lac883.7	349	10	1.91634e-05	0.000725169	Keratin-associated protein 16-1	GO:0007015,GO:0005214,GO:0045095,GO:0007160,GO:0016324,GO:0003383,GO:0016476
lac949.68	506	12	1.92194e-05	0.000725116	Serine protease gd	GO:0004252,GO:0009950,GO:0005576,GO:0007311,GO:0008063,GO:0016485,GO:0006508,GO:0008233,GO:0008236
lac13138.3	279	9	1.97052e-05	0.000741232	Sulfotransferase 1C4	GO:0005829,GO:0051923,GO:0008146,GO:0006805,GO:0044281,GO:0050427
lac1356.20	508	12	1.99715e-05	0.000749021	Large subunit GTPase 1 homolog	GO:0005737,GO:0051168,GO:0005783,GO:0030307,GO:0005829,GO:0003924,GO:0042254,GO:0046626,GO:0015030,GO:0040018,GO:0015031,GO:0006184,GO:0007275,GO:0005525
lac2374.6	1277	20	2.04583e-05	0.000765006	Unknown	None
lac243.1	156	7	2.04649e-05	0.000762996	Retrovirus-related Pol polyprotein from type-1 retrotransposable element R1 3 (Fragment)	GO:0003964,GO:0004519
lac5.33	156	7	2.04649e-05	0.000760751	Unknown	None
lac920.11	281	9	2.08395e-05	0.000772405	Protein KTI12 homolog	GO:0005524
lac60.14	157	7	2.13235e-05	0.000788033	Unknown	None
lac360.42	282	9	2.14271e-05	0.000789554	Unknown	None
lac8076.5	514	12	2.23838e-05	0.000822411	Probable glutamate receptor	GO:0016021,GO:0016020,GO:0015276,GO:0005234,GO:0045211,GO:0030054,GO:0050907,GO:0004970
lac1010.2	600	13	2.2529e-05	0.000825346	Putative transferase CAF17 homolog, mitochondrial	GO:0005737,GO:0004047,GO:0006783,GO:0044822,GO:0006546,GO:0005739,GO:0016226,GO:0016740,GO:0005759
lac256.23	515	12	2.28096e-05	0.00083321	Actin-related protein 5	GO:0006310,GO:0006338,GO:0006281,GO:0005634,GO:0031011,GO:0006355,GO:0006351,GO:0043140
lac7220.13	879	16	2.29532e-05	0.00083604	Prominin-1-A	GO:0031528,GO:0035996,GO:0005783,GO:0005793,GO:0016324,GO:0016021,GO:0003674,GO:0005886,GO:0042052
lac1703.6	358	10	2.3781e-05	0.000863701	Nuclear factor of activated T-cells 5	GO:0005737,GO:0007165,GO:0070884,GO:0007588,GO:0003700,GO:0005634,GO:0006366,GO:0007476,GO:0001816,GO:0006355,GO:0001077,GO:0045944,GO:0006351,GO:0009651,GO:2001020,GO:0000978,GO:2000301,GO:0046580
lac12756.5	436	11	2.41111e-05	0.000873182	Serine protease hepsin	GO:2000611,GO:0004252,GO:2000347,GO:0005887,GO:0097195,GO:0043923,GO:0050680,GO:0005789,GO:0010628,GO:0034769,GO:0008233,GO:0008236,GO:0005737,GO:0090103,GO:0097066,GO:0071805,GO:0016021,GO:0043066,GO:0030307,GO:0006508,GO:0043025,GO:0007605,GO:0009986,GO:0060429,GO:0050910,GO:0008360,GO:0070008,GO:0005911,GO:0005886,GO:0042632,GO:0070062,GO:0010719,GO:0010756,GO:0010693,GO:0015269
lac27350.1	161	7	2.50605e-05	0.00090497	Unknown	None
lac390.5	222	8	2.58641e-05	0.000931327	SRR1-like protein	GO:0005575,GO:0003674,GO:0007623
lac517.48	522	12	2.59923e-05	0.000933286	Unknown	GO:0016021,GO:0016020,GO:0015276,GO:0005234,GO:0008066,GO:0050907,GO:0004970
lac1362.7	162	7	2.60744e-05	0.000933581	Unknown	None
lac368.2	363	10	2.67359e-05	0.000954561	Unknown	None
lac837.57	441	11	2.67368e-05	0.000951904	Protein SGT1 homolog	GO:0016319,GO:0008258,GO:0007591,GO:0002165,GO:0002168,GO:0005737,GO:0007458,GO:0005654,GO:0048477,GO:0008283,GO:0007281,GO:0008362,GO:0022008,GO:0007443,GO:0007030,GO:2000045,GO:0009608,GO:0007390,GO:0006355,GO:0042810,GO:0006351,GO:0006697,GO:0048542
lac56.14	370	10	3.13975e-05	0.0011147	ATP-dependent Clp protease ATP-binding subunit clpX-like, mitochondrial	GO:0004176,GO:0004252,GO:0042645,GO:0006457,GO:0016504,GO:0051603,GO:0005654,GO:0017111,GO:0005739,GO:0005737,GO:0009841,GO:0005743,GO:0051082,GO:0016887,GO:0005759,GO:0006508,GO:0010952,GO:0046872,GO:0009368,GO:0005524,GO:0006200
lac18722.1	167	7	3.16639e-05	0.00112101	Nuclear pore complex protein Nup155	GO:0005635,GO:0019221,GO:0019083,GO:0010827,GO:0044281,GO:0008645,GO:0005634,GO:0016020,GO:0015758,GO:0010467,GO:0019058,GO:0005215,GO:0006406,GO:0017056,GO:0000278,GO:0031965,GO:0006606,GO:0006913,GO:0009405,GO:0007077,GO:0055085,GO:0086014,GO:0005975,GO:0005643,GO:0006998,GO:0016032
lac643.11	167	7	3.16639e-05	0.00111788	Unknown	None
lac1746.4	534	12	3.23509e-05	0.00113895	Coiled-coil domain-containing protein KIAA1407	None
lac1429.6	230	8	3.32472e-05	0.00116726	Unknown	None
lac1533.13	452	11	3.33953e-05	0.00116921	Leucine-rich repeat-containing protein 70	GO:0016021
lac544.12	624	13	3.36346e-05	0.00117433	Unknown	None
lac8166.5	375	10	3.51379e-05	0.00122344	Cytochrome P450 4C1	GO:0016705,GO:0043231,GO:0020037,GO:0016020,GO:0005789,GO:0070330,GO:0005506,GO:0055114,GO:0009055
lac949.8	1896	25	3.59182e-05	0.00124717	Fatty acid synthase	GO:0006633,GO:0047451,GO:0006631,GO:0004320,GO:0015939,GO:0031325,GO:0008144,GO:0035338,GO:0008270,GO:0001649,GO:0016491,GO:0005737,GO:0070062,GO:0016295,GO:0005835,GO:0016020,GO:0071353,GO:0005739,GO:0006112,GO:0005794,GO:0006767,GO:0006766,GO:0044822,GO:0004315,GO:0016788,GO:0047117,GO:0042587,GO:0005886,GO:0044255,GO:0055114,GO:0006084,GO:0042470,GO:0005829,GO:0004312,GO:0004313,GO:0016296,GO:…
lac2241.2	233	8	3.64351e-05	0.00126165	Ribonuclease 3	GO:0031053,GO:0031054,GO:0007294,GO:0050829,GO:0010586,GO:0005730,GO:0004525,GO:0005634,GO:0030727,GO:0042254,GO:0005654,GO:0010467,GO:0046872,GO:0044822,GO:2000628,GO:0050830,GO:0022008,GO:0001530,GO:0090502,GO:0090501,GO:0016075,GO:0003725,GO:0003723
lac160870.3	302	9	3.65053e-05	0.00126063	Dynactin subunit 1	GO:0016330,GO:0051383,GO:0042052,GO:0042051,GO:0035371,GO:0045198,GO:0030286,GO:0031616,GO:0007067,GO:0005874,GO:0051028,GO:0005876,GO:0034501,GO:0005737,GO:0005818,GO:0005813,GO:0045502,GO:0001709,GO:0007018,GO:0005739,GO:0051225,GO:0048477,GO:0003774,GO:0003777,GO:0051299,GO:0047497,GO:0090316,GO:0031122,GO:0035011,GO:0007052,GO:0010970,GO:0048491,GO:0005869,GO:0001754,GO:0022008,GO:0001751,GO:…
lac2152.42	13	3	3.877e-05	0.00133519	Ejaculatory bulb-specific protein 3	GO:0007362,GO:0006468,GO:0007552,GO:0019992,GO:0009615,GO:0009617,GO:0045297,GO:0004674,GO:0005576,GO:0004672
lac80.16	460	11	3.90935e-05	0.00134267	Facilitated trehalose transporter Tret1	GO:0005355,GO:0015574,GO:0046427,GO:0015771,GO:0016021,GO:0005886,GO:0055085
lac7524.2	381	10	4.01231e-05	0.0013743	Synaptic vesicle glycoprotein 2C	GO:0008021,GO:0030672,GO:0016021,GO:0006836,GO:0022857,GO:0007268,GO:0055085,GO:0030054
lac7921.2	464	11	4.22434e-05	0.00144301	Neuroligin-2	GO:0007630,GO:0050808,GO:0008152,GO:0050804,GO:0004872,GO:0002087,GO:0005887,GO:0035418,GO:0030054,GO:0032230,GO:0050885,GO:0097105,GO:0097104,GO:0001966,GO:0035641,GO:0007416,GO:0019233,GO:2000311,GO:2000463,GO:0042043,GO:0035176,GO:0009986,GO:0052689,GO:0045211,GO:0008150,GO:0007158,GO:0060077,GO:0005886,GO:0050839,GO:0097151,GO:0042734,GO:0072553,GO:0005575,GO:0097116,GO:0051965,GO:0051968,GO:…
lac477.7	466	11	4.38986e-05	0.00149551	Facilitated trehalose transporter Tret1	GO:0005355,GO:0015574,GO:0015771,GO:0016021,GO:0005886,GO:0055085
lac1950.10	386	10	4.47268e-05	0.00151963	Unknown	None
lac7082.4	1137	18	4.50177e-05	0.00152541	Probable histone-lysine N-methyltransferase Mes-4	GO:0018024,GO:0042054,GO:0018992,GO:0008134,GO:0003712,GO:0005700,GO:0031490,GO:0016458,GO:0008270,GO:0000228,GO:0005721
lac15308.3	387	10	4.56997e-05	0.00154438	Lipase 3	GO:0004806,GO:0006629,GO:0016788,GO:0016042
lac4025.25	645	13	4.69998e-05	0.00158408	Juvenile hormone epoxide hydrolase	GO:0008096,GO:0006719,GO:0033961,GO:0016021,GO:0005789,GO:0004301,GO:0004602,GO:0019439,GO:0006979,GO:0055114
lac152.9	471	11	4.82823e-05	0.00162298	Zinc carboxypeptidase A 1	GO:0007586,GO:0006508,GO:0004181,GO:0008270,GO:0005615
lac9928.2	2302	28	5.14357e-05	0.00172439	Unknown	None
lac741.32	124	6	5.25093e-05	0.00175573	Unknown	None
lac207.9	246	8	5.33551e-05	0.0017793	Unknown	None
lac6520.38	477	11	5.40346e-05	0.00179722	Lipoamide acyltransferase component of branched-chain alpha-keto acid dehydrogenase complex, mitochondrial	GO:0042645,GO:0006909,GO:0006099,GO:0005739,GO:0009353,GO:0048037,GO:0004147,GO:0046949,GO:0043754
lac222.11	395	10	5.41527e-05	0.00179642	Cuticle protein 8	GO:0005214,GO:0040003,GO:0042302,GO:0008010,GO:0031012
lac15650.1	182	7	5.46158e-05	0.00180704	Unknown	None
lac680.23	182	7	5.46158e-05	0.00180232	Unknown	None
lac5.21	125	6	5.49136e-05	0.00180743	Unknown	None
lac834.14	396	10	5.52974e-05	0.00181533	Gonadotropin-releasing hormone II receptor	GO:0004930,GO:0070328,GO:0097004,GO:0016500,GO:0016021,GO:0005886,GO:0033500,GO:0016042,GO:0055088,GO:0097003,GO:0005887,GO:0008188,GO:0007186
lac8792.10	40	4	5.77204e-05	0.00188997	Unknown	GO:0006508,GO:0004181,GO:0008270
lac357.20	1378	20	5.79741e-05	0.00189337	Rotatin	GO:0005737,GO:0036064,GO:0007368,GO:0016021
lac2315.3	249	8	5.80696e-05	0.0018916	Serine protease 45	GO:0004252,GO:0005576,GO:0006508
lac162097.4	321	9	5.83231e-05	0.00189498	Senecionine N-oxygenase	GO:0004497,GO:0050660,GO:0043231,GO:0009820,GO:0005829,GO:0051289,GO:0004499,GO:0050661,GO:0005739,GO:0005576,GO:0033784,GO:0055114
lac114.14	755	14	5.95509e-05	0.00192991	Guanine nucleotide exchange factor DBS	GO:0005089,GO:0005737,GO:0005085,GO:0005575,GO:0035025,GO:0005886,GO:0035556
lac127.10	250	8	5.9716e-05	0.00193031	Glutathione S-transferase 1	GO:0005737,GO:0004364,GO:0006749
lac745.15	484	11	6.14799e-05	0.00198226	Protein penguin	GO:0005730,GO:0007475,GO:0005575,GO:0003723,GO:0006417,GO:0003729
lac741.44	402	10	6.26068e-05	0.00201345	Oxygen-dependent choline dehydrogenase	GO:0050660,GO:0008802,GO:0008812,GO:0006066,GO:0019285,GO:0016614,GO:0045455,GO:0055114,GO:0016491
lac1748.32	573	12	6.32253e-05	0.00202819	Zinc finger protein 84	GO:0006355,GO:0005634,GO:0006351,GO:0008270,GO:0003677
lac970.32	763	14	6.65202e-05	0.00212848	Glucose-1-phosphatase	GO:0008877,GO:0016311,GO:0016158,GO:0030288,GO:0006006,GO:0003993
lac826.13	407	10	6.93104e-05	0.00221216	Zinc finger protein 510	GO:0005634,GO:0006355,GO:0008270,GO:0003676,GO:0003677,GO:0046872,GO:0006351
lac1122.13	42	4	7.01095e-05	0.00223202	Unknown	None
lac330.22	256	8	7.04303e-05	0.0022366	Chymotrypsin BI	GO:0004252,GO:0005615,GO:0030574,GO:0006508
lac1639.9	674	13	7.29235e-05	0.00230998	Zinc finger and SCAN domain-containing protein 5C	GO:0043565,GO:0007380,GO:0007376,GO:0003700,GO:0008134,GO:0000122,GO:0003705,GO:0035288,GO:0035289,GO:0007480,GO:0006357,GO:0045944,GO:0003676,GO:0006366,GO:0046872,GO:0005634,GO:0000981
lac1343.1	586	12	7.80321e-05	0.00246562	Unknown	None
lac16952.6	194	7	8.14992e-05	0.00256875	Nuclear pore complex protein Nup98-Nup96	GO:0006909,GO:0042405,GO:0005487,GO:0051028,GO:0034399,GO:0042277,GO:0044615,GO:0005635,GO:0044613,GO:0005654,GO:0006260,GO:0007184,GO:0017056,GO:0031965,GO:0051292,GO:0000776,GO:0000059,GO:0030718,GO:0031080,GO:0005643,GO:0005515,GO:0005634
lac2304.12	981	16	8.25621e-05	0.00259578	Tyrosine-protein phosphatase non-receptor type 14	GO:0005856,GO:0005737,GO:0045177,GO:0006351,GO:0008092,GO:0006470,GO:0004725,GO:0030971,GO:0003712,GO:0001946,GO:0005654,GO:0006355,GO:0046825,GO:0005938,GO:0035335,GO:2000647,GO:0005634,GO:0035331,GO:0008285
lac1065.19	44	4	8.43284e-05	0.00264473	Unknown	None
lac198.3	337	9	8.43822e-05	0.00263987	Armadillo repeat-containing protein 6 homolog	GO:0005575,GO:0003674,GO:0008150,GO:0005488
lac559.21	685	13	8.55875e-05	0.00267096	Protein zwilch	GO:0005737,GO:0005828,GO:1990423,GO:0000776,GO:0007094,GO:0003674,GO:0007067,GO:0007093,GO:0051233,GO:0051301,GO:0000777
lac41.32	338	9	8.62916e-05	0.0026863	Unknown	GO:0016021,GO:0016020,GO:0015276,GO:0005234,GO:0008066,GO:0050907,GO:0004970
lac1604.5	506	11	9.08751e-05	0.00282204	Unknown	None
lac518.7	266	8	9.18124e-05	0.00284416	Unknown	GO:0003676
lac198.16	267	8	9.42177e-05	0.00291154	Tektin-4	GO:0005737,GO:0007017,GO:0008017,GO:0000226,GO:0005929,GO:0005874,GO:0005875
lac270.33	199	7	9.54897e-05	0.00294364	Unknown	GO:0005575,GO:0005634,GO:0046331,GO:2000637,GO:0031151
lac4892.4	425	10	9.87236e-05	0.00303593	Glucose dehydrogenase [FAD, quinone]	GO:0050660,GO:0008812,GO:0007498,GO:0006066,GO:0005576,GO:0045455,GO:0055114,GO:0016491
lac1212.19	511	11	9.90165e-05	0.00303755	Vanin-like protein 2	GO:0016787,GO:0016810,GO:0016811,GO:0019898,GO:0017159,GO:0006807
lac1553.11	3169	34	0.000100555	0.00307728	Fibrillin-3	GO:0007412,GO:0005509,GO:0005201,GO:0005578
lac272.26	426	10	0.000100628	0.00307206	Death-associated protein kinase related	GO:0002009,GO:0006468,GO:0007480,GO:0004683,GO:0007476,GO:0005575,GO:0004674,GO:0008360,GO:0004672,GO:0007155,GO:0042981,GO:0005524
lac160862.24	512	11	0.000100717	0.00306739	Mitochondrial ribonuclease P protein 3	GO:0008033,GO:0005739
lac947.47	427	10	0.000102562	0.00311607	Putative methyltransferase NSUN6	GO:0008168,GO:0005730,GO:0003723,GO:0008649
lac6520.27	202	7	0.000104781	0.00317585	Unknown	None
lac4496.3	347	9	0.000105167	0.00317993	Unknown	GO:0006030,GO:0005576,GO:0008061
lac1082.23	272	8	0.00010704	0.00322883	15-hydroxyprostaglandin dehydrogenase [NAD(+)]	GO:0006909,GO:0051287,GO:0004957,GO:0042572,GO:0042574,GO:0070493,GO:0016491,GO:0005737,GO:0030728,GO:0055114,GO:0004022,GO:0003824,GO:0008152,GO:0045786,GO:0007179,GO:0097070,GO:0007565,GO:0007567,GO:0016404,GO:0006693,GO:0070403,GO:0004745
lac192.52	143	6	0.000115471	0.00347484	Unknown	None
lac1307.40	1011	16	0.000116173	0.00348768	Gastrula zinc finger protein XlCGF57.1 (Fragment)	GO:0045931,GO:0031935,GO:0006357,GO:0005634,GO:0007476,GO:0006355,GO:0046331,GO:0045892,GO:0006351,GO:0003676,GO:0003677,GO:0007155,GO:0046872,GO:0030178,GO:0008270
lac919.10	48	4	0.000118887	0.0035607	Unknown	None
lac34.12	436	10	0.000121438	0.0036285	F-box/WD repeat-containing protein 4	GO:0042733,GO:0051216,GO:0060173,GO:0016055,GO:0002053,GO:0005515
lac3140.4	616	12	0.000123999	0.0036963	Nose resistant to fluoxetine protein 6	GO:0007275,GO:0016021,GO:0006869,GO:0016747,GO:0008289
lac1792.1	1236	18	0.000126712	0.00376826	Unconventional myosin-XV	GO:0005737,GO:0007626,GO:0042472,GO:0070062,GO:0042623,GO:0007605,GO:0006886,GO:0005856,GO:0007391,GO:0032420,GO:0030175,GO:0016461,GO:0016459,GO:0005515,GO:0046847,GO:0043025,GO:0003774,GO:0005524
lac886.26	147	6	0.000134268	0.00398359	Unknown	None
lac393.65	359	9	0.000135607	0.0040139	Secretion-regulating guanine nucleotide exchange factor	GO:0005737,GO:0045111,GO:0050709,GO:0005730,GO:0005634,GO:0005087,GO:0032853
lac132.6	818	14	0.000136721	0.00403742	Sodium-dependent serotonin transporter	GO:0051610,GO:0015222,GO:0006909,GO:0006837,GO:0008504,GO:0016021,GO:0005261,GO:0030424,GO:0005887,GO:0005886,GO:0015844,GO:0098655,GO:0005328,GO:0043679
lac325.22	360	9	0.000138445	0.00407879	Alpha-(1,3)-fucosyltransferase C	GO:0006486,GO:0016021,GO:0016020,GO:0008417,GO:0005886,GO:0032580,GO:0046920
lac1066.60	533	11	0.000142649	0.00419288	Venom allergen 5.02 (Fragment)	GO:0005576
lac938.2	722	13	0.000143148	0.0041978	Methionine--tRNA ligase, cytoplasmic	GO:0005737,GO:0004825,GO:0000049,GO:0006431,GO:0005829,GO:0004812,GO:0006418,GO:0022008,GO:0005875,GO:0005524
lac85.7	284	8	0.000143787	0.00420678	Unknown	None
lac991.28	1249	18	0.000143849	0.00419887	Enteropeptidase	GO:0005044,GO:0016021,GO:0005903,GO:0004252
lac727.47	362	9	0.000144269	0.00420143	Testican-2	GO:0050840,GO:0010811,GO:0005539,GO:0045595,GO:0030198,GO:0007165,GO:0005515,GO:0019800,GO:0005578,GO:0007416,GO:0005509
lac380.93	1032	16	0.000146301	0.00425081	Unknown	None
lac53.5	286	8	0.000150818	0.00437198	Trypsin, alkaline C	GO:0004252,GO:0005615,GO:0006508
lac208.6	288	8	0.000158128	0.00457341	Zinc finger BED domain-containing protein 6	GO:0005730,GO:0005634,GO:0045892,GO:0006351,GO:0003677,GO:0046872
lac2488.2	152	6	0.000161084	0.00464827	Suppressor of tumorigenicity 14 protein homolog	GO:0019897,GO:0004252,GO:0005615,GO:0030216,GO:0070062,GO:0005041,GO:0016323,GO:0008236,GO:0048812,GO:0005509,GO:0005887,GO:0005886,GO:0006508,GO:0016477,GO:0005576
lac1785.12	289	8	0.000161891	0.00466092	Probable importin subunit alpha-A	GO:0005737,GO:0008565,GO:0005635,GO:0006606,GO:0046331,GO:0005515
lac2199.5	368	9	0.000162984	0.00468171	Unknown	None
lac393.47	542	11	0.000164708	0.00472052	Asparagine synthetase domain-containing protein CG17486	GO:0005575,GO:0006529,GO:0006541,GO:0004066
lac9334.5	544	11	0.000169985	0.00486072	Mitochondrial sodium/hydrogen exchanger 9B2	GO:0005743,GO:0016021,GO:0015299,GO:0003096,GO:0006814,GO:0034220,GO:0005903,GO:0015385,GO:0055085
lac233.73	21	3	0.00017476	0.00498598	Cell death activator CIDE-3	GO:0005811,GO:0005783,GO:0097194,GO:0005829,GO:0006915,GO:0005622,GO:0006355,GO:0034389,GO:0006351,GO:0022008,GO:1901215,GO:0042981,GO:0005634
lac425.15	546	11	0.000175404	0.00499309	Glutamate receptor ionotropic, delta-1	GO:0045211,GO:0009593,GO:0070062,GO:0008328,GO:0035235,GO:0016021,GO:0015276,GO:0005234,GO:0034220,GO:0030054,GO:0035176,GO:0030425,GO:0035249,GO:0004970
lac152082.1	372	9	0.00017655	0.00501442	Unknown	None
lac1687.2	293	8	0.000177688	0.00503543	RNA 3'-terminal phosphate cyclase	GO:0006396,GO:0005634,GO:0005654,GO:0003723,GO:0044822,GO:0005524,GO:0003963
lac192.34	548	11	0.000180969	0.00511692	Serine protease snake	GO:0004252,GO:0009950,GO:0005576,GO:0007311,GO:0008063,GO:0016485,GO:0006508,GO:0008233,GO:0008236
lac288.26	156	6	0.000185444	0.00523175	Unknown	None
lac497.7	375	9	0.00018733	0.0052732	Inositol-pentakisphosphate 2-kinase	GO:0005737,GO:0036064,GO:0005813,GO:0007368,GO:0005575,GO:0035299,GO:0032402,GO:0032958,GO:0005634,GO:0005524
lac16663.6	376	9	0.000191043	0.00536577	Myoneurin	GO:0003700,GO:0005634,GO:0006355,GO:0006351,GO:0003677,GO:0046872,GO:0008270
lac494.35	553	11	0.000195539	0.00547986	Unknown	None
lac968.9	465	10	0.000203394	0.00568739	Probable asparagine--tRNA ligase, mitochondrial	GO:0005737,GO:0004816,GO:0006421,GO:0005739,GO:0000166,GO:0003676,GO:0005759,GO:0005524
lac160671.66	851	14	0.000204171	0.00569652	Glyceraldehyde-3-phosphate dehydrogenase 1	GO:0005737,GO:0004365,GO:0031430,GO:0051287,GO:0005811,GO:0050661,GO:0016620,GO:0030018,GO:0006006,GO:0006096,GO:0055114
lac14.40	159	6	0.00020555	0.00572234	Transcription factor TFIIIB component B'' homolog	GO:0005737,GO:0003700,GO:0005634,GO:0005654,GO:0006355,GO:0048812,GO:0006351,GO:0003677,GO:0022008,GO:0003682
lac420.42	467	10	0.00021044	0.00584561	Facilitated trehalose transporter Tret1	GO:0005355,GO:0015574,GO:0046427,GO:0015771,GO:0016021,GO:0005886,GO:0055085
lac536.22	1178	17	0.000213154	0.00590802	Glutamate receptor 4	GO:0031982,GO:0032281,GO:0032983,GO:0045211,GO:0035235,GO:0016021,GO:0016020,GO:0015276,GO:0005234,GO:0034220,GO:0030054,GO:0050907,GO:0045202,GO:0030425,GO:0035249,GO:0004970,GO:0004971
lac20188.15	56	4	0.000217107	0.0060044	Unknown	None
lac233.88	228	7	0.000220258	0.00607825	U11/U12 small nuclear ribonucleoprotein 48 kDa protein	GO:0005737,GO:0005654,GO:0005689,GO:0046872,GO:0008380,GO:0006397
lac354.12	162	6	0.000227334	0.00625987	Pheromone-binding protein	GO:0005549,GO:0006810,GO:0019236,GO:0005550
lac1626.12	472	10	0.000228955	0.0062908	Bloom syndrome protein homolog	GO:0008026,GO:0003678,GO:0006303,GO:0006302,GO:0000724,GO:0005634,GO:0006281,GO:0006260,GO:0043140,GO:0005524,GO:0000403,GO:0004003,GO:0032508,GO:0004386,GO:0006974,GO:0007131,GO:0006310,GO:0008094,GO:0045003,GO:0000731,GO:0000732,GO:0000733,GO:1901291
lac162102.1	23	3	0.000230902	0.00633053	Unknown	None
lac41.22	1302	18	0.000236537	0.00647097	Benzaldehyde dehydrogenase (NAD(+))	GO:0016491,GO:0050660,GO:0016614,GO:0043546,GO:0019760,GO:0005829,GO:0051537,GO:0009851,GO:0009688,GO:0018479,GO:0004855,GO:0004854,GO:0005506,GO:0018488,GO:0050302,GO:0055114,GO:0009055
lac308.4	306	8	0.000238012	0.00649726	Group XV phospholipase A2	GO:0070062,GO:0005543,GO:0005739,GO:0046470,GO:0005764,GO:0009062,GO:0047499,GO:0008374,GO:0004622,GO:0006672,GO:0006629
lac79.8	662	12	0.000238742	0.00650314	Transposable element Tcb2 transposase	GO:0004803,GO:0006313,GO:0005634,GO:0015074,GO:0006351,GO:0003677,GO:0003899
lac263.6	388	9	0.000240581	0.00653914	Endoribonuclease Dcr-1	GO:0033227,GO:0042078,GO:0030422,GO:0007279,GO:0070883,GO:0031054,GO:0007294,GO:0005737,GO:0007367,GO:0004525,GO:0005634,GO:0030727,GO:0035087,GO:0006309,GO:0016246,GO:0046872,GO:0005524,GO:0004386,GO:0090502,GO:0090501,GO:0042594,GO:0035195,GO:0035196,GO:0004530,GO:0003727,GO:0048813,GO:0003725,GO:0003723,GO:0005515,GO:0016443,GO:0016442,GO:0006396,GO:0045448
lac3040.6	307	8	0.000243271	0.00659809	UDP-glucuronosyltransferase 2B17	GO:0005783,GO:0052696,GO:0016021,GO:0009813,GO:0005789,GO:0005743,GO:0032870,GO:0008152,GO:0016758,GO:0015020,GO:0008194
lac1356.5	58	4	0.000248723	0.00673151	Unknown	None
lac899.8	106	5	0.000250141	0.0067554	Unknown	None
lac68.17	165	6	0.000250896	0.00676134	Unknown	None
lac9333.26	391	9	0.000254501	0.00684392	Unknown	None
lac779.17	668	12	0.000258872	0.00694667	Arylphorin subunit alpha	GO:0016201,GO:0005615,GO:0005616,GO:0005811,GO:0005576,GO:0045735,GO:0008045
lac807.69	668	12	0.000258872	0.00693195	Phospholipase A2	GO:0004623,GO:0006644,GO:0005576,GO:0005509,GO:0016042
lac66.118	2543	28	0.000259114	0.00692376	Serine-protein kinase ATM	GO:0071044,GO:0016310,GO:1990164,GO:0003677,GO:0000723,GO:0006348,GO:0010212,GO:0016023,GO:0005634,GO:0000706,GO:0003735,GO:0004674,GO:0004672,GO:0005524,GO:0047485,GO:0006281,GO:0016303,GO:0016572,GO:0035173,GO:0036092,GO:0031572,GO:0005840,GO:0000077,GO:0051276,GO:0000075,GO:0016773,GO:0090399,GO:0030717,GO:0016233,GO:0007094,GO:0007095,GO:0002331,GO:0006412,GO:0045494,GO:0007093
lac269.5	480	10	0.00026141	0.00697039	Unknown	None
lac2058.14	24	3	0.000262864	0.00699439	Nuclear hormone receptor FTZ-F1 beta	GO:0030522,GO:0035072,GO:0035211,GO:0045433,GO:0003700,GO:0005634,GO:0006919,GO:0003712,GO:0016321,GO:0006355,GO:0008270,GO:0043401,GO:0003677,GO:0000978,GO:0003707,GO:0004879,GO:0060968
lac1099.31	235	7	0.000264514	0.00702351	Unknown	GO:0016021,GO:0016020,GO:0005272,GO:0006814
lac270.76	395	9	0.000274094	0.00726262	Gamma-interferon-inducible lysosomal thiol reductase	GO:0005764,GO:0042590,GO:0005576,GO:0016667
lac260.10	773	13	0.000275056	0.00727287	Glycerophosphoryl diester phosphodiesterase	GO:0009279,GO:0006629,GO:0008081,GO:0008889,GO:0006071,GO:0046872
lac2738.15	168	6	0.000276334	0.00729141	Unknown	GO:0005215,GO:0008431,GO:0006810,GO:0005622
lac4439.10	484	10	0.000279028	0.00734716	Facilitated trehalose transporter Tret1-2 homolog	GO:0005355,GO:0022891,GO:0005351,GO:0016021,GO:0005886,GO:0055085
lac89582.1	60	4	0.000283518	0.00744986	Unknown	None
lac251.55	399	9	0.000294918	0.00773333	Unknown	GO:0001104,GO:0016592,GO:0006357
lac9230.5	581	11	0.000296793	0.00776639	Unknown	None
lac2618.16	110	5	0.000296962	0.00775477	LysM and putative peptidoglycan-binding domain-containing protein 2	None
lac1807.12	25	3	0.000297549	0.00775408	Nuclear pore complex protein Nup133	GO:0000940,GO:0031080,GO:0005643,GO:0016020,GO:0031965,GO:0048339,GO:0006999,GO:0015031,GO:0005487,GO:0006406
lac965.16	400	9	0.000300323	0.00781026	Diphthamide biosynthesis protein 2	GO:0017183,GO:0005737
lac16663.9	320	8	0.000320747	0.00832427	Unknown	GO:0004252,GO:0006508
lac1638.5	243	7	0.000323559	0.00838005	Probable inactive tRNA-specific adenosine deaminase-like protein 3	GO:0016787,GO:0008033,GO:0008270
lac494.32	494	10	0.000327459	0.00846371	Facilitated trehalose transporter Tret1	GO:0015574,GO:0015771,GO:0016021,GO:0015749,GO:0005886,GO:0015145,GO:0055085
lac217.26	588	11	0.000328067	0.00846211	DNA polymerase alpha subunit B	GO:0005737,GO:0005654,GO:0005634,GO:0006270,GO:0000060,GO:0003887,GO:0006260,GO:0006261,GO:0003677,GO:0046982,GO:0005658
lac259.10	322	8	0.000334275	0.0086047	Viral cathepsin	GO:0003674,GO:0035071,GO:0035220,GO:0045169,GO:0005575,GO:0048102,GO:0004197,GO:0008150,GO:0004869,GO:0006508,GO:0008234,GO:0022416
lac700.26	322	8	0.000334275	0.00858721	Reticulocyte-binding protein 2 homolog a	GO:0016021,GO:0016020,GO:0016337,GO:0008201,GO:0005886
lac109.13	26	3	0.000335055	0.00858978	39S ribosomal protein L54, mitochondrial	GO:0070126,GO:0006996,GO:0070124,GO:0070125,GO:0005840,GO:0044822,GO:0003735,GO:0005743,GO:0005762,GO:0032543
lac16171.1	113	5	0.00033622	0.00860218	Unknown	None
lac152.12	1228	17	0.000341432	0.00871789	Zinc carboxypeptidase A 1	GO:0007586,GO:0006508,GO:0004181,GO:0008270,GO:0005615
lac1208.17	175	6	0.000343578	0.008755	Unknown	None
lac936.46	175	6	0.000343578	0.00873738	Unknown	None
lac947.32	408	9	0.000346585	0.00879615	Unknown	GO:0005575,GO:0003674,GO:0008150,GO:0016772
lac8838.20	246	7	0.000348247	0.00882063	Unknown	None
lac259.6	114	5	0.000350139	0.00885081	Viral cathepsin	GO:0003674,GO:0035071,GO:0035220,GO:0045169,GO:0005575,GO:0048102,GO:0004197,GO:0008150,GO:0004869,GO:0006508,GO:0008234,GO:0022416
lac1748.36	795	13	0.000358034	0.00903232	Unknown	None
lac357.21	1009	15	0.000358747	0.00903229	Probable cytochrome P450 6a13	GO:0004497,GO:0016020,GO:0043231,GO:0020037,GO:0016705,GO:0005789,GO:0042742,GO:0005506,GO:0055114,GO:0009055
lac106.19	500	10	0.000359743	0.00903936	UPF0061 protein XCV2589	None
lac3393.2	326	8	0.000362728	0.00909626	Unknown	None
lac292.19	115	5	0.000364489	0.00912234	DCN1-like protein 4	GO:0005634
lac260.6	248	7	0.000365527	0.00913023	Unknown	None
lac1139.2	1122	16	0.000365644	0.00911513	Transposon Ty3-G Gag-Pol polyprotein	GO:0006310,GO:0005737,GO:0090501,GO:0019076,GO:0000943,GO:0005634,GO:0004540,GO:0008270,GO:0004523,GO:0003887,GO:0015074,GO:0006278,GO:0004190,GO:0005524,GO:0003677,GO:0003964,GO:0008233,GO:0032197,GO:0071897,GO:0003723
lac741.34	906	14	0.000380308	0.00946204	Integrin alpha-PS3	GO:0007494,GO:0048149,GO:0030336,GO:0007614,GO:0005886,GO:0007613,GO:0007611,GO:0007160,GO:0035001,GO:0004872,GO:0007411,GO:0005925,GO:0003344,GO:0008355,GO:0005737,GO:0007431,GO:0016021,GO:0005055,GO:0005198,GO:0009925,GO:0016477,GO:0016339,GO:0006909,GO:0005178,GO:0016328,GO:0016340,GO:0007507,GO:0016324,GO:0042060,GO:0008305,GO:0043277,GO:0007155,GO:0007157,GO:0050839,GO:0001555,GO:0040011,GO:…
lac9333.11	599	11	0.000382787	0.009505	Unknown	None
lac2627.10	329	8	0.000385334	0.00954949	JmjC domain-containing protein 7	GO:0004623
lac4473.3	505	10	0.000388632	0.00961237	Serine protease gd	GO:0004252,GO:0009950,GO:0005576,GO:0007311,GO:0008063,GO:0016485,GO:0006508,GO:0008233,GO:0008236
lac970.31	415	9	0.000391741	0.00967035	Glucose-1-phosphatase	GO:0008877,GO:0042597,GO:0003993
lac152.3	1018	15	0.000393016	0.0096829	Eukaryotic translation initiation factor 2-alpha kinase 4	GO:0006446,GO:0004686,GO:0022626,GO:0045793,GO:0030968,GO:0071011,GO:0043558,GO:0005829,GO:0017148,GO:0006468,GO:0000398,GO:0004674,GO:0009267,GO:0004672,GO:0006417,GO:0071013,GO:0005524,GO:0004694
lac497.16	330	8	0.00039312	0.00966661	MutS protein homolog 5	GO:0008094,GO:0000400,GO:0045910,GO:0008630,GO:0006301,GO:0006281,GO:0000710,GO:0000795,GO:0006298,GO:0030983,GO:0009411,GO:0051026,GO:0032301,GO:0000228,GO:0032138,GO:0032137,GO:0007131,GO:0043570,GO:0003684,GO:0005524,GO:0045143
lac314.6	417	9	0.000405497	0.00995161	Synaptic vesicle 2-related protein	GO:0030672,GO:0016021,GO:0008513,GO:0015075,GO:0055085,GO:0030054
lac9928.3	604	11	0.00041008	0.0100446	Unknown	GO:0005488
lac62.120	181	6	0.000410846	0.0100439	Unknown	None
lac85.21	28	3	0.0004189	0.010221	Unknown	GO:0031987,GO:0045177,GO:0040023,GO:0048741,GO:0005874,GO:0008017,GO:0060632,GO:0000226,GO:2000574
lac4372.3	511	10	0.00042582	0.0103698	Organic cation transporter protein	GO:0006811,GO:0006915,GO:0055085,GO:0022857,GO:0008513,GO:0016021
lac1060.2	709	12	0.000438884	0.0106674	Serine protease easter	GO:0004252,GO:0009950,GO:0031638,GO:0004185,GO:0006952,GO:0005576,GO:0035006,GO:0007311,GO:0008063,GO:0006508,GO:0035008,GO:0008233,GO:0008236
lac263.9	336	8	0.000442559	0.0107361	Unknown	None
lac805.15	336	8	0.000442559	0.0107155	Lipase 3	GO:0004806,GO:0006629,GO:0032504,GO:0016788,GO:0016042,GO:0016298,GO:0005615
lac8838.7	1259	17	0.000450755	0.0108931	Indole-3-acetaldehyde oxidase	GO:0004031,GO:0050660,GO:0016614,GO:0008762,GO:0043546,GO:0005829,GO:0051537,GO:0009851,GO:0009688,GO:0004855,GO:0004854,GO:0005506,GO:0050302,GO:0055114,GO:0009055
lac224.9	258	7	0.000462503	0.0111557	Alkylated DNA repair protein alkB homolog 1	GO:0006307,GO:0080111,GO:0006281,GO:0016706,GO:0070989,GO:0005634,GO:0000737,GO:0005739,GO:0042245,GO:0003906,GO:0008198,GO:0070579,GO:0055114
lac1484.2	1147	16	0.000462675	0.0111386	Telomere-associated protein RIF1	GO:0005720,GO:0035392,GO:0005819,GO:0000077,GO:0001939,GO:0000781,GO:0005730,GO:0001940,GO:0005634,GO:0005737,GO:0006974,GO:0008150,GO:0005886,GO:0019827,GO:0007049
lac12756.2	425	9	0.000464556	0.0111626	Serine protease gd	GO:0004252,GO:0009950,GO:0005576,GO:0007311,GO:0008063,GO:0016485,GO:0006508,GO:0008233,GO:0008236
lac354.19	614	11	0.000469575	0.0112618	Unknown	None
lac407.9	1264	17	0.000470948	0.0112733	Bromodomain adjacent to zinc finger domain protein 2B	GO:0007399,GO:0006338,GO:0005634,GO:0006355,GO:0045944,GO:0008270,GO:0005515,GO:0003677,GO:0003682,GO:0008134,GO:0006351
lac160873.2	259	7	0.000473229	0.0113065	Unknown	None
lac162107.6	519	10	0.000479958	0.0114456	Luciferin 4-monooxygenase	GO:0006637,GO:0045289,GO:0004321,GO:0000287,GO:0005777,GO:0003824,GO:0004467,GO:0046949,GO:0008152,GO:0001676,GO:0008218,GO:0047077,GO:0005524
lac947.44	427	9	0.000480374	0.011434	Serine--pyruvate aminotransferase, mitochondrial	GO:0051384,GO:0005782,GO:0008453,GO:0019448,GO:0042853,GO:0005811,GO:0005777,GO:0005739,GO:0051591,GO:0042866,GO:0046724,GO:0009436,GO:0004760,GO:0030170,GO:0005759,GO:0016597,GO:0019265
lac544.33	342	8	0.000496925	0.0118057	Krueppel homolog 1	GO:0035075,GO:0046872,GO:0003700,GO:0005634,GO:0007552,GO:0006355,GO:0010977,GO:0003676,GO:0003677,GO:0045316
lac613.23	430	9	0.000504927	0.0119733	Transcription factor HIVEP2	GO:0005654,GO:0006355,GO:0008270,GO:0003676,GO:0003677,GO:0046872,GO:0006351
lac796.23	430	9	0.000504927	0.0119509	Juvenile hormone epoxide hydrolase	GO:0008096,GO:0043231,GO:0033961,GO:0016021,GO:0005789,GO:0004301,GO:0019439,GO:0006719
lac1322.4	343	8	0.00050649	0.0119655	Probable galactose-1-phosphate uridylyltransferase	GO:0033501,GO:0008108,GO:0005575,GO:0006012,GO:0008270,GO:0008344
lac8153.5	343	8	0.00050649	0.0119432	Unknown	GO:0006508,GO:0004197,GO:0005811,GO:0005875
lac66.68	620	11	0.000508617	0.011971	Carnitine O-acetyltransferase	GO:0006631,GO:0005783,GO:0006635,GO:0006810,GO:0005777,GO:0005739,GO:0005743,GO:0004092,GO:0016746
lac580.51	189	6	0.000516035	0.012123	Unknown	None
lac338.6	344	8	0.000516204	0.0121045	Ecdysteroid UDP-glucosyltransferase	GO:0016758,GO:0015020,GO:0008152
lac1362.9	525	10	0.000524204	0.0122693	Nose resistant to fluoxetine protein 6	GO:0007275,GO:0016021,GO:0006869,GO:0016747,GO:0008289
lac161998.20	434	9	0.000539256	0.0125983	Prolyl 4-hydroxylase subunit alpha-2	GO:0031418,GO:0016705,GO:0005783,GO:0004656,GO:0016222,GO:0016702,GO:0005788,GO:0019511,GO:0043412,GO:0018401,GO:0031545,GO:0005506,GO:0055114
lac2414.2	265	7	0.00054182	0.0126348	Unknown	None
lac494.11	265	7	0.00054182	0.0126115	Facilitated trehalose transporter Tret1-2 homolog	GO:0005355,GO:0022891,GO:0005353,GO:0015771,GO:0016021,GO:0016020,GO:0005886,GO:0055085
lac161998.19	7	2	0.000558996	0.0129874	Prolyl 4-hydroxylase subunit alpha-2	GO:0031418,GO:0005783,GO:0004656,GO:0016222,GO:0016702,GO:0005788,GO:0018401,GO:0005506,GO:0055114
lac1982.18	7	2	0.000558996	0.0129636	Unknown	None
lac323.7	192	6	0.000560464	0.0129738	Unknown	GO:0005549
lac233.5	349	8	0.000567058	0.0131025	Unknown	GO:0003674,GO:0016021,GO:0008150
lac101.3	631	11	0.000587241	0.013544	Transport and Golgi organization protein 1	GO:0070971,GO:0005794,GO:0007030,GO:0000137,GO:0009306,GO:0016021,GO:0006887,GO:0000139,GO:0003674,GO:0012505,GO:0051047,GO:0033363
lac269.10	631	11	0.000587241	0.0135194	Unknown	None
lac277.13	73	4	0.000599781	0.013783	Unknown	None
lac807.74	353	8	0.000610591	0.0140059	Beta-1,3-galactosyltransferase 1	GO:0016333,GO:0042248,GO:0006486,GO:0006688,GO:0016021,GO:0016020,GO:0030707,GO:0000139,GO:0007293,GO:0005576,GO:0008378,GO:0046981,GO:0008375,GO:0001744,GO:0007299,GO:0048477,GO:0007298
lac1343.23	442	9	0.000613657	0.0140507	Putative inorganic phosphate cotransporter	GO:0015293,GO:0016021,GO:0006814,GO:0015114,GO:0005316,GO:0055085
lac473.17	442	9	0.000613657	0.0140253	TLD domain-containing protein 1	None
lac1732.5	271	7	0.000618089	0.0141011	Alpha-ketoglutarate-dependent dioxygenase alkB homolog 4	GO:0005737,GO:0006482,GO:0031032,GO:0006355,GO:0016706,GO:0005634,GO:0030496,GO:0003779,GO:0032451,GO:0036090,GO:0070938,GO:0046872,GO:0055114,GO:0006351
lac1438.7	354	8	0.000621885	0.0141622	Ethanolaminephosphotransferase 1	GO:0006646,GO:0016780,GO:0008654,GO:0016021,GO:0016020,GO:0008414,GO:0004307,GO:0046872
lac767.29	32	3	0.000624457	0.0141952	Unknown	None
lac1362.6	739	12	0.000629296	0.0142795	Nose resistant to fluoxetine protein 6	GO:0006869,GO:0016021,GO:0008289,GO:0035220,GO:0022416,GO:0016747,GO:0007275
lac497.33	74	4	0.000631447	0.0143026	17-beta-hydroxysteroid dehydrogenase 14	GO:0006706,GO:0005829,GO:0008152,GO:0004303,GO:0047045,GO:0016491
lac916.2	955	14	0.000633483	0.0143231	Zinc transporter foi	GO:0007506,GO:0035147,GO:0016477,GO:0009986,GO:0005886,GO:0008406,GO:0016323,GO:0035262,GO:0007280,GO:0071577,GO:0005887,GO:0005385,GO:0022008,GO:0006829,GO:0055085,GO:0008354,GO:0007417
lac968.23	273	7	0.00064532	0.0145646	Unknown	None
lac224.59	274	7	0.000659288	0.0148534	Chymotrypsin-1	GO:0007586,GO:0004252,GO:0005576,GO:0006508
lac20.2	275	7	0.000673494	0.0151464	Uncharacterized protein C630.12	GO:0005794,GO:0016791,GO:0005783,GO:0016787,GO:0006470,GO:0016021,GO:0030036,GO:0005789,GO:0007165
lac3488.30	746	12	0.000682501	0.0153217	Laccase-1	GO:0040003,GO:0052716,GO:0046274,GO:0005576,GO:0005507,GO:0055114
lac1131.18	33	3	0.000684242	0.0153336	Unknown	None
lac62.74	1077	15	0.000694879	0.0155444	Atrial natriuretic peptide receptor 1	GO:0017046,GO:0043235,GO:0006468,GO:0050880,GO:0048662,GO:0016941,GO:0030828,GO:0016021,GO:0005886,GO:0016849,GO:0042562,GO:0042417,GO:0009190,GO:0004872,GO:0004672,GO:0007168,GO:0035556,GO:0005525,GO:0004383,GO:0005524,GO:0006182
lac1496.7	645	11	0.000701711	0.0156695	rRNA biogenesis protein rrp5	GO:0032040,GO:0000381,GO:0005730,GO:0005634,GO:0006364,GO:0042134,GO:0030515,GO:0003729,GO:0006397
lac886.22	278	7	0.000717571	0.0159954	Pyrroline-5-carboxylate reductase	GO:0005737,GO:0006561,GO:0005618,GO:0004735,GO:0009651,GO:0009408,GO:0055129,GO:0055114
lac224.61	279	7	0.000732759	0.0163052	Chymotrypsin-1	GO:0004252,GO:0005615,GO:0006508
lac162107.9	454	9	0.000740809	0.0164553	Luciferin 4-monooxygenase	GO:0046872,GO:0006637,GO:0045289,GO:0004321,GO:0005777,GO:0004467,GO:0046949,GO:0001676,GO:0008218,GO:0047077,GO:0005524
lac15.48	280	7	0.000748201	0.0165904	Unknown	None
lac193.4	282	7	0.000779855	0.017262	Collagenase	GO:0004252,GO:0005576,GO:0030574,GO:0006508
lac727.24	654	11	0.000784648	0.0173377	Putative ATP-dependent RNA helicase DDX11-like protein 8	GO:0005730,GO:0004003,GO:0032508,GO:0006289,GO:0003723,GO:0003677,GO:0004386,GO:0005524
lac745.7	866	13	0.000785128	0.017318	Serine/threonine-protein kinase LMTK1	GO:0005783,GO:0034332,GO:0055037,GO:0042059,GO:0006099,GO:0045886,GO:0007154,GO:0007169,GO:0030425,GO:0046777,GO:0007254,GO:0007435,GO:0038083,GO:0016021,GO:0007476,GO:0004674,GO:0004715,GO:0004713,GO:0048471,GO:0046529,GO:0048749,GO:0006468,GO:0006915,GO:0051017,GO:0044295,GO:0032482,GO:0051402,GO:0018108,GO:0043277,GO:0030517,GO:0090136,GO:0007424,GO:0007420,GO:0007395,GO:0007391,GO:0005524,GO:…
lac868.28	35	3	0.00081447	0.017934	Unknown	None
lac143.3	1824	21	0.00082186	0.0180652	Retinal-specific ATP-binding cassette transporter	GO:0004012,GO:0043190,GO:0042626,GO:0016020,GO:0055085,GO:0001523,GO:0005215,GO:0006810,GO:0007601,GO:0007603,GO:0006649,GO:0045494,GO:0005887,GO:0097381,GO:0005524
lac1154.1	372	8	0.0008557	0.0187764	Unknown	GO:0005575,GO:0008150,GO:0003674
lac503.5	372	8	0.0008557	0.0187438	Unknown	None
lac1190.21	139	5	0.000861729	0.0188432	Unknown	GO:0016319,GO:0035147,GO:0030426,GO:0035149,GO:0030175,GO:0000226,GO:0030716,GO:0005874,GO:0005856,GO:0007517,GO:0007026,GO:0051491,GO:0007475,GO:0003779,GO:0005509,GO:0016203,GO:0016204,GO:0008017,GO:0044295,GO:0007050,GO:0000235,GO:0030036,GO:0007409,GO:0030516,GO:0007424,GO:0007017,GO:0007423,GO:0008092,GO:0001578,GO:0045773,GO:0016199,GO:0045169,GO:0048813,GO:0005515,GO:0005912
lac9333.20	465	9	0.000875472	0.0191107	Putative fatty acyl-CoA reductase CG5065	GO:0005778,GO:0080019,GO:0006629,GO:0016021,GO:0005777,GO:0050062,GO:0010025,GO:0008611
lac1576.38	877	13	0.000879425	0.0191639	Unknown	None
lac616.3	81	4	0.000887098	0.0192978	Unknown	None
lac7165.2	563	10	0.000889736	0.019322	Zinc finger protein 345	GO:0045931,GO:0031935,GO:0006357,GO:0003700,GO:0005634,GO:0000122,GO:0007476,GO:0006366,GO:0006359,GO:0006355,GO:0046331,GO:0045892,GO:0003676,GO:0003677,GO:0007155,GO:0046872,GO:0006383,GO:0030178
lac229.6	210	6	0.000892809	0.0193554	Zinc finger protein 454	GO:0009649,GO:0042051,GO:0003700,GO:0005634,GO:0003705,GO:0035271,GO:0006355,GO:0045944,GO:0006351,GO:0043153,GO:0003677,GO:0007605,GO:0010114,GO:0046872,GO:0003676,GO:0001752
lac292.18	289	7	0.00089906	0.0194576	Unknown	None
lac4036.2	564	10	0.000901625	0.0194797	G2/M phase-specific E3 ubiquitin-protein ligase	GO:0005737,GO:0042393,GO:0005730,GO:0019100,GO:0006915,GO:0005700,GO:0001824,GO:0008270,GO:0061630,GO:0016874,GO:0000209,GO:2001243
lac643.21	290	7	0.000917199	0.0197824	Elongation of very long chain fatty acids protein 7	GO:0009922,GO:0005783,GO:0016021,GO:0030497,GO:0005789,GO:0005575,GO:0019432,GO:0016740,GO:0034626,GO:0035338,GO:0044281,GO:0044255,GO:0042761,GO:0019367
lac173.2	141	5	0.000918623	0.0197793	Disheveled-associated activator of morphogenesis 1	GO:0005737,GO:0007424,GO:0035152,GO:0050770,GO:0051489,GO:0016020,GO:0051017,GO:0051491,GO:0003779,GO:0001725,GO:0030036,GO:0017048,GO:0005886,GO:0035017,GO:0044295,GO:0042802
lac1944.2	1466	18	0.000921283	0.0198029	Probable DNA mismatch repair protein Msh6	GO:0008094,GO:0000400,GO:0045910,GO:0008630,GO:0006281,GO:0000710,GO:0016021,GO:0007131,GO:0003684,GO:0008513,GO:0009411,GO:0032301,GO:0032138,GO:0032137,GO:0000228,GO:0043570,GO:0055085,GO:0005524
lac8838.4	2496	26	0.000924285	0.0198337	Indole-3-acetaldehyde oxidase	GO:0004031,GO:0050660,GO:0016614,GO:0008762,GO:0005829,GO:0051537,GO:0009851,GO:0009688,GO:0004855,GO:0043546,GO:0005506,GO:0050302,GO:0055114,GO:0009055
lac233.27	291	7	0.000935625	0.020043	RING finger protein 157	GO:0008270
lac161998.22	378	8	0.000947659	0.0202664	DDB1- and CUL4-associated factor 13	GO:0032040,GO:0006909,GO:0080008,GO:0005730,GO:0016567,GO:0000462,GO:0005515,GO:0022008
lac1149.11	142	5	0.000948094	0.0202415	Unknown	None
lac1091.8	776	12	0.000955106	0.0203568	Protein kinase C-binding protein 1	GO:0000122,GO:0005080,GO:0005634,GO:0001106,GO:0008270,GO:0005515,GO:0070491
lac403.6	214	6	0.00098381	0.0209333	Enhancer of polycomb homolog 1	GO:0000122,GO:0006351,GO:0000123,GO:0005725,GO:0032777,GO:0043967,GO:0006325,GO:0005634,GO:0070983,GO:0031965,GO:0005700,GO:0005701,GO:0005654,GO:0043968,GO:0045944,GO:0000785,GO:0035267,GO:0045892,GO:0045814,GO:0040008,GO:0045893
lac160753.1	571	10	0.000988541	0.0209986	Zinc finger protein 583	GO:0045931,GO:0031935,GO:0006357,GO:0005634,GO:0007476,GO:0006355,GO:0046331,GO:0045892,GO:0006351,GO:0003676,GO:0003677,GO:0007155,GO:0046872,GO:0030178
lac3951.11	381	8	0.000996514	0.0211324	Aldose 1-epimerase	GO:0005737,GO:0005975,GO:0070062,GO:0004034,GO:0003824,GO:0019318,GO:0030246,GO:0006012,GO:0005576,GO:0006006
lac330.58	215	6	0.00100763	0.0213325	Unknown	None
lac307.1	383	8	0.00103019	0.0217735	Zinc finger protein 510	GO:0005634,GO:0006355,GO:0008270,GO:0003676,GO:0003677,GO:0046872,GO:0006351
lac2224.4	1484	18	0.00105398	0.0222391	Putative ATP-dependent RNA helicase TDRD12	GO:0043186,GO:0070725,GO:0008026,GO:0005829,GO:0030154,GO:0031965,GO:0004386,GO:0007283,GO:0031047,GO:0003676,GO:0051321,GO:0010526,GO:0005694,GO:0007275,GO:0005524
lac580.8	217	6	0.00105661	0.0222575	Unknown	None
lac1212.3	85	4	0.00106199	0.0223336	Unknown	None
lac109.1	577	10	0.00106839	0.0224309	Cleavage and polyadenylation specificity factor subunit 1	GO:0005847,GO:0017022,GO:0003730,GO:0022008,GO:0006379,GO:0006378,GO:0003729
lac807.70	578	10	0.0010822	0.0226831	Unknown	None
lac53.7	386	8	0.00108239	0.0226496	Protein MON2 homolog	GO:0005794,GO:0016192,GO:0031532,GO:0005802,GO:0005086,GO:0005488,GO:0015031,GO:0005519,GO:0005768,GO:0007318
lac16952.3	681	11	0.00108358	0.0226371	Unknown	None
lac991.55	1245	16	0.00108495	0.0226281	Xanthine dehydrogenase	GO:0050660,GO:0016614,GO:0008762,GO:0051537,GO:0005777,GO:0009115,GO:0004855,GO:0004854,GO:0005506,GO:0043546,GO:0055114,GO:0009055
lac129.9	581	10	0.00112449	0.0234143	Lactase-phlorizin hydrolase	GO:0000016,GO:0017042,GO:0016324,GO:0016020,GO:0009405,GO:0044281,GO:0005887,GO:0004553,GO:0005975,GO:0005886,GO:0044245
lac511.24	301	7	0.00113637	0.0236226	Unknown	None
lac517.26	483	9	0.0011382	0.0236218	Cytochrome P450 6B7	GO:0016020,GO:0043231,GO:0020037,GO:0016705,GO:0031000,GO:0005789,GO:0070330,GO:0017085,GO:0005506,GO:0055114,GO:0009055
lac160671.80	1875	21	0.00114963	0.0238199	Protein 5NUC	GO:0016787,GO:0000166,GO:0008253,GO:0008768,GO:0009166,GO:0046872
lac991.80	390	8	0.00115527	0.0238976	Trans-1,2-dihydrobenzene-1,2-diol dehydrogenase	GO:0047115,GO:0047837,GO:0055114,GO:0016491
lac359.5	1135	15	0.00116443	0.0240478	Unknown	None
lac741.13	584	10	0.00116813	0.0240848	Bifunctional ATP-dependent dihydroxyacetone kinase/FAD-AMP lyase (cyclizing)	GO:0004371,GO:0044262,GO:0070062,GO:0005634,GO:0046835,GO:0006071,GO:0050354,GO:0034012,GO:0046872,GO:0005524,GO:0045088
lac1127.24	486	9	0.0011876	0.0244464	RecQ-mediated genome instability protein 1	GO:0005737,GO:0005634,GO:0046331,GO:0006260,GO:0003723,GO:0006397
lac172.46	588	10	0.00122845	0.0252461	Glutamate receptor ionotropic, delta-1	GO:0045211,GO:0009593,GO:0070062,GO:0008328,GO:0035235,GO:0016021,GO:0016020,GO:0015276,GO:0005234,GO:0034220,GO:0030054,GO:0035176,GO:0030425,GO:0035249,GO:0004970
lac2482.12	489	9	0.00123872	0.0254158	Solute carrier family 22 member 3	GO:0015651,GO:0019534,GO:0006855,GO:0051615,GO:0005329,GO:0015697,GO:0032098,GO:0016021,GO:0016020,GO:0015872,GO:0015101,GO:0044281,GO:0005887,GO:0005886,GO:0015695,GO:0008513,GO:0055085
lac259.15	151	5	0.0012459	0.0255219	Unknown	None
lac2915.16	490	9	0.00125614	0.02569	Origin recognition complex subunit 4	GO:0005634,GO:0006270,GO:0017111,GO:0000166,GO:0003688,GO:0005664,GO:0003677,GO:0005524
lac580.35	695	11	0.00127216	0.0259756	Patj homolog	GO:0016333,GO:0016332,GO:0016334,GO:0005080,GO:0045196,GO:0034334,GO:0035003,GO:0007163,GO:0007043,GO:0005875,GO:0005737,GO:0002009,GO:0035088,GO:0045176,GO:0005635,GO:0045179,GO:0034332,GO:0032033,GO:0035509,GO:0016324,GO:0016327,GO:0008594,GO:0045186,GO:0005912,GO:0005886,GO:0001736,GO:0005918,GO:0035209,GO:0005515,GO:0045494
lac60.7	803	12	0.00127263	0.0259431	Laccase-4	GO:0052716,GO:0004322,GO:0009986,GO:0045178,GO:0055072,GO:0046274,GO:0005381,GO:0031233,GO:0005507,GO:0055114,GO:0005576
lac6520.2	699	11	0.00133073	0.0270839	Origin recognition complex subunit 3	GO:0030536,GO:0051298,GO:0000808,GO:0051297,GO:0006270,GO:0007612,GO:0007611,GO:0005654,GO:0072686,GO:0006260,GO:0005664,GO:0061351,GO:0003677,GO:0007298,GO:0008355
lac162097.46	495	9	0.00134627	0.0273561	Cytochrome P450 4c3	GO:0004497,GO:0016020,GO:0043231,GO:0020037,GO:0016705,GO:0005789,GO:0005506,GO:0055114,GO:0009055
lac2315.8	400	8	0.00135463	0.0274819	Cytochrome b5-related protein	GO:0006633,GO:0006629,GO:0020037,GO:0016717,GO:0005811,GO:0005739,GO:0005506,GO:0055114,GO:0009055
lac11834.1	154	5	0.00135901	0.0275265	Catenin alpha	GO:0015629,GO:0034332,GO:0060323,GO:0007163,GO:0030055,GO:0005737,GO:0030727,GO:0030720,GO:0005198,GO:0003779,GO:0016342,GO:0060429,GO:0005915,GO:0005914,GO:0005913,GO:0005912,GO:0005886,GO:0007155,GO:0007016,GO:0008092,GO:0045296,GO:0005515
lac1284.25	154	5	0.00135901	0.0274825	Protein NPC2 homolog	GO:0032934,GO:0032504,GO:0015918,GO:0030882,GO:0055092,GO:0042834,GO:0070891,GO:0008039,GO:0045456,GO:0061057,GO:0001530,GO:0005615
lac146.6	154	5	0.00135901	0.0274386	Protein lingerer	GO:0005737,GO:0060179,GO:0003674,GO:0007610,GO:0007620
lac1923.12	229	6	0.00138991	0.0280176	ELKS/Rab6-interacting/CAST family member 1	GO:0042147,GO:0005262,GO:0007614,GO:0007615,GO:0031594,GO:0048167,GO:0045202,GO:0007274,GO:0007275,GO:0005737,GO:0048789,GO:0048788,GO:0048786,GO:0008385,GO:0017137,GO:0030165,GO:0007269,GO:0007268,GO:0007252,GO:0008344,GO:0051092,GO:0042734,GO:0043522,GO:0048790,GO:0000139,GO:0006355,GO:0015031
lac767.11	312	7	0.0013946	0.0280674	Geranylgeranyl pyrophosphate synthase	GO:0005737,GO:0004161,GO:0006720,GO:0033384,GO:0035050,GO:0045337,GO:0008299,GO:0004311,GO:0033386,GO:0004337,GO:0022008,GO:0046872,GO:0008354
lac727.10	402	8	0.0013976	0.0280831	Peptidoglycan recognition protein	GO:0032500,GO:0005887,GO:0005515,GO:0008329,GO:0016045,GO:0045087,GO:0006955,GO:0006965,GO:0008063,GO:0006952,GO:0008745,GO:0050830,GO:0005576,GO:0008270,GO:0008592,GO:0009253,GO:0032494,GO:0016019,GO:0042834
lac625.8	313	7	0.00142017	0.0284912	Unknown	None
lac608.16	499	9	0.00142206	0.0284839	Serine/threonine-protein kinase D1	GO:0018105,GO:0033138,GO:0005911,GO:0010837,GO:0032793,GO:0089700,GO:2001044,GO:0007165,GO:0005887,GO:0035556,GO:0001525,GO:0004697,GO:0046777,GO:0005737,GO:0019992,GO:0005634,GO:0048193,GO:0045766,GO:0004674,GO:0046872,GO:0045669,GO:0006665,GO:0042802,GO:0043123,GO:0030148,GO:0006468,GO:0038033,GO:0008283,GO:0060548,GO:0045087,GO:0006915,GO:0044281,GO:0043536,GO:0005938,GO:0006954,GO:0005886,GO:…
lac700.13	927	13	0.00143618	0.0287214	Thyroid adenoma-associated protein homolog	None
lac4446.7	315	7	0.0014724	0.0293991	Unknown	None
lac741.29	157	5	0.00147951	0.0294945	Probable fatty acyl-CoA reductase 4	GO:0080019,GO:0006629,GO:0009611,GO:0050062,GO:0009651,GO:0010345
lac477.12	502	9	0.00148111	0.02948	Facilitated trehalose transporter Tret1	GO:0005355,GO:0015574,GO:0005353,GO:0015771,GO:0016021,GO:0016020,GO:0005886,GO:0055085
lac162097.51	1048	14	0.00151164	0.0300402	Carotenoid isomerooxygenase	GO:0004497,GO:0016063,GO:0035238,GO:0007604,GO:0007603,GO:0007602,GO:0010436,GO:0003834,GO:0009110,GO:0016119,GO:0042572,GO:0046872,GO:0042574,GO:0004744
lac205.29	608	10	0.00156932	0.0311375	Zinc finger protein 862	GO:0006355,GO:0005634,GO:0046872,GO:0006351,GO:0003676
lac22888.1	319	7	0.00158135	0.0313271	Inositol polyphosphate 1-phosphatase	GO:0007268,GO:0046872,GO:0004441,GO:0046855,GO:0046854
lac5824.4	1668	19	0.00158865	0.0314224	Zinc finger protein 91	GO:0045931,GO:0031935,GO:0006357,GO:0003700,GO:0005634,GO:0070895,GO:0007476,GO:0046331,GO:0045892,GO:0006351,GO:0003676,GO:0003677,GO:0007155,GO:0046872,GO:0030178,GO:0008270
lac947.38	508	9	0.00160514	0.031699	Probable cytochrome P450 12b2, mitochondrial	GO:0004497,GO:0020037,GO:0016705,GO:0005739,GO:0031966,GO:0005506,GO:0055114,GO:0009055
lac2856.9	320	7	0.00160954	0.0317364	Unknown	None
lac680.18	509	9	0.0016266	0.0320227	Venom carboxylesterase-6	GO:0005575,GO:0005576,GO:0008150,GO:0052689
lac1046.5	1058	14	0.00164836	0.0324007	Unknown	None
lac741.28	413	8	0.00165363	0.0324538	Putative fatty acyl-CoA reductase CG5065	GO:0005778,GO:0080019,GO:0006629,GO:0016021,GO:0005777,GO:0050062,GO:0010025,GO:0008611
lac1423.13	613	10	0.00166552	0.0326364	Probable peroxisomal acyl-coenzyme A oxidase 1	GO:0050660,GO:0006629,GO:0006635,GO:0005777,GO:0033540,GO:0006693,GO:0003995,GO:0019395,GO:0003997,GO:0006091
lac2754.13	322	7	0.0016671	0.0326168	Beta-1-syntrophin	GO:0005737,GO:0005856,GO:0042383,GO:0008092,GO:0008582,GO:0016013,GO:0008307,GO:0045202,GO:0043234,GO:0005925
lac160671.53	512	9	0.00169235	0.0330596	Beta-1,4-N-acetylgalactosaminyltransferase bre-4	GO:0075015,GO:0005794,GO:0005975,GO:0033207,GO:0006486,GO:0009636,GO:0006044,GO:0016021,GO:0009247,GO:0033842,GO:0007528,GO:0045747,GO:0007291,GO:0016757,GO:0008376,GO:0046872,GO:0008344
lac1586.16	721	11	0.00169373	0.0330356	Unknown	None
lac330.55	162	5	0.00169754	0.0330589	Plexin A3	GO:0048675,GO:0005886,GO:0060272,GO:0016021,GO:0016020,GO:0048696,GO:0016199,GO:0005622,GO:0071889,GO:0008046,GO:0004872,GO:0005515,GO:0008045,GO:0007275,GO:0007411,GO:2000305,GO:0048755,GO:0017154,GO:0008201,GO:0007165
lac16241.2	45	3	0.00169874	0.0330314	Transmembrane and coiled-coil domains protein 3	GO:0005575,GO:0016021,GO:0003674,GO:0007420
lac4025.15	1063	14	0.00172049	0.0334028	Putative ATP-dependent RNA helicase DHX30	GO:0042645,GO:0008026,GO:0004004,GO:0004386,GO:0003723,GO:0003682,GO:0005524,GO:0002151
lac2799.6	617	10	0.00174586	0.0338435	Unknown	GO:0016021,GO:0016020,GO:0015276,GO:0005234,GO:0008066,GO:0050907,GO:0004970
lac37570.1	325	7	0.00175642	0.0339959	Unknown	None
lac796.17	418	8	0.00178162	0.0344311	Phytanoyl-CoA dioxygenase, peroxisomal	GO:0031418,GO:0001561,GO:0006720,GO:0005777,GO:0005739,GO:0097089,GO:0048037,GO:0048244,GO:0046872
lac517.59	241	6	0.00179788	0.0346923	Glucose 1-dehydrogenase 2	GO:0047936,GO:0008152,GO:0016491
lac761.24	519	9	0.00185406	0.0357217	Esterase FE4	GO:0052689
lac3186.3	421	8	0.00186209	0.0358218	Solute carrier family 52, riboflavin transporter, member 3-A	GO:0016021,GO:0006810,GO:0005886
lac103725.1	47	3	0.00192621	0.0369991	Unknown	None
lac1803.69	47	3	0.00192621	0.0369429	Unknown	None
lac873.6	167	5	0.00193824	0.0371173	Unknown	None
lac1284.12	1960	21	0.00194448	0.0371805	Putative cysteine proteinase CG12163	GO:0003674,GO:0035071,GO:0035220,GO:0045169,GO:0005575,GO:0048102,GO:0004197,GO:0008150,GO:0004869,GO:0006508,GO:0008234,GO:0022416
lac3269.2	424	8	0.00194539	0.0371416	Monocarboxylate transporter 9	GO:0015718,GO:0015293,GO:0008028,GO:0016021,GO:0034220,GO:0005886,GO:0055085,GO:0046415
lac1709.28	3920	35	0.0019875	0.0378885	Cubilin	GO:0031419,GO:0006898,GO:0005765,GO:0005509,GO:0015031,GO:0004872,GO:0008203,GO:0010008
lac446.2	168	5	0.00198922	0.037864	Unknown	None
lac4326.3	427	8	0.00203159	0.0386125	Unknown	None
lac30.13	169	5	0.00204117	0.0387362	Unknown	None
lac225.51	48	3	0.0020467	0.038783	Unknown	None
lac544.29	739	11	0.0020475	0.0387401	Glutamate receptor	GO:0043235,GO:0007608,GO:0004970,GO:0071683,GO:0006811,GO:0016020,GO:0015277,GO:0015276,GO:0005234,GO:0045211,GO:0050907,GO:0005886,GO:0016021,GO:0030054
lac2058.9	428	8	0.00206099	0.0389369	Uncharacterized protein C9orf172	GO:0008157
lac1402.22	528	9	0.00207985	0.0392347	Glucose dehydrogenase [FAD, quinone]	GO:0050660,GO:0008812,GO:0006066,GO:0005576,GO:0046693,GO:0008364,GO:0006006,GO:0055114
lac62.27	633	10	0.00209916	0.03954	Bardet-Biedl syndrome 2 protein homolog	GO:0005737,GO:0042384,GO:0046907,GO:0060271,GO:0070121,GO:0060170,GO:0007368,GO:0007369,GO:0005815,GO:0051877,GO:0032402,GO:0035058,GO:0034464
lac6345.3	171	5	0.00214803	0.0404002	S-adenosylmethionine mitochondrial carrier protein	GO:1901962,GO:0005743,GO:0000095,GO:0016021,GO:0022857,GO:0015805,GO:0005740,GO:0055085
lac514.5	431	8	0.00215117	0.0403993	Signal recognition particle receptor subunit alpha homolog	GO:0012505,GO:0005785,GO:0050708,GO:0005047,GO:0005811,GO:0003924,GO:0006614,GO:0005789,GO:0003723,GO:0007409,GO:0006184,GO:0003729,GO:0005525
lac5.107	103	4	0.00215379	0.0403884	Unknown	None
lac549.21	251	6	0.00220221	0.0412352	Unknown	None
lac308.27	172	5	0.00220296	0.0411881	Translationally-controlled tumor protein homolog	GO:0005737,GO:0005088,GO:0045793,GO:0031573,GO:0071480,GO:0040018,GO:0033129,GO:0005085,GO:0005700,GO:0007095,GO:0005634,GO:0006302
lac129.2	859	12	0.00221232	0.0413021	Isoleucine--tRNA ligase, mitochondrial (Fragment)	GO:0005737,GO:0004822,GO:0006428,GO:0000166,GO:0002161,GO:0005759,GO:0005524
lac325.23	433	8	0.002213	0.0412539	Alpha-(1,3)-fucosyltransferase C	GO:0006486,GO:0016021,GO:0016020,GO:0008417,GO:0005886,GO:0032580,GO:0046920
lac668.11	434	8	0.00224443	0.0417782	Transmembrane and TPR repeat-containing protein 1	GO:0016021,GO:0017122,GO:0008150,GO:0005739,GO:0016262
lac57.4	748	11	0.00224564	0.0417392	Zinc finger protein 26	GO:0051726,GO:0003700,GO:0005634,GO:0006355,GO:0003676,GO:0003677,GO:0046872
lac991.30	252	6	0.00224612	0.0416867	Unknown	None
lac1212.11	340	7	0.00226005	0.0418839	Serine protease snake	GO:0004252,GO:0009950,GO:0005576,GO:0007311,GO:0008063,GO:0016485,GO:0006508,GO:0008233,GO:0008236
lac161968.2	749	11	0.00226859	0.0419804	Unknown	None
lac936.20	253	6	0.00229068	0.0423273	Histidine protein methyltransferase 1 homolog	GO:0005737,GO:0008276
lac66.12	641	10	0.00229621	0.0423676	Integrin beta-PS	GO:0016203,GO:0007494,GO:0030336,GO:0016339,GO:0035160,GO:0007160,GO:0035001,GO:0004872,GO:0005927,GO:0007411,GO:0007298,GO:0005925,GO:0003344,GO:0007417,GO:0007517,GO:0007431,GO:0051492,GO:0007475,GO:0048803,GO:0009925,GO:0016477,GO:0006930,GO:0005178,GO:0031589,GO:0016328,GO:0007608,GO:0016340,GO:0030718,GO:0016324,GO:0007601,GO:0031252,GO:0007629,GO:0008305,GO:0008360,GO:0005886,GO:0007155,GO:…
lac949.36	341	7	0.0022972	0.0423241	Fructose-bisphosphate aldolase	GO:0031430,GO:0007498,GO:0004332,GO:0007095,GO:0006096,GO:0030018
lac346.15	254	6	0.0023359	0.0429744	Unknown	None
lac132.12	439	8	0.00240688	0.044216	Unknown	GO:0016021,GO:0005272,GO:0006814
lac323.19	176	5	0.00243294	0.0446298	Unknown	None
lac851.9	257	6	0.0024756	0.0453465	Unknown	None
lac206.33	443	8	0.00254335	0.0465201	Facilitated trehalose transporter Tret1	GO:0005355,GO:0015574,GO:0015771,GO:0016021,GO:0005886,GO:0055085
lac9333.17	259	6	0.00257215	0.0469789	Fatty acyl-CoA reductase 1	GO:0005778,GO:0080019,GO:0006909,GO:0016021,GO:0050062,GO:0046474,GO:0010025,GO:0008340,GO:0035336,GO:0008611
lac682.24	52	3	0.00257508	0.0469646	Putative ribosomal protein S6 kinase alpha-2	GO:0006468,GO:0004683,GO:0005829,GO:0000287,GO:0004674,GO:0005516,GO:0035556,GO:0005524
lac8203.6	52	3	0.00257508	0.046897	Unknown	None
lac160870.8	444	8	0.00257839	0.0468896	BRCA1-associated RING domain protein 1	GO:0048675,GO:0005200,GO:0007614,GO:0031594,GO:0045887,GO:0000226,GO:0007165,GO:0005737,GO:0043065,GO:0031436,GO:0036062,GO:0005634,GO:0005654,GO:0043066,GO:0070531,GO:1900074,GO:0006281,GO:0007605,GO:0007528,GO:0042803,GO:0005886,GO:0016874,GO:0042325,GO:0007016,GO:0043195,GO:0043231,GO:0042734,GO:0008092,GO:0005730,GO:0070050,GO:0046826,GO:0085020,GO:0003723,GO:0005515,GO:0046982,GO:0008270
lac259.9	179	5	0.00261651	0.0475144	Pro-cathepsin H	GO:0004177,GO:0004175,GO:2001235,GO:0033619,GO:0032526,GO:0010628,GO:0008234,GO:0005764,GO:0070062,GO:0097067,GO:0097208,GO:0005615,GO:0031638,GO:0045766,GO:0043066,GO:0043129,GO:0060448,GO:0006508,GO:0008284,GO:0030335,GO:0070324,GO:0010813,GO:0010815,GO:0030108,GO:0001656,GO:0004252,GO:0010952,GO:0002764,GO:0010634,GO:0031648,GO:0008656,GO:0005829,GO:0001913,GO:0004197,GO:0070371
lac114.1	654	10	0.00264784	0.0480144	Zinc finger protein 271	GO:0045931,GO:0031935,GO:0006357,GO:0005634,GO:0007476,GO:0006355,GO:0046331,GO:0045892,GO:0006351,GO:0003676,GO:0003677,GO:0007155,GO:0046872,GO:0030178
lac1380.3	261	6	0.0026715	0.0483741	Unknown	None
lac85.22	53	3	0.00271907	0.0491651	Unknown	GO:0031987,GO:0045177,GO:0040023,GO:0048741,GO:0005874,GO:0008017,GO:0060632,GO:0000226,GO:2000574
lac173.7	448	8	0.00272235	0.049154	Unknown	None
lac161967.4	1495	17	0.00275371	0.0496492	5-oxoprolinase	GO:1901687,GO:0003824,GO:0005829,GO:0017168,GO:0006805,GO:0044281,GO:0006750,GO:0005524
lac1673.11	263	6	0.0027737	0.0499384	Unknown	None
lac1744.2	263	6	0.0027737	0.0498674	Unknown	None
lac193.20	552	9	0.00279027	0.050094	Carbonyl reductase [NADPH] 3	GO:0005737,GO:0000253,GO:0005615,GO:0042376,GO:0005829,GO:0050890,GO:0005654,GO:0004090,GO:0008152,GO:0070402,GO:0016614,GO:0016491
lac3068.7	182	5	0.0028099	0.050375	Unknown	None
lac74.26	182	5	0.0028099	0.0503036	Unknown	None
lac225.13	553	9	0.00282356	0.0504767	Bile salt-activated lipase (Fragment)	GO:0005737,GO:0004806,GO:0052689,GO:0016042,GO:0005575,GO:0005576,GO:0008150,GO:0008152,GO:0004771
lac1010.22	354	7	0.00282421	0.050417	Serine protease easter	GO:0004252,GO:0009950,GO:0031638,GO:0006952,GO:0003824,GO:0005576,GO:0035006,GO:0007311,GO:0008063,GO:0006508,GO:0008233,GO:0008236
lac4025.10	1372	16	0.00283128	0.0504719	Down syndrome cell adhesion molecule-like protein Dscam2	GO:0005515,GO:0048812,GO:0005887,GO:0005886,GO:0007155,GO:0007156,GO:0042802
lac3409.3	451	8	0.00283437	0.0504559	Zinc finger protein 358	GO:0019827,GO:0021915,GO:0006355,GO:0005634,GO:0035115,GO:0006351,GO:0003676,GO:0003677,GO:0046872,GO:0008270
lac1267.2	356	7	0.00291288	0.0517804	N-acetyltransferase eco	GO:0008080,GO:0016407,GO:0007052,GO:0000790,GO:0008152,GO:0007064,GO:0046872
lac1066.6	665	10	0.00297787	0.0528614	Glucose dehydrogenase [FAD, quinone]	GO:0050660,GO:0016614,GO:0008812,GO:0006066,GO:0005576,GO:0046693,GO:0008364,GO:0006006,GO:0055114
lac10928.2	185	5	0.00301342	0.0534173	Transient receptor potential cation channel trpm	GO:0098655,GO:0070838,GO:0043052,GO:0005261,GO:0034703,GO:0016049,GO:0046873,GO:0055069,GO:0010960,GO:0055085,GO:0007005
lac544.16	55	3	0.00302171	0.0534894	Cardioactive peptide	GO:0007218,GO:0005184,GO:0005615,GO:0008016,GO:0005576,GO:0045823,GO:0010460,GO:0071855
lac680.21	268	6	0.00304198	0.0537728	Nicotinamide riboside kinase 1	GO:0019359,GO:0046872,GO:0050262,GO:0005524,GO:0009435
lac207.8	359	7	0.00304984	0.0538366	Unknown	None
lac947.33	779	11	0.00305019	0.0537676	WD repeat-containing protein 75	GO:0005730
lac549.45	187	5	0.00315486	0.0555352	Unknown	GO:0005634,GO:0008270
lac2142.8	56	3	0.00318046	0.055908	Unknown	None
lac581.12	115	4	0.00320639	0.0562855	Unknown	None
lac558.1	271	6	0.00321197	0.0563052	Unknown	None
lac517.42	2048	21	0.00321559	0.0562906	Fatty acid synthase	GO:0006633,GO:0047451,GO:0006631,GO:0004320,GO:0015939,GO:0031325,GO:0008144,GO:0035338,GO:0008270,GO:0001649,GO:0016491,GO:0005737,GO:0070062,GO:0016295,GO:0005835,GO:0016020,GO:0071353,GO:0005739,GO:0006112,GO:0005794,GO:0006767,GO:0006766,GO:0044822,GO:0004315,GO:0016788,GO:0047117,GO:0042587,GO:0005886,GO:0044255,GO:0055114,GO:0006084,GO:0042470,GO:0005829,GO:0004312,GO:0004313,GO:0016296,GO:…
lac727.35	188	5	0.00322735	0.0564183	Peptidoglycan recognition protein	GO:0032500,GO:0005887,GO:0005515,GO:0008329,GO:0016045,GO:0045087,GO:0006955,GO:0006965,GO:0008063,GO:0006952,GO:0008745,GO:0050830,GO:0005576,GO:0008270,GO:0008592,GO:0009253,GO:0032494,GO:0016019,GO:0042834
lac992.26	901	12	0.00323785	0.0565237	Unknown	None
lac89302.20	272	6	0.00327017	0.0570092	Kynurenine formamidase	GO:0019441,GO:0016272,GO:0034354,GO:0005829,GO:0004061,GO:0005634
lac1980.4	462	8	0.00327615	0.0570349	Integrin alpha-4	GO:0008305,GO:0046872,GO:0007229,GO:0007160,GO:0004872,GO:0007155,GO:0007157,GO:0050839
lac801.3	675	10	0.00330559	0.0574682	Carnitine O-palmitoyltransferase 2, mitochondrial	GO:0006631,GO:0005730,GO:0006810,GO:0005739,GO:0005654,GO:0005743,GO:0004095,GO:0016746
lac586.33	788	11	0.00332272	0.0576865	Atrial natriuretic peptide receptor 2	GO:0017046,GO:0060348,GO:0001503,GO:0007168,GO:0035556,GO:1900194,GO:0016021,GO:0016849,GO:0004672,GO:0009190,GO:0042802,GO:0005525,GO:0006468,GO:0004383,GO:0051447,GO:0005886,GO:0042562,GO:0006182,GO:0044702,GO:0016941,GO:0097011,GO:0005524
lac160671.57	273	6	0.00332915	0.0577191	15-hydroxyprostaglandin dehydrogenase [NAD(+)]	GO:0006909,GO:0051287,GO:0004957,GO:0042572,GO:0042574,GO:0070493,GO:0005737,GO:0030728,GO:0070062,GO:0055114,GO:0004022,GO:0016323,GO:0003824,GO:0045786,GO:0007179,GO:0097070,GO:0007565,GO:0007567,GO:0016404,GO:0006693,GO:0070403,GO:0004745
lac659.9	57	3	0.00334424	0.0579011	Unknown	None
lac3947.9	190	5	0.0033759	0.0583694	2,5-diketo-D-gluconic acid reductase A	GO:0019853,GO:0008106,GO:0035220,GO:0005737,GO:0022416,GO:0055114,GO:0016491
lac992.76	1272	15	0.00339766	0.0586654	Elongator complex protein 1	GO:0005737,GO:0006351,GO:0030335,GO:0008023,GO:0045859,GO:0033588,GO:0006952,GO:0006357,GO:0007165,GO:0016246,GO:0008607
lac2658.4	569	9	0.00340024	0.0586298	Ommochrome-binding protein	None
lac2324.29	117	4	0.00341047	0.058726	Unknown	None
lac222.15	367	7	0.00343918	0.0591398	Cuticle protein 19	GO:0005214,GO:0040003,GO:0042302,GO:0008010,GO:0031012
lac224.39	367	7	0.00343918	0.0590595	Zinc finger protein 337	GO:0006351,GO:0003700,GO:0005634,GO:0006355,GO:0000790,GO:0008270,GO:0005515,GO:0003677,GO:0046872,GO:0043035
lac2482.6	367	7	0.00343918	0.0589794	Unknown	None
lac4603.3	679	10	0.00344444	0.0589895	Unknown	GO:0009593,GO:0016021,GO:0016020,GO:0015276,GO:0005234,GO:0004970
lac1959.14	17	2	0.00349701	0.0598087	Unknown	GO:0010181,GO:0055114,GO:0016491
lac511.53	17	2	0.00349701	0.0597279	Unknown	None
lac5.18	277	6	0.00357304	0.0609442	Unknown	GO:0005575,GO:0008150,GO:0003674,GO:0016747,GO:0008080
lac143.5	471	8	0.00367584	0.0626131	NEDD8 ultimate buster 1	GO:0005737,GO:0032436,GO:0005730,GO:0005634,GO:0034341,GO:0016567,GO:0006511,GO:0022008,GO:0034612
lac4025.13	471	8	0.00367584	0.0625289	Juvenile hormone epoxide hydrolase	GO:0008096,GO:0043231,GO:0033961,GO:0016021,GO:0005789,GO:0004301,GO:0019439,GO:0006719
lac3140.1	194	5	0.00368765	0.0626454	Unknown	GO:0016747
lac8792.45	194	5	0.00368765	0.0625613	WW domain-binding protein 4	GO:0016607,GO:0030532,GO:0071011,GO:0017058,GO:0000398,GO:0008270,GO:0003676,GO:0005686,GO:0008380,GO:0005681,GO:0006397
lac1094.2	279	6	0.00369983	0.0626839	Unknown	GO:0016772
lac6833.1	195	5	0.0037687	0.0637652	Ubiquitin carboxyl-terminal hydrolase 34	GO:0005737,GO:0016055,GO:0090263,GO:0030307,GO:0043687,GO:0031647,GO:0035220,GO:0004843,GO:0061136,GO:0006511,GO:0071108,GO:0043161,GO:0004197,GO:0016579,GO:0005634,GO:0060968
lac796.18	473	8	0.00376956	0.0636945	Juvenile hormone epoxide hydrolase	GO:0008096,GO:0043231,GO:0033961,GO:0016021,GO:0005789,GO:0004301,GO:0019439,GO:0006719
lac1381.18	196	5	0.00385101	0.0649839	Polyprenol reductase	GO:0005737,GO:0006629,GO:0006486,GO:0006488,GO:0016021,GO:0005789,GO:0016095,GO:0003865,GO:0016627,GO:0019348
lac965.5	196	5	0.00385101	0.0648973	Unknown	None
lac420.38	475	8	0.00386512	0.0650483	Facilitated trehalose transporter Tret1-2 homolog	GO:0022891,GO:0016021,GO:0016020,GO:0015749,GO:0005886,GO:0015145,GO:0055085
lac129.22	476	8	0.0039136	0.0657765	Myrosinase 1	GO:0019137,GO:0046872,GO:0005975,GO:0004553
lac89302.1	582	9	0.00393368	0.0660262	Probable ATP-dependent RNA helicase CG8611	GO:0004004,GO:0008152,GO:0005524,GO:0003676,GO:0003723
lac7104.4	122	4	0.00395888	0.0663611	Transcription factor Adf-1	GO:0040011,GO:0007613,GO:0050773,GO:0000122,GO:0007616,GO:0005634,GO:0005705,GO:0048813,GO:0030178,GO:0001106,GO:0001077,GO:0045944,GO:0045893,GO:0005667,GO:0003677,GO:0007611,GO:0008345,GO:0008134,GO:0007416,GO:0008355
lac8166.1	198	5	0.00401949	0.0672878	Probable cytochrome P450 4s3	GO:0004497,GO:0016705,GO:0043231,GO:0020037,GO:0016020,GO:0005789,GO:0005506,GO:0055114,GO:0009055
lac234.16	378	7	0.0040349	0.0674565	Protein amnionless	GO:0045177,GO:0008104,GO:0015889,GO:0007588,GO:0016324,GO:0070062,GO:0016021,GO:0006898,GO:0030139,GO:0043001,GO:0046331,GO:0005102,GO:0007275,GO:0005615
lac68.38	810	11	0.0040715	0.0679784	TATA-binding protein-associated factor 172	GO:0019730,GO:0006963,GO:0004003,GO:0045087,GO:0003677,GO:0004386,GO:0003700,GO:0045892,GO:0042742,GO:0008063,GO:0035562,GO:0005634,GO:0005524,GO:0005488
lac2152.59	199	5	0.00410567	0.0684585	Unknown	None
lac807.30	586	9	0.00411031	0.0684457	Unknown	None
lac1533.26	587	9	0.00415543	0.0691058	Liprin-alpha-1	GO:0048675,GO:0051124,GO:0004871,GO:0007160,GO:0045202,GO:0045467,GO:0007411,GO:0007412,GO:0005925,GO:0090005,GO:0007416,GO:0005737,GO:0051497,GO:0048786,GO:0048841,GO:0031290,GO:0008594,GO:0048490,GO:0007269,GO:0007268,GO:0043234,GO:0014047,GO:0005829,GO:0005515,GO:0007165
lac1607.9	124	4	0.00419397	0.0696553	Cytochrome c oxidase subunit 5A, mitochondrial	GO:0004129,GO:0045787,GO:0005811,GO:0006123,GO:0005739,GO:0005751,GO:0005743,GO:0007406,GO:0046872
lac3137.13	62	3	0.00424013	0.0703294	Unknown	None
lac46.9	62	3	0.00424013	0.0702372	Unknown	None
lac49.61	287	6	0.00424058	0.0701528	Unknown	GO:0003674,GO:0008150,GO:0005887
lac565.3	201	5	0.00428197	0.0707448	Chymotrypsinogen B	GO:0004252,GO:0006767,GO:0004175,GO:0005615,GO:0007586,GO:0009235,GO:0006766,GO:0030198,GO:0044281,GO:0006508,GO:0022617,GO:0005576
lac60.10	201	5	0.00428197	0.0706525	Unknown	None
lac41.31	288	6	0.00431206	0.0710562	Pancreatic lipase-related protein 3	GO:0004806,GO:0006629,GO:0016042,GO:0005575,GO:0003824,GO:0005576,GO:0016298
lac866.18	288	6	0.00431206	0.0709637	Unknown	GO:0006030,GO:0005576,GO:0008061
lac162086.1	19	2	0.00436672	0.0717698	Unknown	None
lac95.13	703	10	0.00437753	0.0718541	Hemicentin-2	GO:0005089,GO:0006468,GO:0031430,GO:0050896,GO:0035023,GO:0045214,GO:0005509,GO:0004672,GO:0005578,GO:0005524,GO:0007527
lac4479.21	384	7	0.00439109	0.0719831	Alpha-(1,3)-fucosyltransferase C	GO:0006486,GO:0016021,GO:0016020,GO:0008417,GO:0005886,GO:0032580,GO:0046920
lac1412.11	63	3	0.00443503	0.0726093	Unknown	None
lac368.4	385	7	0.00445269	0.0728041	Unknown	GO:0016772
lac1576.28	487	8	0.00447832	0.0731286	Multiple C2 and transmembrane domain-containing protein 1	GO:0016021,GO:0008150,GO:0005509,GO:0019722
lac424.26	487	8	0.00447832	0.0730342	Probable cytochrome P450 6a14	GO:0004497,GO:0043231,GO:0020037,GO:0016705,GO:0005789,GO:0005506,GO:0055114,GO:0009055
lac1868.6	488	8	0.0045326	0.0738242	Unknown	None
lac586.88	489	8	0.00458739	0.0746203	Tissue alpha-L-fucosidase	GO:0005737,GO:0005764,GO:0070062,GO:0016139,GO:0005575,GO:0004560,GO:0042742,GO:0006004,GO:0042806,GO:0006027
lac402.16	388	7	0.0046414	0.0754019	Immunoglobulin A1 protease	GO:0005618,GO:0016021,GO:0005576,GO:0004222,GO:0008270
lac251.27	293	6	0.00468283	0.0759773	Chymotrypsin BII	GO:0004252,GO:0005615,GO:0030574,GO:0006508
lac808.5	389	7	0.00470562	0.0762492	Inactive peptidyl-prolyl cis-trans isomerase shutdown	GO:0005737,GO:0006457,GO:0070725,GO:0005515,GO:0051321,GO:0051879,GO:0016020,GO:0005528,GO:0031047,GO:0003755,GO:0043186,GO:0034587,GO:0048477,GO:0018208
lac2972.4	206	5	0.00474622	0.0768085	Myrosinase 1	GO:0019137,GO:0046872,GO:0005975,GO:0004553
lac330.21	294	6	0.00475971	0.0769284	Chymotrypsin BI	GO:0006508,GO:0005615,GO:0030574,GO:0004252
lac86.9	20	2	0.0048352	0.0780487	Unknown	None
lac616.9	65	3	0.00484091	0.0780411	Unknown	None
lac152.28	207	5	0.00484318	0.0779783	N-acetylneuraminate lyase	GO:0044267,GO:0006488,GO:0005829,GO:0018279,GO:0019262,GO:0043687,GO:0008747
lac129.14	494	8	0.00486896	0.0782937	Myrosinase 1	GO:0019137,GO:0046872,GO:0005975,GO:0004553
lac613.34	1325	15	0.00489776	0.0786567	Coiled-coil and C2 domain-containing protein 2A	GO:0005856,GO:0035869,GO:0036038,GO:0042384,GO:0006996,GO:0060271,GO:0007224,GO:0005829,GO:0005515
lac162024.23	392	7	0.00490231	0.0786298	Tetratricopeptide repeat protein 8	GO:0048560,GO:0061326,GO:0060170,GO:0001103,GO:0003674,GO:0035264,GO:0005929,GO:0045444,GO:0032880,GO:0036064,GO:0005813,GO:0016020,GO:0005814,GO:0032391,GO:0042384,GO:0035058,GO:0021772,GO:0060219,GO:0007411,GO:0015031,GO:0007608,GO:0034464
lac161998.27	495	8	0.00492683	0.078923	Signal peptide, CUB and EGF-like domain-containing protein 1	GO:0019897,GO:0009897,GO:0005615,GO:0009986,GO:0051260,GO:0005509,GO:0046982
lac9.2	1074	13	0.00494691	0.0791443	Unknown	None
lac1586.21	393	7	0.00496922	0.0794008	Odorant receptor 13a	GO:0005549,GO:0007608,GO:0016021,GO:0016020,GO:0004984,GO:0032590
lac1429.1	394	7	0.00503682	0.0803793	Pancreatic triacylglycerol lipase	GO:0004806,GO:0008970,GO:0016042,GO:0005575,GO:0030299,GO:0005576,GO:0046872,GO:0016298
lac162024.1	209	5	0.0050413	0.0803494	Unknown	None
lac586.117	497	8	0.00504414	0.0802934	Counting factor associated protein D	GO:0031410,GO:0005811,GO:0031288,GO:1903665,GO:0004197,GO:0006508,GO:1903669,GO:0005875,GO:0005576
lac8792.15	836	11	0.00512329	0.0814506	DNA repair endonuclease XPF	GO:0006296,GO:0006298,GO:0007143,GO:0006302,GO:0000724,GO:0005634,GO:0045132,GO:0004520,GO:0003697,GO:0006310,GO:0016321,GO:0006289,GO:0006974,GO:0000110,GO:0007131,GO:0043234,GO:0000014,GO:1901255,GO:0000712,GO:0000710,GO:0000737,GO:0005515,GO:0007095,GO:0046982,GO:0003684
lac1871.11	607	9	0.00514154	0.0816381	Glucose dehydrogenase [FAD, quinone]	GO:0042335,GO:0016614,GO:0008812,GO:0004344,GO:0006066,GO:0005576,GO:0046693,GO:0008364,GO:0006006,GO:0050660,GO:0055114
lac3840.3	396	7	0.00517409	0.0820518	Unknown	None
lac235.2	838	11	0.00521232	0.0825545	Cytoplasmic aconitate hydratase	GO:0005783,GO:0009791,GO:0006099,GO:0010040,GO:0005737,GO:0070062,GO:0005739,GO:0005506,GO:0046872,GO:0005794,GO:0006879,GO:0006447,GO:0030350,GO:0008152,GO:0007370,GO:0051539,GO:0005829,GO:0050892,GO:0006101,GO:0003723,GO:0006417,GO:0003994,GO:0003729
lac1527.1	132	4	0.00522837	0.0827051	Unknown	None
lac2172.6	397	7	0.00524376	0.0828449	Spermine oxidase	GO:0005737,GO:0006598,GO:0005829,GO:0006596,GO:0052894,GO:0052895,GO:0006805,GO:0034641,GO:0046592,GO:0044281,GO:0052901,GO:0046208,GO:0006595,GO:0005634,GO:0055114,GO:0016491
lac58.6	211	5	0.0052451	0.0827625	Troponin C, isoform 2	GO:0005509
lac2754.16	67	3	0.00526848	0.0830278	Pro-resilin	GO:0040003,GO:0032992,GO:0005214,GO:0030023,GO:0008010,GO:0031012,GO:0005576,GO:0008061,GO:0042302
lac2182.27	301	6	0.00532407	0.0837994	Unknown	GO:0003676
lac1285.11	212	5	0.00534915	0.0840894	Unknown	None
lac916.22	212	5	0.00534915	0.0839849	Gastrula zinc finger protein XlCGF8.2DB (Fragment)	GO:0005634,GO:0006355,GO:0008270,GO:0003677,GO:0046872,GO:0006351
lac805.25	611	9	0.00535883	0.0840326	Peroxidase	GO:0042600,GO:0046872,GO:0006909,GO:0020037,GO:0004601,GO:0005576,GO:0042744,GO:0007306,GO:0022008,GO:0005506,GO:0006979,GO:0055114
lac549.20	962	12	0.00537846	0.0842358	Zinc finger protein 26	GO:0045931,GO:0031935,GO:0006357,GO:0003700,GO:0005634,GO:0007476,GO:0006355,GO:0046331,GO:0045892,GO:0003676,GO:0003677,GO:0007155,GO:0046872,GO:0030178
lac1272.2	399	7	0.00538522	0.0842374	Alpha-(1,3)-fucosyltransferase C	GO:0006486,GO:0016021,GO:0016020,GO:0008417,GO:0005886,GO:0032580,GO:0046920
lac85.2	399	7	0.00538522	0.0841332	P3 protein	GO:0032526,GO:0016020,GO:0015721,GO:0008508,GO:0006814,GO:0005887
lac1596.3	504	8	0.00547161	0.0853774	Tetraspanin-6	GO:0039532,GO:0003674,GO:0070062,GO:0016021,GO:0008150,GO:0004871,GO:1901223,GO:0043123
lac129.26	505	8	0.00553486	0.0862579	Myrosinase 1	GO:0019137,GO:0046872,GO:0005975,GO:0004553
lac34.49	966	12	0.00555076	0.0863992	Serpin B6	GO:0005737,GO:0043234,GO:0005615,GO:0032504,GO:0008406,GO:0005622,GO:0030162,GO:0002020,GO:0004867,GO:0010951,GO:0070062
lac3140.14	616	9	0.00564036	0.0876857	Unknown	GO:0005575,GO:0003674,GO:0008150
lac160862.7	135	4	0.00565648	0.0878283	Unknown	None
lac34.45	507	8	0.00566304	0.0878222	Facilitated trehalose transporter Tret1	GO:0005355,GO:0015574,GO:0015771,GO:0016021,GO:0005886,GO:0055085
lac12756.7	215	5	0.00567003	0.0878229	Unknown	GO:0016747
lac2007.12	215	5	0.00567003	0.0877154	Digestive cysteine proteinase 3	GO:0003674,GO:0035071,GO:0035220,GO:0045169,GO:0005575,GO:0048102,GO:0004197,GO:0008150,GO:0004869,GO:0006508,GO:0008234,GO:0022416
lac796.31	215	5	0.00567003	0.0876082	Unknown	None
lac1909.3	306	6	0.00575611	0.0888296	Pancreatic triacylglycerol lipase	GO:0004806,GO:0005615,GO:0032504,GO:0016042,GO:0005576,GO:0046872,GO:0016298
lac422.4	22	2	0.0058382	0.0899865	Unknown	None
lac7551.1	22	2	0.0058382	0.0898769	Ejaculatory bulb-specific protein 3	GO:0009615,GO:0045297,GO:0007552,GO:0005576
lac397.33	510	8	0.00585951	0.0900953	RNA-binding protein fusilli	GO:0005634,GO:0043484,GO:0000166,GO:0007173,GO:0003676,GO:0003729,GO:0008380,GO:0006397
lac1785.1	406	7	0.00590291	0.0906523	Lipase 1	GO:0007586,GO:0005576,GO:0006629,GO:0016788,GO:0016042
lac199.11	406	7	0.00590291	0.0905423	Unknown	None
lac192.39	512	8	0.00599334	0.091818	Serine protease snake	GO:0004252,GO:0009950,GO:0005576,GO:0035007,GO:0007311,GO:0008063,GO:0016485,GO:0006508,GO:0008233,GO:0008236
lac65.7	512	8	0.00599334	0.0917069	Guanylate cyclase 32E	GO:0006468,GO:0016772,GO:0004383,GO:0004672,GO:0005525,GO:0006182,GO:0004872,GO:0005887,GO:0005886,GO:0035556,GO:0009190,GO:0005524,GO:0007165
lac707.10	138	4	0.00610733	0.093338	Unknown	None
lac217.21	409	7	0.00613578	0.0936596	HSPB1-associated protein 1	GO:0005575,GO:0008150,GO:0003674,GO:0005737
lac422.9	220	5	0.00623459	0.095053	Unknown	None
lac883.6	412	7	0.00637544	0.0970833	Protein sax-3	GO:0005887,GO:0030425,GO:0030424,GO:0008046,GO:0004872,GO:0008045,GO:0007411,GO:0022409,GO:0003151,GO:0007432,GO:0031982,GO:0033563,GO:0008406,GO:0071666,GO:0001964,GO:0043025,GO:0031987,GO:0035385,GO:2000274,GO:0072499,GO:0035050,GO:0044295,GO:0008038,GO:0046716,GO:0009649,GO:0005886,GO:0008201,GO:0043234,GO:0007427,GO:0050773,GO:0048854,GO:0070983,GO:0016199,GO:0048813,GO:0005515,GO:0001764
lac354.26	518	8	0.00640879	0.0974737	Delta(24)-sterol reductase	GO:0008104,GO:0008762,GO:0000246,GO:0019899,GO:0005789,GO:0061024,GO:0044281,GO:0042987,GO:1901214,GO:0005783,GO:0005856,GO:0050660,GO:0016628,GO:0042605,GO:0016021,GO:0016020,GO:0031639,GO:0043066,GO:0016491,GO:0043588,GO:0008285,GO:0006915,GO:0009888,GO:0007050,GO:0007265,GO:0006979,GO:0055114,GO:0050614,GO:0009725,GO:0005829,GO:0030539,GO:0000139,GO:0043154,GO:0006695,GO:0005634
lac6520.4	140	4	0.00642078	0.0975387	Endocuticle structural glycoprotein SgAbd-2	GO:0005214,GO:0040003,GO:0042302,GO:0008010,GO:0031012
lac210.20	630	9	0.00648954	0.098465	Codanin-1	GO:0042127,GO:0005737,GO:0008104,GO:0042048,GO:0016021,GO:0007560,GO:0008156,GO:0046331,GO:0003674,GO:0012505,GO:0031497,GO:0005886,GO:0005634,GO:0001738
lac549.5	223	5	0.00659162	0.0998939	Interleukin enhancer-binding factor 2 homolog	GO:0005730,GO:0071011,GO:0071013,GO:0006955,GO:0000398,GO:0016740,GO:0003725,GO:0045893,GO:0003677,GO:0005634,GO:0005524,GO:0006351

## Sheet: S5B
Table S5B. Proteins of Papilio glaucus that are significantly enriched in mutations caused by SNPs (disordered regions excluded)
protein ID	length	SNP count	P-value	Q-value (FDR)	Annotation	GO terms
pgl3062.1	103	17	3.9968e-15	4.64788e-11	Sulfotransferase 1C4	GO:0006805,GO:0005829,GO:0051923,GO:0008146
pgl789.42	126	20	4.996e-15	2.90493e-11	Probable RNA-directed DNA polymerase from transposon X-element	None
pgl143.11	157	21	6.55032e-15	2.53912e-11	Unknown	None
pgl330.12	170	19	6.66134e-15	1.93662e-11	Tigger transposable element-derived protein 1	None
pgl933.1	164	17	7.10543e-15	1.65258e-11	Unknown	None
pgl5880.7	167	17	7.21645e-15	1.39867e-11	Unknown	None
pgl21010.1	191	42	7.43849e-15	1.23575e-11	NADH-ubiquinone oxidoreductase chain 4	GO:0008137,GO:0005747,GO:0005739,GO:0006120
pgl15829.1	212	22	8.43769e-15	1.22652e-11	Alcohol dehydrogenase [acceptor]	GO:0050660,GO:0008812,GO:0006066,GO:0045455,GO:0055114,GO:0016491
pgl6670.2	218	21	8.54872e-15	1.10459e-11	Uncharacterized protein K02A2.6	None
pgl369.4	246	22	9.88098e-15	1.14906e-11	Alcohol dehydrogenase 1	GO:0006909,GO:0004745,GO:0004022,GO:0042572,GO:0042574,GO:0055114
pgl31193.1	269	21	1.05471e-14	1.11502e-11	Unknown	None
pgl2138.1	211	18	1.08802e-14	1.05438e-11	Transposable element Tcb2 transposase	None
pgl861.6	312	25	1.27676e-14	1.14211e-11	Zinc finger protein 26	GO:0005737,GO:0005819,GO:0003700,GO:0005634,GO:0008270,GO:0003676,GO:0005876
pgl19634.2	332	28	1.34337e-14	1.11586e-11	Unknown	None
pgl4348.6	255	19	1.5099e-14	1.17058e-11	Trypsin CFT-1	GO:0004252,GO:0004175,GO:0006508
pgl3135.6	392	38	1.55431e-14	1.12969e-11	Pro-Pol polyprotein	None
pgl5356.12	491	27	1.95399e-14	1.33665e-11	Zinc finger protein 227	GO:0045931,GO:0046331,GO:0031935,GO:0005634,GO:0007476,GO:0006357,GO:0045892,GO:0003676,GO:0007155,GO:0046872,GO:0030178
pgl4169.7	336	21	1.96509e-14	1.26956e-11	Alpha-(1,3)-fucosyltransferase C	GO:0016020,GO:0046920,GO:0006486,GO:0008417,GO:0005886
pgl3446.2	505	28	2.02061e-14	1.23672e-11	Ecdysteroid UDP-glucosyltransferase	GO:0015020,GO:0008152
pgl605.2	417	23	2.14273e-14	1.24589e-11	Esterase FE4	GO:0005575,GO:0008150,GO:0008152,GO:0052689
pgl2448.2	561	28	2.24265e-14	1.24189e-11	Unknown	n/a
pgl24533.1	612	38	2.45359e-14	1.29695e-11	Transposon Ty3-I Gag-Pol polyprotein	None
pgl3340.10	581	27	2.4869e-14	1.2574e-11	Venom carboxylesterase-6	GO:0005575,GO:0008150,GO:0008152,GO:0052689
pgl3550.8	624	47	2.498e-14	1.21039e-11	Cuticle protein 3	GO:0040003,GO:0005615,GO:0032504,GO:0005214,GO:0008010,GO:0031012
pgl4266.17	203	17	2.79776e-14	1.30141e-11	Unknown	None
pgl6446.3	755	30	3.23075e-14	1.44501e-11	Unknown	None
pgl61819.1	717	29	3.29736e-14	1.42019e-11	Envelope fusion protein	None
pgl24822.1	990	55	3.94129e-14	1.6369e-11	Probable RNA-directed DNA polymerase from transposon X-element	None
pgl4197.9	1042	42	4.11893e-14	1.65169e-11	ATP-dependent DNA helicase pfh1	GO:0003678,GO:0000723,GO:0006281
pgl861.9	1112	39	4.44089e-14	1.72144e-11	Unknown	None
pgl395.11	1113	48	4.4631e-14	1.67424e-11	Fibrillin-2	GO:0007155,GO:0005578,GO:0005509
pgl2713.3	1286	42	5.16254e-14	1.8761e-11	Coiled-coil and C2 domain-containing protein 2A	GO:0042384
pgl53.2	1199	37	5.22915e-14	1.84272e-11	Unknown	None
pgl814.22	1318	49	5.28466e-14	1.80751e-11	Protein 5NUC	GO:0009166,GO:0046872,GO:0008253,GO:0000166
pgl39424.1	328	20	5.66214e-14	1.88129e-11	Unknown	None
pgl164.2	1460	50	5.85088e-14	1.89e-11	Unknown	None
pgl473.2	1472	72	5.86198e-14	1.8424e-11	Copper chaperone for superoxide dismutase	GO:0005737,GO:0005829,GO:0019430,GO:0005634,GO:0005777,GO:0050821,GO:0005743,GO:0015680,GO:0008270,GO:0004784,GO:0008340,GO:0016532,GO:0006979,GO:0055114
pgl10401.1	1510	59	6.02851e-14	1.84488e-11	Inducible metalloproteinase inhibitor protein	None
pgl346.11	1522	67	6.05072e-14	1.8042e-11	Transforming acidic coiled-coil-containing protein 3	GO:0007344,GO:0000242,GO:0008104,GO:0007026,GO:0035046,GO:0005813,GO:0008017,GO:0000922,GO:0005875,GO:0007279,GO:0007052,GO:0000226,GO:0005515,GO:0000235,GO:0007067,GO:0007097,GO:0007143,GO:0005876
pgl5356.10	564	25	6.82787e-14	1.98503e-11	PiggyBac transposable element-derived protein 4	n/a
pgl249.25	1766	81	7.03881e-14	1.99645e-11	Unknown	None
pgl18725.1	1773	48	7.06102e-14	1.95506e-11	Fatty acid synthase	GO:0006633,GO:0005835,GO:0016788,GO:0004312,GO:0008270,GO:0055114,GO:0016491
pgl22.4	1822	72	7.29417e-14	1.97265e-11	Breast cancer type 2 susceptibility protein homolog	None
pgl11547.4	128	14	1.00697e-13	2.66138e-11	Transposable element Tcb1 transposase	None
pgl14675.1	264	18	1.29896e-13	3.3568e-11	Ecdysteroid UDP-glucosyltransferase	GO:0003851,GO:0008152
pgl2318.6	349	20	1.52989e-13	3.86762e-11	Solute carrier family 22 member 3	GO:0016021,GO:0055085,GO:0008513
pgl10381.8	3797	69	1.62426e-13	4.01882e-11	ATP-binding cassette sub-family A member 12	GO:0043190,GO:0042626,GO:0006810,GO:0005524,GO:0005215
pgl3448.8	595	25	1.73972e-13	4.21483e-11	Unknown	None
pgl11593.1	660	26	2.41807e-13	5.73871e-11	RNA-directed DNA polymerase from mobile element jockey	None
pgl15880.1	412	21	3.48388e-13	8.10281e-11	Lipase 1	GO:0006629,GO:0016788
pgl805.4	1528	39	3.80251e-13	8.67048e-11	Fatty acid synthase	GO:0006633,GO:0005835,GO:0016788,GO:0004312,GO:0008270,GO:0055114,GO:0016491
pgl2915.2	115	13	4.75397e-13	1.06315e-10	Unknown	None
pgl352.27	382	20	7.48401e-13	1.64211e-10	Unknown	None
pgl2759.1	258	17	9.92095e-13	2.1365e-10	Unknown	None
pgl337.7	394	20	1.30496e-12	2.75915e-10	Unknown	GO:0016772
pgl943.9	1459	37	1.57607e-12	3.27288e-10	Unknown	None
pgl442.21	919	29	2.22944e-12	4.54845e-10	Probable ATP-dependent DNA helicase HFM1	None
pgl3716.7	198	15	2.83484e-12	5.68386e-10	Unknown	None
pgl1770.8	753	26	4.1126e-12	8.106e-10	Unknown	None
pgl1403.4	140	13	6.00153e-12	1.1632e-09	Chorion class A protein Ld2/Ld41	None
pgl4473.3	429	20	6.0264e-12	1.14887e-09	Multiple inositol polyphosphate phosphatase 1	GO:0003993,GO:0004721
pgl16814.2	430	20	6.28286e-12	1.17844e-09	Vanin-like protein 3	GO:0017159,GO:0019898,GO:0006807,GO:0016787
pgl1167.4	1849	41	6.59839e-12	1.21798e-09	Zinc finger protein 208	GO:0045931,GO:0046331,GO:0031935,GO:0005634,GO:0007476,GO:0006357,GO:0045892,GO:0003676,GO:0007155,GO:0046872,GO:0030178
pgl802.4	542	22	8.1255e-12	1.47643e-09	Zinc finger protein 627	GO:0046872,GO:0003676
pgl4028.7	604	23	9.92517e-12	1.77569e-09	X-ray repair cross-complementing protein 5	GO:0043564,GO:0006310,GO:0006303,GO:0004003,GO:0017116,GO:0017117,GO:0042162,GO:0003684,GO:0000723
pgl2431.11	677	24	1.55856e-11	2.74614e-09	WD repeat-containing protein 6	n/a
pgl48.10	506	21	1.585e-11	2.75104e-09	Unknown	None
pgl1103.11	1290	33	1.87038e-11	3.19863e-09	Unknown	None
pgl20108.1	190	14	2.1641e-11	3.6473e-09	Unknown	None
pgl3013.2	629	23	2.21411e-11	3.67826e-09	Chaperone activity of bc1 complex-like, mitochondrial	GO:0016772,GO:0006122,GO:0005739,GO:0004672
pgl369.3	518	21	2.44083e-11	3.9978e-09	Alcohol dehydrogenase 1	GO:0048812,GO:0055114,GO:0004022
pgl647.8	236	15	3.46196e-11	5.59155e-09	Unknown	None
pgl11693.7	775	25	4.35559e-11	6.93852e-09	Chorion peroxidase	GO:0020037,GO:0030707,GO:0006979,GO:0004666,GO:0001516,GO:0005875,GO:0007304,GO:0004601,GO:0055114
pgl1857.2	379	18	4.94578e-11	7.77222e-09	Unknown	GO:0016772
pgl861.11	435	19	6.05523e-11	9.38884e-09	Transposable element P transposase	None
pgl555.5	385	18	6.37879e-11	9.76038e-09	Zinc finger protein 287	GO:0046872,GO:0003676
pgl10827.7	211	14	8.75386e-11	1.32206e-08	Unknown	None
pgl2593.7	302	16	1.16392e-10	1.73528e-08	7,8-dihydro-8-oxoguanine triphosphatase	None
pgl854.4	4588	68	1.19242e-10	1.75528e-08	Midasin	GO:0005524,GO:0016887
pgl686.9	351	17	1.24336e-10	1.80738e-08	Beta-1,4-N-acetylgalactosaminyltransferase bre-4	GO:0005794,GO:0005975,GO:0006044,GO:0009247,GO:0033842,GO:0008376
pgl255.12	84	10	1.36713e-10	1.96275e-08	Unknown	None
pgl8048.1	362	17	1.99588e-10	2.8305e-08	Neural cell adhesion molecule 1	n/a
pgl11693.2	225	14	2.04292e-10	2.8623e-08	Unknown	None
pgl5880.4	417	18	2.30193e-10	3.1868e-08	Lipase 1	GO:0004806,GO:0006629
pgl12517.1	589	21	2.51695e-10	3.44348e-08	Unknown	GO:0016747
pgl996.8	531	20	2.58251e-10	3.49209e-08	Unknown	GO:0052689
pgl40.8	536	20	3.03609e-10	4.05824e-08	Esterase FE4	GO:0052689
pgl1947.6	1441	33	3.07854e-10	4.06822e-08	Myotubularin-related protein 8	GO:0000278,GO:0008138,GO:0016311,GO:0006470,GO:0004725,GO:0046872
pgl5145.21	425	18	3.11628e-10	4.07182e-08	Retrovirus-related Pol polyprotein from transposon 297	None
pgl1468.11	925	26	3.39541e-10	4.38725e-08	Unknown	None
pgl5163.11	1456	33	3.98019e-10	5.08634e-08	Zinc finger protein 850	GO:0045931,GO:0046331,GO:0031935,GO:0005634,GO:0007476,GO:0006357,GO:0045892,GO:0003676,GO:0007155,GO:0046872,GO:0030178
pgl3416.1	1302	31	4.14995e-10	5.24563e-08	Unknown	None
pgl861.20	198	13	4.63951e-10	5.80139e-08	Unknown	None
pgl6164.6	554	20	5.35708e-10	6.62739e-08	Esterase FE4	GO:0005575,GO:0008150,GO:0052689
pgl352.32	883	25	6.32868e-10	7.74697e-08	Craniofacial development protein 2	None
pgl9470.1	1404	32	6.33379e-10	7.67246e-08	Lactase-phlorizin hydrolase	GO:0005975,GO:0004553
pgl176.5	2714	47	7.23941e-10	8.67909e-08	DNA polymerase theta	GO:0006303,GO:0008026,GO:0006281,GO:0004386,GO:0003887,GO:0006260,GO:0003677,GO:0006289,GO:0005524
pgl3448.5	450	18	7.70243e-10	9.13996e-08	Nose resistant to fluoxetine protein 6	GO:0016747
pgl3194.16	168	12	8.20669e-10	9.63996e-08	SAGA-associated factor 29 homolog	GO:0000124,GO:0035064,GO:0006338,GO:0005634,GO:0004402,GO:0005671,GO:0016573
pgl979.17	252	14	8.95362e-10	1.04122e-07	Uncharacterized oxidoreductase TM 0325	GO:0008152,GO:0016491
pgl4266.16	209	13	8.9952e-10	1.03569e-07	Unknown	None
pgl1495.8	211	13	1.01031e-09	1.15185e-07	Unknown	GO:0016021
pgl603.17	173	12	1.14795e-09	1.29607e-07	Putative NADP-dependent oxidoreductase YfmJ	None
pgl1403.8	52	8	1.17891e-09	1.31823e-07	Chorion class A protein Ld12	None
pgl702.3	33	7	1.20718e-09	1.33698e-07	Calexcitin-2	GO:0016529,GO:0003924,GO:0005509
pgl1891.5	469	18	1.47362e-09	1.61667e-07	Endocuticle structural glycoprotein SgAbd-2	GO:0005214,GO:0040003,GO:0008010,GO:0031012
pgl34.4	529	19	1.55222e-09	1.68699e-07	Maltase 1	GO:0005975,GO:0004558,GO:0043169
pgl5961.3	421	17	1.95323e-09	2.10316e-07	Macrophage mannose receptor 1	GO:0005534,GO:0030246
pgl73246.2	110	10	2.00933e-09	2.14372e-07	Elongation of very long chain fatty acids protein 4	GO:0006633,GO:0009922,GO:0016021,GO:0030497,GO:0005575,GO:0000038
pgl4438.4	1165	28	2.29644e-09	2.42776e-07	Unknown	None
pgl19547.2	548	19	2.75006e-09	2.88112e-07	Unknown	GO:0005215,GO:0016021,GO:0006810,GO:0009593,GO:0015276
pgl1937.18	549	19	2.83221e-09	2.94069e-07	tRNA pseudouridine synthase-like 1	GO:0009982,GO:0005575,GO:0008150,GO:0003723,GO:0003674,GO:0001522
pgl2554.5	1932	37	3.34488e-09	3.44227e-07	Unknown	GO:0006030,GO:0005201,GO:0005576,GO:0008061,GO:0031012
pgl8511.5	290	14	5.41033e-09	5.51901e-07	Putative nuclease HARBI1	n/a
pgl32035.1	244	13	5.83644e-09	5.90191e-07	Putative alpha-L-fucosidase	GO:0016139,GO:0005575,GO:0004560,GO:0042742,GO:0006004,GO:0042806
pgl26.6	1218	28	5.93048e-09	5.94531e-07	Thyroid adenoma-associated protein homolog	GO:0005575,GO:0008150,GO:0003674
pgl53037.1	293	14	6.16342e-09	6.12602e-07	Sulfotransferase 1C4	GO:0006805,GO:0005829,GO:0051923,GO:0008146
pgl5685.5	1301	29	6.29763e-09	6.20637e-07	Unknown	None
pgl4126.1	405	16	7.82439e-09	7.6462e-07	PiggyBac transposable element-derived protein 4	n/a
pgl247.10	1159	27	8.33584e-09	8.07813e-07	Unknown	None
pgl12841.3	166	11	9.04322e-09	8.69121e-07	RNA-binding protein 48	n/a
pgl7808.1	1011	25	9.22043e-09	8.78889e-07	NFX1-type zinc finger-containing protein 1	n/a
pgl13614.1	303	14	9.41341e-09	8.89988e-07	Unknown	GO:0005811,GO:0004313,GO:0004320,GO:0009058,GO:0004312,GO:0016295,GO:0016296,GO:0004316,GO:0004317,GO:0004314,GO:0004315,GO:0004319,GO:0055114,GO:0008270
pgl11547.1	307	14	1.11008e-08	1.04106e-06	Unknown	None
pgl6903.6	1022	25	1.1369e-08	1.05769e-06	Hemicentin-2	GO:0005089,GO:0006468,GO:0031430,GO:0035023,GO:0045214,GO:0004672,GO:0005524,GO:0007527
pgl2862.7	602	19	1.23485e-08	1.13969e-06	Zinc finger protein 782	GO:0046872,GO:0003676
pgl12426.1	173	11	1.389e-08	1.27186e-06	Cytochrome P450 6B6	GO:0016020,GO:0043231,GO:0020037,GO:0002118,GO:0016705,GO:0050829,GO:0005506,GO:0055114,GO:0009055
pgl1710.4	967	24	1.68178e-08	1.52792e-06	UDP-glucuronosyltransferase 2B15	GO:0015020,GO:0008152
pgl7844.1	430	16	1.79927e-08	1.622e-06	Ecdysteroid UDP-glucosyltransferase	GO:0015020,GO:0008152
pgl3706.10	269	13	1.85657e-08	1.66077e-06	Myoneurin	GO:0046872,GO:0003676
pgl131.4	618	19	1.86705e-08	1.6574e-06	Glutamate receptor ionotropic, kainate 1	GO:0009593,GO:0016021,GO:0016020,GO:0015276,GO:0005234,GO:0004970
pgl114.2	756	21	1.95305e-08	1.72061e-06	Heparanase	GO:0005811,GO:0016020,GO:0016798
pgl4635.1	225	12	2.19865e-08	1.92241e-06	Brahma-associated protein of 60 kDa	GO:0035060,GO:0001085,GO:0007517,GO:0048666,GO:0031453,GO:0005634,GO:0003713,GO:0017022,GO:0048813,GO:0010628,GO:0045893,GO:0005515,GO:0003677,GO:0008134
pgl1615.9	275	13	2.40625e-08	2.08823e-06	Unknown	None
pgl1126.2	227	12	2.42409e-08	2.08813e-06	Zinc carboxypeptidase A 1	GO:0022008,GO:0006508,GO:0004181,GO:0008270,GO:0005615
pgl1727.4	230	12	2.80119e-08	2.39522e-06	Lactosylceramide 4-alpha-galactosyltransferase	GO:0005795,GO:0006664,GO:0009247,GO:0045747,GO:0043066,GO:0008378,GO:0006688,GO:0035248,GO:0008376
pgl190.23	331	14	2.84012e-08	2.41078e-06	Unknown	GO:0016772
pgl7053.8	333	14	3.06029e-08	2.57885e-06	Protein prune homolog	GO:0005737,GO:0019889,GO:0030145,GO:0048072,GO:0016462
pgl680.8	52	7	3.41432e-08	2.85649e-06	Unknown	None
pgl5777.2	1243	27	3.44083e-08	2.8581e-06	Xanthine dehydrogenase	GO:0050660,GO:0016614,GO:0051537,GO:0004854,GO:0005506,GO:0055114,GO:0009055
pgl4314.1	189	11	3.45593e-08	2.85029e-06	Unknown	None
pgl1555.6	579	18	3.69362e-08	3.02486e-06	Glucosylceramidase	GO:0034620,GO:0005975,GO:0004348,GO:0006665
pgl230.7	192	11	4.06036e-08	3.30195e-06	Frataxin homolog, mitochondrial	GO:0019896,GO:0006879,GO:0051881,GO:0042542,GO:0004322,GO:0005739,GO:0016226,GO:0008199,GO:0045823,GO:0034986,GO:0055114
pgl1466.2	650	19	4.10649e-08	3.31628e-06	Unknown	None
pgl3069.1	399	15	4.33385e-08	3.47574e-06	Unknown	None
pgl903.32	800	21	5.04111e-08	4.01528e-06	Alpha-(1,3)-fucosyltransferase C	GO:0016020,GO:0046920,GO:0006486,GO:0008417,GO:0005886
pgl7896.12	404	15	5.09402e-08	4.02982e-06	Cuticle protein 7	GO:0005214,GO:0040003,GO:0008010,GO:0031012
pgl3639.8	244	12	5.35138e-08	4.20481e-06	Unknown	None
pgl1123.8	466	16	5.41761e-08	4.22828e-06	Leucine-rich repeat-containing protein 34	GO:0017024,GO:0042384
pgl1924.4	1716	32	6.60739e-08	5.12249e-06	Vitellin-degrading protease	GO:0015020,GO:0008152
pgl2422.1	415	15	7.209e-08	5.55188e-06	Unknown	None
pgl2431.5	252	12	7.60154e-08	5.81568e-06	E3 ubiquitin-protein ligase Mdm2	None
pgl507.31	252	12	7.60154e-08	5.77767e-06	Unknown	None
pgl3666.4	205	11	7.9098e-08	5.97293e-06	Unknown	None
pgl709.2	614	18	8.81861e-08	6.61624e-06	Unknown	None
pgl869.23	616	18	9.25082e-08	6.89601e-06	GPI mannosyltransferase 1	GO:0016758,GO:0016021,GO:0005789,GO:0006506
pgl1639.3	550	17	9.45608e-08	7.00413e-06	Carboxypeptidase A1	GO:0006508,GO:0004181,GO:0004180,GO:0008270
pgl3463.7	550	17	9.45608e-08	6.9598e-06	Unknown	n/a
pgl36489.1	211	11	1.05889e-07	7.74455e-06	Unknown	None
pgl3463.16	61	7	1.06103e-07	7.71168e-06	Unknown	None
pgl1947.5	212	11	1.11062e-07	8.02197e-06	Unknown	None
pgl248.11	430	15	1.13752e-07	8.16554e-06	N-acetylneuraminate lyase	None
pgl3030.3	767	20	1.15018e-07	8.20579e-06	DnaJ homolog subfamily C member 10	GO:0009408,GO:0006457,GO:0051082
pgl7100.1	493	16	1.15967e-07	8.22307e-06	Unknown	None
pgl7176.6	213	11	1.16457e-07	8.20777e-06	Protein GUCD1	n/a
pgl661.5	775	20	1.35497e-07	9.49215e-06	Unknown	None
pgl1397.14	267	12	1.41969e-07	9.88597e-06	Protein GDAP2 homolog	GO:0005575,GO:0003674,GO:0008150
pgl2115.2	567	17	1.45001e-07	1.0037e-05	Unknown	GO:0016021,GO:0016020,GO:0015276,GO:0005234,GO:0008066,GO:0050907,GO:0004970
pgl231.13	1008	23	1.453e-07	9.99822e-06	tRNA-dihydrouridine(20a/20b) synthase [NAD(P)+]-like	GO:0046872,GO:0003676
pgl16278.1	222	11	1.765e-07	1.20736e-05	Unknown	None
pgl4412.5	273	12	1.80217e-07	1.22558e-05	Elongation of very long chain fatty acids protein 7	GO:0007111,GO:0007110,GO:0007112,GO:0000915,GO:0000212,GO:0016021,GO:0030497,GO:0009922,GO:0042761,GO:0051225
pgl204.1	386	14	1.861e-07	1.25823e-05	Zinc finger protein draculin	GO:0005634,GO:0008150,GO:0008270,GO:0003676,GO:0003677
pgl4900.1	388	14	1.98052e-07	1.3313e-05	Unknown	None
pgl12644.1	178	10	1.99808e-07	1.33539e-05	Unknown	None
pgl6614.2	585	17	2.24147e-07	1.48949e-05	Mitochondrial-processing peptidase subunit alpha	GO:0005811,GO:0008121,GO:0006122,GO:0005739,GO:0005750,GO:0046872,GO:0005875
pgl4677.1	519	16	2.30299e-07	1.52167e-05	Cytochrome P450 6B4	GO:0016020,GO:0043231,GO:0020037,GO:0016705,GO:0031000,GO:0017085,GO:0005506,GO:0055114,GO:0009055
pgl881.9	335	13	2.34948e-07	1.54362e-05	Diphthamide biosynthesis protein 7	GO:0005575,GO:0008150,GO:0003674
pgl4537.1	140	9	2.59693e-07	1.69661e-05	LINE-1 reverse transcriptase homolog	None
pgl76.7	140	9	2.59693e-07	1.68713e-05	Unknown	None
pgl3068.1	525	16	2.68187e-07	1.73264e-05	BRCA1-associated RING domain protein 1	GO:0007016,GO:0005200,GO:0006471,GO:0090364,GO:0035220,GO:0022416,GO:0003950
pgl1349.2	398	14	2.6883e-07	1.72719e-05	Lipase 1	GO:0006629,GO:0016788
pgl8414.2	185	10	2.85493e-07	1.82417e-05	Collagen alpha-1(I) chain	None
pgl912.10	234	11	2.98428e-07	1.8964e-05	Unknown	None
pgl495.5	599	17	3.10941e-07	1.96518e-05	Prostaglandin reductase 1	GO:0006307,GO:0003908
pgl3639.4	1660	30	3.17794e-07	1.99764e-05	Thyroid adenoma-associated protein homolog	n/a
pgl1100.1	538	16	3.70328e-07	2.31535e-05	Cytochrome b5 reductase 4	GO:0055114,GO:0020037,GO:0016491
pgl101.3	904	21	3.70509e-07	2.30409e-05	Zinc finger protein 512B	n/a
pgl70623.1	192	10	4.01829e-07	2.48557e-05	Cuticle protein	GO:0005214,GO:0040003,GO:0022008,GO:0008010,GO:0031012
pgl22.7	542	16	4.0819e-07	2.51155e-05	Solute carrier family 22 member 13	GO:0016021,GO:0055085,GO:0008513
pgl3448.4	684	18	4.22463e-07	2.5857e-05	Nose resistant to fluoxetine protein 6	GO:0016747
pgl2163.19	414	14	4.30166e-07	2.61906e-05	Unknown	GO:0010951,GO:0030162,GO:0005615,GO:0004867
pgl59894.1	354	13	4.37937e-07	2.65249e-05	Unknown	None
pgl20108.2	245	11	4.70286e-07	2.83366e-05	Unknown	None
pgl346.3	549	16	4.82963e-07	2.89504e-05	Venom carboxylesterase-6	GO:0005737,GO:0005811,GO:0052689,GO:0019915,GO:0008340,GO:0046683
pgl2205.1	151	9	4.92443e-07	2.93673e-05	Unknown	GO:0003677
pgl1397.22	111	8	5.01943e-07	2.97811e-05	Unknown	None
pgl395.13	485	15	5.20338e-07	3.07158e-05	Zinc finger protein 37	GO:0046872,GO:0003676
pgl369.2	248	11	5.30215e-07	3.11407e-05	Alcohol dehydrogenase 1	GO:0006909,GO:0004745,GO:0004022,GO:0042572,GO:0042574,GO:0055114
pgl6451.3	361	13	5.45393e-07	3.18712e-05	DALR anticodon-binding domain-containing protein 3	GO:0006420,GO:0004814,GO:0005524
pgl219.21	1346	26	5.55926e-07	3.23243e-05	Unknown	None
pgl4752.1	700	18	5.87317e-07	3.39796e-05	Unknown	None
pgl1857.13	365	13	6.16844e-07	3.55113e-05	Unknown	GO:0016772
pgl407.4	308	12	6.4769e-07	3.71034e-05	Methyltransferase-like protein 6	n/a
pgl8438.6	494	15	6.53987e-07	3.72805e-05	Ankyrin repeat and SOCS box protein 3	GO:0007016,GO:0005200,GO:0045170,GO:0008092,GO:0045169,GO:0007165,GO:0005886
pgl31.11	50	6	6.68532e-07	3.79237e-05	4-hydroxy-7-methoxy-3-oxo-3,4-dihydro-2H-1,4-benzoxazin-2-yl glucoside beta-D-glucosidase 1, chloroplastic	GO:0005975,GO:0004553
pgl6164.11	430	14	6.73649e-07	3.80285e-05	Unknown	GO:0005575,GO:0008150,GO:0003674
pgl1692.1	80	7	6.97949e-07	3.92099e-05	Glucose dehydrogenase [FAD, quinone]	GO:0006066,GO:0050660,GO:0008812,GO:0005575,GO:0045455,GO:0055114,GO:0016491
pgl1849.2	499	15	7.40905e-07	4.1423e-05	Facilitated trehalose transporter Tret1	GO:0005355,GO:0016021,GO:0055085
pgl1146.11	1038	22	8.99413e-07	5.00444e-05	Unknown	None
pgl5891.6	443	14	9.55644e-07	5.29199e-05	Unknown	None
pgl595.24	447	14	1.06151e-06	5.8504e-05	Unknown	GO:0008021,GO:0070073,GO:0016192,GO:0016079,GO:0006886,GO:0048786,GO:0017137,GO:0048167,GO:0007269,GO:0007274,GO:0005083,GO:0017157
pgl1073.21	214	10	1.07921e-06	5.91985e-05	Unknown	None
pgl2202.1	1055	22	1.16945e-06	6.38475e-05	Rotatin	None
pgl6670.3	518	15	1.17406e-06	6.37996e-05	Putative inorganic phosphate cotransporter	GO:0016021,GO:0055085,GO:0005316
pgl751.11	588	16	1.17628e-06	6.3623e-05	Unknown	None
pgl74.2	590	16	1.22873e-06	6.61521e-05	Peroxidase	GO:0042600,GO:0006909,GO:0020037,GO:0006979,GO:0022008,GO:0005576,GO:0007306,GO:0005506,GO:0004601,GO:0055114
pgl1937.9	521	15	1.26014e-06	6.75306e-05	DNA polymerase eta	GO:0003887,GO:0019985,GO:0003684,GO:0000724
pgl1570.5	169	9	1.2622e-06	6.73308e-05	Craniofacial development protein 2	None
pgl3445.1	455	14	1.30525e-06	6.93092e-05	Unknown	None
pgl9.18	275	11	1.45383e-06	7.68481e-05	Unknown	GO:0009593,GO:0035235,GO:0016021,GO:0015276,GO:0005234,GO:0004970
pgl190.7	277	11	1.55933e-06	8.20518e-05	Copper homeostasis protein CutC	GO:0055070,GO:0005507
pgl415.1	463	14	1.59783e-06	8.36988e-05	Putative fatty acyl-CoA reductase CG5065	GO:0005778,GO:0080019,GO:0008611
pgl277.8	278	11	1.61456e-06	8.41958e-05	Kelch repeat and BTB domain-containing protein 8	n/a
pgl2241.6	224	10	1.62793e-06	8.45144e-05	Leukocyte surface antigen CD53	GO:0008150,GO:0016021,GO:0003674
pgl4970.6	91	7	1.67686e-06	8.66676e-05	Unknown	n/a
pgl1561.13	914	20	1.70884e-06	8.79296e-05	Unknown	None
pgl5296.1	680	17	1.73604e-06	8.89355e-05	Fatty acid synthase	GO:0005811,GO:0016788,GO:0004313,GO:0009058,GO:0008270,GO:0004314,GO:0004315,GO:0055114,GO:0016491
pgl182.9	2297	35	1.74247e-06	8.88738e-05	Protein abnormal spindle	GO:0032027,GO:0051383,GO:0030037,GO:0000226,GO:0005815,GO:0005875,GO:0030954,GO:0005813,GO:0030706,GO:0000922,GO:0030723,GO:0048477,GO:0051297,GO:0051295,GO:0008017,GO:0007051,GO:0007052,GO:0007282,GO:0048132,GO:0051642,GO:0007017,GO:0000132,GO:0048854,GO:0007097
pgl6903.7	468	14	1.80916e-06	9.18724e-05	Hemicentin-2	GO:0007155,GO:0042802,GO:0005887
pgl513.3	227	10	1.83401e-06	9.2729e-05	Unknown	None
pgl2740.9	1915	31	1.98202e-06	9.9779e-05	Nucleolar pre-ribosomal-associated protein 1	GO:0022008
pgl3134.2	407	13	2.05151e-06	0.000102832	Unknown	GO:0016772
pgl5155.4	1267	24	2.05774e-06	0.000102702	Unknown	None
pgl9266.2	694	17	2.27521e-06	0.00011307	Hyaluronidase	None
pgl1823.7	233	10	2.31518e-06	0.000114567	Cathepsin L	GO:0035071,GO:0045169,GO:0005764,GO:0048102,GO:0004197,GO:0030163,GO:0006508
pgl1483.1	1368	25	2.3881e-06	0.000117675	Vinculin	GO:0007016,GO:0006909,GO:0015629,GO:0005198,GO:0003779,GO:0048812,GO:0007155,GO:0005925
pgl591.7	234	10	2.40522e-06	0.000118018	Protein I'm not dead yet	GO:0006814,GO:0015137,GO:0005886,GO:0015141,GO:0008340,GO:0015142,GO:0055085,GO:0010889
pgl1468.19	417	13	2.67115e-06	0.000130516	Lipase member K	GO:0004806,GO:0006629
pgl50180.1	186	9	2.78019e-06	0.000135275	Unconventional myosin-Ia	GO:0005737,GO:0042623,GO:0007498,GO:0007368,GO:0032528,GO:0003779,GO:0048803,GO:0016459,GO:0042742,GO:0005903,GO:0003774,GO:0005524,GO:0005938
pgl7766.5	948	20	2.93849e-06	0.000142382	Isoleucine--tRNA ligase, mitochondrial (Fragment)	GO:0006428,GO:0005737,GO:0002161,GO:0005524,GO:0004822
pgl49676.1	188	9	3.03423e-06	0.000146411	Unknown	None
pgl119.2	490	14	3.06617e-06	0.000147341	Cytochrome P450 6B6	GO:0016020,GO:0043231,GO:0020037,GO:0016705,GO:0031000,GO:0017085,GO:0005506,GO:0055114,GO:0009055
pgl38.7	561	15	3.08998e-06	0.000147874	Unknown	GO:0006030,GO:0005576,GO:0008061
pgl37070.2	189	9	3.16855e-06	0.000151013	Peptidoglycan recognition protein	GO:0032500,GO:0008592,GO:0008329,GO:0016045,GO:0032494,GO:0045087,GO:0009253,GO:0006965,GO:0005515,GO:0006952,GO:0008745,GO:0050830,GO:0005576,GO:0008270,GO:0005887,GO:0006955,GO:0008063,GO:0016019,GO:0042834
pgl2096.3	360	12	3.2478e-06	0.000154158	Zinc finger protein 112	GO:0046872,GO:0003676
pgl805.3	637	16	3.25315e-06	0.000153784	Fatty acid synthase	GO:0006633,GO:0005835,GO:0016788,GO:0004312,GO:0008270,GO:0055114,GO:0016491
pgl6301.1	362	12	3.43597e-06	0.000161769	Carotenoid isomerooxygenase	GO:0042574,GO:0016063,GO:0035238,GO:0007604,GO:0007603,GO:0007602,GO:0003834,GO:0009110,GO:0016119,GO:0010436,GO:0004744
pgl704.16	362	12	3.43597e-06	0.000161117	UBX domain-containing protein 4	n/a
pgl3207.1	244	10	3.48681e-06	0.000162844	CCR4-NOT transcription complex subunit 3	GO:0005737,GO:0000289,GO:0005634,GO:0006355,GO:0030014,GO:0006351,GO:0005515,GO:0017148,GO:0022008,GO:0006402
pgl7464.6	496	14	3.52254e-06	0.000163854	Alpha-1,2-mannosyltransferase ALG9	GO:0006486,GO:0000030
pgl41862.1	245	10	3.61517e-06	0.000167493	Unknown	GO:0008080
pgl192.6	193	9	3.75824e-06	0.000173431	Probable chitinase 3	GO:0005201,GO:0031012,GO:0005576,GO:0008061,GO:0006030,GO:0016490
pgl6165.14	304	11	3.8007e-06	0.000174697	Odorant receptor 85c	GO:0005549,GO:0007608,GO:0016021,GO:0016020,GO:0050911,GO:0004984
pgl1282.7	67	6	3.84088e-06	0.000175849	Unknown	None
pgl53.6	146	8	3.96212e-06	0.000180688	Unknown	GO:0005089,GO:0016331,GO:0090254,GO:0050770,GO:0030589,GO:0045178,GO:0035025,GO:0007277,GO:0045177,GO:0019992,GO:0007369,GO:0045179,GO:0007349,GO:0016324,GO:0016476,GO:0038032,GO:0016328,GO:0007015,GO:0030478,GO:0008360,GO:0035277,GO:0005826,GO:0007370,GO:0007375,GO:0007374,GO:0007377,GO:0031532,GO:0070252
pgl415.6	578	15	4.41525e-06	0.000200566	Glucose dehydrogenase [FAD, quinone]	GO:0050660,GO:0008812,GO:0006066,GO:0046331,GO:0045455,GO:0055114,GO:0016491
pgl1900.6	437	13	4.42692e-06	0.000200314	Unknown	None
pgl1561.7	663	16	5.36092e-06	0.000241636	Zinc finger protein 629	GO:0045931,GO:0046331,GO:0031935,GO:0005634,GO:0007476,GO:0006357,GO:0045892,GO:0003676,GO:0007155,GO:0046872,GO:0030178
pgl125.2	202	9	5.43843e-06	0.000244183	Unknown	None
pgl3496.2	257	10	5.50633e-06	0.000246281	Beta-sarcoglycan	GO:0016012,GO:0008307,GO:0007517,GO:0016021
pgl23293.1	153	8	5.59942e-06	0.000249485	Unknown	GO:0016747
pgl79012.1	109	7	5.60809e-06	0.000248918	Probable RNA-directed DNA polymerase from transposon X-element	None
pgl2177.31	451	13	6.20009e-06	0.000274148	Protein msta, isoform A	GO:0010629,GO:0042826
pgl56203.1	111	7	6.32459e-06	0.000278593	Inducible metalloproteinase inhibitor protein	None
pgl85.16	454	13	6.65288e-06	0.000291949	Unknown	None
pgl454.3	43	5	6.85745e-06	0.000299794	Unknown	None
pgl12753.5	74	6	6.87357e-06	0.000299373	Unknown	None
pgl3135.4	458	13	7.30187e-06	0.000316841	Juvenile hormone epoxide hydrolase	GO:0004301,GO:0008096,GO:0043231,GO:0033961,GO:0006719
pgl667.1	327	11	7.55812e-06	0.000326741	Putative deoxyribose-phosphate aldolase	GO:0005737,GO:0004139,GO:0009264
pgl12841.7	531	14	7.60152e-06	0.0003274	Zinc finger protein 57	GO:0003700,GO:0005634,GO:0046872,GO:0007476,GO:0003676
pgl2239.6	160	8	7.77563e-06	0.000333664	Unknown	None
pgl2096.9	461	13	7.82462e-06	0.000334531	G2/M phase-specific E3 ubiquitin-protein ligase	GO:0048749,GO:0022008,GO:0008270
pgl960.15	393	12	7.85828e-06	0.00033474	Unknown	None
pgl5473.4	7	3	7.91158e-06	0.00033578	Unknown	None
pgl4838.1	847	18	8.12128e-06	0.000343427	Endoplasmic reticulum metallopeptidase 1	GO:0006508,GO:0008233
pgl26742.3	330	11	8.23159e-06	0.00034683	Inositol oxygenase	GO:0005737,GO:0050113,GO:0019310,GO:0005506,GO:0055114
pgl2897.7	330	11	8.23159e-06	0.000345578	Unknown	n/a
pgl1468.16	395	12	8.26616e-06	0.000345781	Lysosomal acid lipase/cholesteryl ester hydrolase	GO:0004806,GO:0006629
pgl1165.12	162	8	8.51476e-06	0.000354904	Trypsin-5	GO:0004252,GO:0005576,GO:0006508
pgl190.10	215	9	8.97879e-06	0.000372909	DNA repair protein RAD51 homolog 3	GO:0008094,GO:0031023,GO:0009951,GO:0009994,GO:0009949,GO:0030720,GO:0030717,GO:0008298,GO:0007294,GO:0003677,GO:0006259,GO:0007131,GO:0048477,GO:0005524,GO:0046843
pgl4475.16	774	17	9.39648e-06	0.000388867	Probable elongator complex protein 2	GO:0006368,GO:0061133,GO:0043248,GO:0000502
pgl9097.6	402	12	9.84354e-06	0.000405924	Unknown	GO:0016787,GO:0046872,GO:0003676
pgl535.14	119	7	9.9963e-06	0.000410767	Unknown	None
pgl25081.7	167	8	1.06261e-05	0.000435111	Juvenile hormone esterase	GO:0005575,GO:0008150,GO:0008152,GO:0052689
pgl4343.16	220	9	1.07873e-05	0.000440162	FERM, RhoGEF and pleckstrin domain-containing protein 2	None
pgl2217.1	406	12	1.08583e-05	0.000441508	Ubiquitin thioesterase trabid	GO:0030177,GO:0008270
pgl2251.10	23	4	1.13841e-05	0.000461274	Viral cathepsin	None
pgl842.6	81	6	1.16093e-05	0.000468767	Unknown	None
pgl7673.7	479	13	1.17114e-05	0.000471252	Iduronate 2-sulfatase	GO:0004423,GO:0008152
pgl433.9	171	8	1.2618e-05	0.000505982	Retrovirus-related Pol polyprotein from type-1 retrotransposable element R1 (Fragment)	None
pgl19098.1	283	10	1.27148e-05	0.00050811	Solute carrier family 52, riboflavin transporter, member 3	n/a
pgl9097.4	347	11	1.31247e-05	0.000522695	F-box/WD repeat-containing protein 11	GO:0008589,GO:0008588,GO:0046599,GO:0045849,GO:0007611,GO:0007293,GO:0030111,GO:0007304,GO:0007298,GO:0030178,GO:0008355,GO:0030708,GO:0030727,GO:0030720,GO:0030707,GO:0006508,GO:0007088,GO:0007623,GO:0060623,GO:0045879,GO:0060253,GO:0046627,GO:0030162,GO:0045475,GO:0004842,GO:0030512,GO:0030713,GO:0051219,GO:0000151,GO:0016322,GO:0019005,GO:0032007,GO:0046983,GO:0046843
pgl1466.6	1232	22	1.31593e-05	0.000522286	Luciferin 4-monooxygenase	GO:0006637,GO:0045289,GO:0004321,GO:0005777,GO:0004467,GO:0046949,GO:0001676
pgl348.7	226	9	1.33597e-05	0.000528437	Estradiol 17-beta-dehydrogenase 11	GO:0005811,GO:0008152,GO:0016491
pgl1419.2	797	17	1.36275e-05	0.0005372	Cell adhesion molecule 4	n/a
pgl473.16	174	8	1.43102e-05	0.000562208	Lysosomal alpha-mannosidase	GO:0006013,GO:0030246,GO:0005764,GO:0005576,GO:0008270,GO:0004559
pgl1724.43	228	9	1.43258e-05	0.000560923	Craniofacial development protein 2	None
pgl762.2	490	13	1.48453e-05	0.000579317	Vacuolar protein-sorting-associated protein 25	GO:0016197,GO:0045199,GO:0030154,GO:0008283,GO:0000814,GO:0043162,GO:0032509,GO:0000046,GO:0050680,GO:0042059,GO:0005198,GO:0048803,GO:0008593,GO:0042981,GO:0010669
pgl42042.1	175	8	1.49151e-05	0.000580091	Low-density lipoprotein receptor-related protein 1	GO:0005041,GO:0005509
pgl3770.2	290	10	1.56815e-05	0.000607866	Unknown	None
pgl1378.6	425	12	1.70317e-05	0.000658011	Platelet glycoprotein V	GO:0005520,GO:0016942
pgl3604.1	87	6	1.75069e-05	0.000674133	Unknown	None
pgl558.21	179	8	1.75538e-05	0.000673706	Probable RNA-binding protein 18	GO:0000166,GO:0003676,GO:0003729
pgl1466.4	359	11	1.79449e-05	0.00068645	Microvitellogenin	None
pgl967.2	430	12	1.90938e-05	0.000728005	Facilitated trehalose transporter Tret1	GO:0016021,GO:0016020,GO:0015145,GO:0055085,GO:0015749
pgl3013.1	362	11	1.93657e-05	0.00073596	Ethanolaminephosphotransferase 1	GO:0016020,GO:0006909,GO:0004142,GO:0008654
pgl13238.3	578	14	1.93896e-05	0.000734466	Tectonic-1	None
pgl4686.2	737	16	1.94875e-05	0.000735781	P protein	GO:0006810,GO:0005302,GO:0005215,GO:0016021,GO:0016020,GO:0055085
pgl156.5	1749	27	1.97087e-05	0.000741724	Major antigen	GO:0016319,GO:0055059,GO:0005819,GO:0000132,GO:0034454,GO:0005813,GO:0045179,GO:0045180,GO:0005938,GO:0005515,GO:0003677,GO:0007058,GO:0051233,GO:0005875,GO:0040040
pgl7895.2	133	7	2.06056e-05	0.000772975	Fibrohexamerin	None
pgl2308.4	742	16	2.11295e-05	0.000790082	Transmembrane protease serine 9	GO:0004252,GO:0006508
pgl2155.22	913	18	2.17782e-05	0.000811725	Integrin alpha-4	GO:0007494,GO:0048149,GO:0007508,GO:0016339,GO:0043277,GO:0007613,GO:0007611,GO:0007160,GO:0035001,GO:0004872,GO:0007411,GO:0005925,GO:0003344,GO:0008355,GO:0007431,GO:0016021,GO:0005055,GO:0005198,GO:0016477,GO:0007614,GO:0006909,GO:0005178,GO:0016340,GO:0007424,GO:0042060,GO:0008305,GO:0005886,GO:0007155,GO:0007157,GO:0050839,GO:0040011,GO:0007507,GO:0007391,GO:0045886,GO:0046982
pgl1093.3	436	12	2.18526e-05	0.000811898	Alpha-(1,3)-fucosyltransferase C	GO:0016020,GO:0046920,GO:0006486,GO:0008417,GO:0005886
pgl452.5	242	9	2.29057e-05	0.000848314	Unknown	None
pgl212.28	369	11	2.30649e-05	0.000851498	Meiosis-specific with OB domain-containing protein	GO:0043234,GO:0000712,GO:0003697,GO:0005515
pgl996.20	748	16	2.32609e-05	0.000856017	Unknown	GO:0016021,GO:0000902
pgl2308.11	305	10	2.40958e-05	0.000883943	Polyprenol reductase	GO:0005737,GO:0016021,GO:0003865,GO:0006629
pgl2096.2	515	13	2.48334e-05	0.000908137	Myoneurin	GO:0005634,GO:0008270,GO:0003676,GO:0003677
pgl3071.5	137	7	2.49404e-05	0.00090919	Unknown	GO:0007157,GO:0005576,GO:0003674
pgl10697.21	516	13	2.53328e-05	0.000920608	Luciferin 4-monooxygenase	GO:0006637,GO:0045289,GO:0004321,GO:0005777,GO:0004467,GO:0046949,GO:0001676
pgl854.5	759	16	2.76677e-05	0.00100233	Uncharacterized protein C1orf112 homolog	None
pgl1345.2	191	8	2.79321e-05	0.00100876	Unknown	None
pgl4665.1	1020	19	2.8145e-05	0.00101331	Leucine-rich repeat serine/threonine-protein kinase 1	GO:0050808,GO:0005765,GO:1900242,GO:0032418,GO:0017137,GO:0004674,GO:0018105,GO:0004672,GO:0007264,GO:0031902,GO:0005524,GO:0005525
pgl5449.2	935	18	2.96016e-05	0.00106246	Limulus clotting factor C	GO:0006508,GO:0045087,GO:0004252
pgl3496.13	29	4	2.96511e-05	0.00106096	Unknown	None
pgl3774.3	314	10	3.08049e-05	0.00109886	Unknown	None
pgl48053.1	196	8	3.35624e-05	0.00119357	Unknown	None
pgl49799.2	144	7	3.43231e-05	0.0012169	Myb/SANT-like DNA-binding domain-containing protein 3	None
pgl2000.3	386	11	3.46835e-05	0.00122594	LINE-1 retrotransposable element ORF2 protein	None
pgl5391.5	610	14	3.4718e-05	0.00122344	Zinc finger and BTB domain-containing protein 41	GO:0005634,GO:0008270,GO:0003677
pgl686.6	459	12	3.58986e-05	0.00126122	Glucose dehydrogenase [FAD, quinone]	GO:0050660,GO:0008812,GO:0006066,GO:0046331,GO:0045455,GO:0055114,GO:0016491
pgl14379.4	198	8	3.60654e-05	0.00126327	Unknown	None
pgl21608.1	388	11	3.63352e-05	0.00126889	Serine protease inhibitor dipetalogastin (Fragment)	GO:0005576,GO:0004866
pgl6740.1	257	9	3.65903e-05	0.00127398	Fatty acid synthase	GO:0006633,GO:0005835,GO:0016788,GO:0004312,GO:0008270,GO:0055114,GO:0016491
pgl789.23	694	15	3.66868e-05	0.00127353	Transmembrane protein 145	GO:0007186,GO:0019236
pgl1561.2	390	11	3.80541e-05	0.00131706	Serine protease snake	GO:0006508,GO:0004252
pgl3385.1	200	8	3.87223e-05	0.00133621	Unknown	None
pgl1363.10	538	13	3.87781e-05	0.00133417	Esterase FE4	GO:0052689
pgl890.4	463	12	3.90091e-05	0.00133816	Unknown	n/a
pgl306.3	617	14	3.9225e-05	0.00134161	Sodium-dependent nutrient amino acid transporter 1	GO:0002009,GO:0005326,GO:0005328,GO:0016021,GO:0006836
pgl96.3	201	8	4.01108e-05	0.00136788	Unknown	None
pgl615.12	148	7	4.08717e-05	0.00138976	Unknown	None
pgl1301.10	151	7	4.64275e-05	0.00157407	CCR4-NOT transcription complex subunit 6	GO:0005737,GO:0000288,GO:0000289,GO:0030014,GO:0006357,GO:0005515,GO:0017148,GO:0006402,GO:0048477
pgl1265.8	880	17	4.65176e-05	0.00157254	Alpha-2-macroglobulin-like protein 1	GO:0006909,GO:0005615,GO:0019731,GO:0030414,GO:0004866,GO:0050829
pgl917.5	1843	27	4.74076e-05	0.00159798	Unknown	None
pgl11549.1	473	12	4.78265e-05	0.00160744	Zinc finger protein 835	GO:0005737,GO:0005819,GO:0003700,GO:0005634,GO:0008270,GO:0003676,GO:0005876
pgl21875.4	152	7	4.84113e-05	0.00162241	Unknown	None
pgl309.23	332	10	4.91123e-05	0.00164117	Tyrosine-protein kinase Src64B	GO:0016319,GO:0007616,GO:0034332,GO:0008335,GO:0030036,GO:0007611,GO:0008064,GO:0007301,GO:0045886,GO:0007391,GO:0008355,GO:0007254,GO:0007435,GO:0045172,GO:0007349,GO:0030723,GO:0004713,GO:0048477,GO:0005524,GO:0006468,GO:0007424,GO:0030708,GO:0036058,GO:0018108,GO:0008302,GO:0090136,GO:0030046,GO:0007300,GO:0007293,GO:0030717,GO:0045860
pgl3456.6	479	12	5.39043e-05	0.00179614	Serine protease easter	GO:0004252,GO:0009950,GO:0031638,GO:0006952,GO:0005576,GO:0007311,GO:0008063,GO:0006508,GO:0008233,GO:0008236
pgl4510.8	406	11	5.45102e-05	0.00181114	Retinoid-inducible serine carboxypeptidase	GO:0006508,GO:0004185
pgl1898.32	211	8	5.64309e-05	0.00186962	Unknown	None
pgl3147.1	273	9	5.82442e-05	0.00192421	Pancreatic lipase-related protein 2	GO:0005575,GO:0008970,GO:0016298,GO:0016042
pgl330.5	273	9	5.82442e-05	0.00191876	Cuticle protein 21	GO:0005214,GO:0040003,GO:0008010,GO:0031012
pgl4283.4	483	12	5.83172e-05	0.00191574	Folylpolyglutamate synthase, mitochondrial	GO:0005737,GO:0046901,GO:0004326,GO:0005739,GO:0005524
pgl3496.14	212	8	5.83292e-05	0.00191073	Unknown	None
pgl32268.6	108	6	5.94621e-05	0.00194237	Cuticle protein	GO:0005214,GO:0040003,GO:0022008,GO:0008010,GO:0031012
pgl468.16	484	12	5.94679e-05	0.00193712	Facilitated trehalose transporter Tret1	GO:0005355,GO:0005353,GO:0015771,GO:0016021,GO:0016020,GO:0055085
pgl535.30	485	12	6.06382e-05	0.00196973	Unknown	None
pgl238.21	413	11	6.34371e-05	0.0020549	Carboxypeptidase A2	GO:0006508,GO:0004181,GO:0004180,GO:0008270
pgl27748.1	648	14	6.59183e-05	0.00212934	Unknown	None
pgl26742.1	491	12	6.80858e-05	0.00219327	Cytospin-A	GO:0048802,GO:0048734,GO:0045214,GO:0035220,GO:0007527
pgl3448.2	651	14	6.91913e-05	0.00222272	Nose resistant to fluoxetine protein 6	GO:0022416,GO:0016747,GO:0035220
pgl16814.1	740	15	7.48022e-05	0.00239635	Paraplegin	GO:0004222,GO:0016021,GO:0005739,GO:0005524,GO:0008270,GO:0016887,GO:0006508,GO:0008237
pgl4111.2	421	11	7.51459e-05	0.00240075	Unknown	GO:0016772
pgl176.10	1689	25	7.52374e-05	0.00239709	DNA polymerase zeta catalytic subunit	GO:0008408,GO:0000724,GO:0005634,GO:0019985,GO:0006297,GO:0000166,GO:0003887,GO:0016035,GO:0006260,GO:0003677,GO:0005694
pgl7608.1	113	6	7.64944e-05	0.00243047	Unknown	None
pgl2676.7	283	9	7.66153e-05	0.00242768	Chymotrypsin-2	GO:0004252,GO:0006508
pgl600.4	498	12	7.77594e-05	0.00245724	Coiled-coil domain-containing protein 42 homolog	n/a
pgl28131.1	352	10	7.96109e-05	0.00250893	NFX1-type zinc finger-containing protein 1	n/a
pgl7654.1	1200	20	8.04256e-05	0.00252776	Organic cation transporter 1	GO:0016021,GO:0055085,GO:0015226
pgl888.3	166	7	8.42872e-05	0.00264198	Unknown	None
pgl50114.1	167	7	8.75099e-05	0.00273562	Cytochrome P450 4V2	GO:0016020,GO:0043231,GO:0020037,GO:0016705,GO:0005506,GO:0055114,GO:0009055
pgl481.6	38	4	8.81877e-05	0.00274942	Unknown	n/a
pgl6670.1	430	11	9.04824e-05	0.00281342	Unknown	None
pgl290.18	668	14	9.05469e-05	0.00280792	Guanylate kinase	None
pgl2862.6	588	13	9.42432e-05	0.00291477	Zinc finger protein 225	GO:0003700,GO:0005634,GO:0000790,GO:0008270,GO:0005515,GO:0003677,GO:0043035
pgl996.25	509	12	9.53485e-05	0.00294113	Unknown	GO:0005634,GO:0008270,GO:0003676
pgl346.8	292	9	9.70911e-05	0.00298696	Cell growth regulator with RING finger domain protein 1	None
pgl468.12	434	11	9.81121e-05	0.00301041	Facilitated trehalose transporter Tret1	GO:0005355,GO:0016021,GO:0055085
pgl1100.24	15	3	9.91371e-05	0.00303386	Unknown	None
pgl1381.3	293	9	9.96252e-05	0.00304079	Carbonyl reductase [NADPH] 3	GO:0008152,GO:0016491
pgl1094.7	364	10	0.000104676	0.0031866	Beta-1,3-galactosyltransferase 6	GO:0030206,GO:0006486,GO:0016020,GO:0015012,GO:0008378,GO:0006024
pgl2113.3	231	8	0.00010582	0.00321301	Unknown	None
pgl2155.21	764	15	0.000105928	0.00320792	Integrin alpha-5	GO:0007160,GO:0008305,GO:0004872,GO:0007155,GO:0007157,GO:0050839
pgl943.2	296	9	0.000107562	0.00324895	Cell cycle control protein 50C	GO:0016020
pgl1403.6	40	4	0.000108124	0.00325745	Chorion class A protein Ld12	None
pgl231.20	40	4	0.000108124	0.00324904	Endocuticle structural glycoprotein SgAbd-9	GO:0005214,GO:0040003,GO:0008010,GO:0031012
pgl1596.9	945	17	0.000109148	0.00327135	Valine--tRNA ligase	GO:0004832,GO:0002161,GO:0005524,GO:0006438
pgl11692.4	597	13	0.000109408	0.00327071	Alcohol dehydrogenase [acceptor]	GO:0050660,GO:0008812,GO:0006066,GO:0046331,GO:0045455,GO:0055114,GO:0016491
pgl2132.7	297	9	0.000110323	0.00328961	Unknown	n/a
pgl6256.1	121	6	0.00011162	0.00331976	Ommochrome-binding protein	None
pgl1444.44	1042	18	0.000115016	0.00341205	DNA replication ATP-dependent helicase/nuclease DNA2	GO:0043142,GO:0004003,GO:0017108,GO:0033567,GO:0000014
pgl12112.1	122	6	0.000116785	0.0034557	Protein toll	GO:0009897,GO:0019732,GO:0019730,GO:0006963,GO:0019955,GO:0006967,GO:0035007,GO:0008063,GO:0007416,GO:0005737,GO:0070976,GO:0016021,GO:0009617,GO:0000281,GO:0005886,GO:0016201,GO:0009880,GO:0007507,GO:0045087,GO:0035172,GO:0050832,GO:0050830,GO:0005887,GO:0006955,GO:0007352,GO:0043234,GO:0006952,GO:0009950,GO:0009620,GO:0004888,GO:0005515,GO:0030097,GO:0045610,GO:0005769,GO:0007165
pgl1247.1	300	9	0.000118963	0.00351122	Cathepsin B	GO:0048102,GO:0004197,GO:0006508,GO:0035071,GO:0050790
pgl2315.1	445	11	0.000121983	0.00359125	DNA replication licensing factor MCM4	GO:0042555,GO:0005634,GO:0006270,GO:0042023,GO:0007052,GO:0006260,GO:0003677,GO:0043138,GO:0005524
pgl8144.3	302	9	0.000125031	0.00367169	PiggyBac transposable element-derived protein 4	None
pgl810.9	178	7	0.000130061	0.00380978	Muscarinic acetylcholine receptor M5	GO:0016021,GO:0007186,GO:0008227,GO:0016907
pgl346.16	781	15	0.000134303	0.00392413	Alanine--tRNA ligase, mitochondrial	GO:0003676,GO:0004813,GO:0006419,GO:0005739,GO:0005524
pgl13455.3	610	13	0.000135009	0.00393488	Zinc finger protein 709	GO:0005634,GO:0008270,GO:0003677
pgl22683.2	240	8	0.000137529	0.00399832	Unknown	None
pgl1038.5	612	13	0.000139372	0.0040418	Unknown	None
pgl3206.11	241	8	0.00014149	0.004093	Unknown	None
pgl5610.26	378	10	0.000142058	0.00409924	Unknown	None
pgl7193.4	614	13	0.000143857	0.00414087	Unknown	None
pgl17100.1	127	6	0.000145524	0.00417853	Unknown	None
pgl5824.2	182	7	0.000149166	0.00427254	Unknown	None
pgl3383.3	879	16	0.000150038	0.00428696	E3 SUMO-protein ligase RanBP2	GO:0017056,GO:0051298,GO:0005643,GO:0005813,GO:0005635,GO:0044613,GO:0006607,GO:0006999,GO:0006606,GO:0072686,GO:0008270,GO:0005487,GO:0022008,GO:0007184
pgl13126.1	456	11	0.000150628	0.00429328	Facilitated trehalose transporter Tret1	GO:0005355,GO:0016021,GO:0055085
pgl7176.4	128	6	0.00015189	0.00431867	Serine/arginine-rich splicing factor 1	GO:0003676,GO:0071011,GO:0005634,GO:0000398,GO:0000166,GO:0006376,GO:0005515,GO:0007095,GO:0022008,GO:0071013,GO:0005681,GO:0003729
pgl42765.6	384	10	0.000161219	0.00457271	Unknown	None
pgl5866.4	384	10	0.000161219	0.00456158	Attacin-B	GO:0005615,GO:0019731,GO:0050830,GO:0042742,GO:0050829,GO:0006959
pgl7486.1	460	11	0.000162372	0.00458306	Meckel syndrome type 1 protein homolog	GO:0090175
pgl7600.2	460	11	0.000162372	0.00457196	Cytochrome P450 6k1	GO:0004497,GO:0016705,GO:0043231,GO:0020037,GO:0016020,GO:0017085,GO:0005506,GO:0055114,GO:0009055
pgl1696.10	246	8	0.00016273	0.00457097	Unknown	None
pgl751.1	1569	23	0.000162877	0.00456408	Putative ATP-dependent RNA helicase TDRD12	GO:0003676,GO:0010526,GO:0008026,GO:0005524,GO:0070725
pgl663.10	313	9	0.000163225	0.00456283	Retinol dehydrogenase 14	GO:0016614,GO:0008152
pgl19634.3	385	10	0.000164614	0.00459064	Pro-resilin	GO:0005214,GO:0040003,GO:0008010,GO:0031012
pgl2315.11	185	7	0.000164935	0.00458859	Glutathione S-transferase 1, isoform D	GO:0005737,GO:0004364,GO:0006749
pgl2882.1	1074	18	0.000165983	0.00460672	Glucose dehydrogenase [FAD, quinone]	GO:0050660,GO:0008812,GO:0006066,GO:0045455,GO:0055114,GO:0016491
pgl933.14	83	5	0.00016883	0.00467459	Unknown	None
pgl81484.1	248	8	0.000171928	0.00474906	Unknown	None
pgl2944.11	464	11	0.000174883	0.00481922	Sorbitol dehydrogenase	GO:0055114,GO:0003939,GO:0008270
pgl601.6	464	11	0.000174883	0.00480783	Cytochrome P450 4c21	GO:0016020,GO:0043231,GO:0020037,GO:0016705,GO:0005506,GO:0055114,GO:0009055
pgl574.17	18	3	0.000175362	0.00480964	Sodium channel protein 60E	GO:0042048,GO:0005248,GO:0006814,GO:0022843,GO:0005886,GO:0055085,GO:0001518
pgl662.14	892	16	0.000176678	0.00483433	Nucleolar protein 6	GO:0006364,GO:0022008,GO:0003723,GO:0005730
pgl979.19	249	8	0.000176685	0.00482318	Uncharacterized oxidoreductase TM 0325	GO:0008152,GO:0016491
pgl555.7	188	7	0.000182025	0.00495731	52 kDa repressor of the inhibitor of the protein kinase	None
pgl526.23	716	14	0.000184432	0.00501112	SET and MYND domain-containing protein 4	GO:0005737,GO:0010629,GO:0042826
pgl434.4	467	11	0.000184794	0.00500924	Cytochrome P450 6B2	GO:0016020,GO:0043231,GO:0020037,GO:0016705,GO:0031000,GO:0017085,GO:0005506,GO:0055114,GO:0009055
pgl507.28	320	9	0.000192249	0.00519921	Retinol dehydrogenase 14	GO:0016614,GO:0008152
pgl1561.10	253	8	0.000196808	0.00531017	Serine protease snake	GO:0004252,GO:0006508
pgl661.4	810	15	0.000198058	0.00533152	Transposable element P transposase	None
pgl7654.2	86	5	0.000199459	0.00535683	Chorion class A protein Ld2/Ld41	None
pgl2367.9	135	6	0.000202866	0.00543579	Unknown	None
pgl2879.5	135	6	0.000202866	0.00542329	Sorting nexin-14	None
pgl62912.1	135	6	0.000202866	0.00541085	Unknown	None
pgl41.7	553	12	0.000204099	0.00543127	Probable 4-coumarate--CoA ligase 3	GO:0009062,GO:0019433,GO:0004467,GO:0071616,GO:0046627
pgl685.7	323	9	0.000205937	0.00546769	Cuticle protein 19	GO:0005214,GO:0040003,GO:0008010,GO:0031012
pgl9470.2	398	10	0.000214529	0.00568282	Cytosolic beta-glucosidase	GO:0005975,GO:0004553
pgl4659.2	137	6	0.000219659	0.00580549	Unknown	None
pgl2874.4	48	4	0.000221405	0.00583836	Unknown	None
pgl5595.4	88	5	0.000222112	0.00584375	Unknown	GO:0005575,GO:0005634,GO:0003674,GO:0035295
pgl1900.7	260	8	0.000236534	0.00620916	Unknown	None
pgl339.9	260	8	0.000236534	0.00619517	Trypsin, alkaline C	GO:0004252,GO:0006508
pgl1857.1	197	7	0.000242049	0.00632537	Unknown	GO:0016772
pgl4197.8	20	3	0.000242755	0.00632959	Cuticle protein 19	GO:0005214,GO:0040003,GO:0008010,GO:0031012
pgl1629.15	484	11	0.000250404	0.00651442	DnaJ homolog subfamily A member 2	GO:0006457,GO:0031072,GO:0051082,GO:0009408,GO:0022008,GO:0005524
pgl185.28	406	10	0.000251132	0.00651879	ELKS/Rab6-interacting/CAST family member 1	GO:0007615,GO:0048789,GO:0048788,GO:0042734,GO:0005262,GO:0007614,GO:0048786,GO:0048790,GO:0031594,GO:0048167,GO:0007269,GO:0007268,GO:0007274,GO:0008344
pgl3367.2	486	11	0.000259277	0.00671521	Unknown	None
pgl232.42	2161	28	0.000260349	0.00672801	Chitotriosidase-1	GO:0004568,GO:0005576,GO:0005975,GO:0008061,GO:0006032
pgl2324.2	200	7	0.000265265	0.00683983	ATP-dependent DNA helicase PIF1	GO:0003678,GO:0000723,GO:0006281
pgl750.14	200	7	0.000265265	0.00682469	Regulation of enolase protein 1	None
pgl994.1	490	11	0.00027782	0.00713193	Unknown	GO:0005737,GO:0004818,GO:0006424,GO:0000049,GO:0005524
pgl346.41	21	3	0.000281919	0.00722123	Bromodomain adjacent to zinc finger domain protein 2B	GO:0016590,GO:0016589,GO:0008270,GO:0031497,GO:0003677,GO:0008544,GO:0042766,GO:0007517,GO:0043462,GO:0008623,GO:0005634,GO:0004402,GO:0048666,GO:0045892,GO:0016584,GO:0031445,GO:0007399,GO:0006334,GO:0006333,GO:0006355,GO:0048813,GO:0005515
pgl3796.6	267	8	0.000282595	0.00722264	Wnt inhibitory factor 1	GO:0007599,GO:0042381,GO:0030246,GO:0042060,GO:0005576,GO:0035006,GO:0008061,GO:0007155,GO:0006030,GO:0042803
pgl15179.2	268	8	0.000289735	0.00738888	Protein CNPPD1	GO:0019901,GO:0000079
pgl1378.5	414	10	0.000292822	0.00745127	Platelet glycoprotein V	n/a
pgl2403.1	842	15	0.000297304	0.00754881	Unknown	n/a
pgl2100.3	52	4	0.000302106	0.00765402	Glycine cleavage system H protein, mitochondrial	GO:0035220,GO:0005960,GO:0006546,GO:0019464,GO:0005739
pgl27.2	270	8	0.000304457	0.0076968	RNA pseudouridylate synthase domain-containing protein 1	GO:0008835,GO:0001522,GO:0003723,GO:0009982,GO:0009231
pgl2874.1	270	8	0.000304457	0.0076801	G-protein coupled receptor Mth	GO:0004930,GO:0007568,GO:0005515,GO:0016079,GO:0016021,GO:0000302,GO:0042594,GO:0008340,GO:0009408,GO:0007186,GO:0006979
pgl382.4	496	11	0.000307722	0.00774567	UDP-glucuronosyltransferase 2B1	GO:0015020,GO:0002121,GO:0008152
pgl693.2	418	10	0.000315743	0.00793039	tRNA (guanine(37)-N1)-methyltransferase	GO:0006400,GO:0030488,GO:0006555,GO:0009019,GO:0008175
pgl888.4	95	5	0.000317085	0.00794693	Unknown	None
pgl605.1	147	6	0.00032073	0.00802102	Esterase E4	GO:0052689
pgl1343.2	273	8	0.000327678	0.00817719	Unknown	None
pgl7486.3	96	5	0.000332822	0.00828776	Unknown	None
pgl212.37	345	9	0.000333181	0.00827897	Unknown	None
pgl5880.5	421	10	0.000333898	0.00827911	Lipase 1	GO:0004806,GO:0006629
pgl64124.1	422	10	0.00034014	0.00841594	Crossover junction endonuclease MUS81	GO:0006281,GO:0004518,GO:0003677,GO:0007095,GO:0008821,GO:0007131
pgl902.15	149	6	0.000344719	0.00851111	Microsomal glutathione S-transferase 1	GO:0005741,GO:0004364,GO:0005811,GO:0043231
pgl1924.2	673	13	0.000345128	0.00850317	Ecdysteroid UDP-glucosyltransferase	GO:0003851,GO:0008152
pgl1678.1	209	7	0.000345836	0.0085026	Peptidoglycan-recognition protein LB	GO:0005515,GO:0004040,GO:0016045,GO:0009253,GO:0000270,GO:0006952,GO:0008745,GO:0050830,GO:0005576,GO:0008270,GO:0005887,GO:0006955,GO:0061060,GO:0042834
pgl1544.1	423	10	0.000346479	0.00850043	Esterase FE4	GO:0005575,GO:0008150,GO:0008152,GO:0052689
pgl4721.2	587	12	0.000348346	0.00852824	Unknown	None
pgl21875.5	277	8	0.000360865	0.00881619	G-protein coupled receptor Mth2	GO:0006950,GO:0008340,GO:0004930,GO:0007186,GO:0016021
pgl384.7	953	16	0.000363986	0.00887378	Uncharacterized protein C7orf63 homolog	None
pgl5316.2	426	10	0.000366089	0.00890638	Protein eva-1 homolog C	GO:0030246
pgl2239.2	767	14	0.00036634	0.00889388	Glutamate receptor ionotropic, kainate 4	GO:0016021,GO:0016020,GO:0015276,GO:0005234,GO:0050907,GO:0004970
pgl2744.2	1249	19	0.000368545	0.00892877	Indole-3-acetaldehyde oxidase	GO:0050660,GO:0016614,GO:0051537,GO:0004854,GO:0005506,GO:0055114,GO:0009055
pgl956.3	350	9	0.000369684	0.00893774	Meiotic recombination protein SPO11	GO:0048477,GO:0006265,GO:0042138,GO:0042139,GO:0000706,GO:0042140,GO:0003677,GO:0007131,GO:0005694,GO:0003918,GO:0005524
pgl23293.2	212	7	0.000376666	0.00908765	Unknown	GO:0016747
pgl1468.12	351	9	0.000377365	0.00908568	Unknown	None
pgl4663.1	279	8	0.000378456	0.0090931	Elongation of very long chain fatty acids protein 4	GO:0007111,GO:0007110,GO:0007112,GO:0000915,GO:0000212,GO:0016021,GO:0030497,GO:0009922,GO:0042761,GO:0051225
pgl1265.1	680	13	0.000380191	0.00911597	3-ketoacyl-CoA thiolase, mitochondrial	GO:0006635,GO:0005811,GO:0005739,GO:0003988,GO:0005875
pgl2191.8	957	16	0.000380738	0.0091103	Myrosinase 1	GO:0005975,GO:0004553
pgl210.13	353	9	0.000393124	0.00938734	Rho GTPase-activating protein 6	GO:0005100,GO:0005575,GO:0043547,GO:0007165,GO:0005622
pgl12.12	56	4	0.000401968	0.00957885	Unknown	None
pgl1483.4	56	4	0.000401968	0.00955927	Unknown	None
pgl2113.6	1059	17	0.000402893	0.00956171	Putative ATP-dependent RNA helicase DHX30	GO:0048675,GO:0008026,GO:0000785,GO:0003676,GO:0009047,GO:0005737,GO:0005634,GO:0000805,GO:0005665,GO:0016456,GO:0016457,GO:0005524,GO:0004386,GO:0008340,GO:0007549,GO:0045433,GO:0005694,GO:0005700,GO:0003724,GO:0003725,GO:0045944,GO:0003682
pgl470.13	775	14	0.000405585	0.00960601	Unknown	GO:0008745,GO:0009253
pgl6027.12	282	8	0.000406143	0.00959967	Unknown	None
pgl285.7	215	7	0.000409654	0.00966302	Three prime repair exonuclease 2	GO:0003676
pgl49799.3	598	12	0.000410426	0.00966163	Bardet-Biedl syndrome 1 protein	GO:0034464,GO:0042384,GO:0003674,GO:0035058,GO:0005929
pgl7057.2	154	6	0.000410852	0.00965211	Collagenase	GO:0004252,GO:0006508
pgl5332.1	284	8	0.000425498	0.00997605	Collagenase	GO:0004252,GO:0006508
pgl759.3	516	11	0.000427684	0.0100071	Protein Smaug	GO:0005737,GO:0000289,GO:0000900,GO:0030371,GO:0043488,GO:0000932,GO:0017022,GO:0003730,GO:0017148,GO:0051236,GO:0003729
pgl3446.3	517	11	0.000434586	0.0101482	Ecdysteroid UDP-glucosyltransferase	GO:0015020,GO:0008152
pgl1985.1	285	8	0.000435453	0.0101481	Protein ARV1	GO:0005575,GO:0008150,GO:0003674
pgl24635.5	518	11	0.000441581	0.0102703	Venom carboxylesterase-6	GO:0005575,GO:0008150,GO:0052689
pgl555.12	875	15	0.00044178	0.0102544	DNA repair protein REV1	GO:0010569,GO:0006281,GO:0017125,GO:0000287,GO:0019985,GO:0003887,GO:0003684
pgl4281.1	286	8	0.000445596	0.0103224	Collagenase	GO:0004252,GO:0006508
pgl966.22	437	10	0.000446075	0.0103129	CDK5 regulatory subunit-associated protein 1	GO:0000079,GO:0051539,GO:0016740,GO:0009451
pgl4832.7	360	9	0.000452604	0.0104431	Methyltransferase-like protein 4	GO:0006139,GO:0032259,GO:0003676,GO:0008168
pgl1168.2	157	6	0.000455035	0.0104784	Aprataxin	GO:0000012,GO:0071011,GO:0005634,GO:0000398,GO:0003824,GO:0003684
pgl14034.6	219	7	0.000457184	0.0105071	Enoyl-CoA delta isomerase 2, mitochondrial	GO:0004165,GO:0050829,GO:0005811,GO:0005777,GO:0008152
pgl17362.1	103	5	0.00046012	0.0105537	Unknown	None
pgl437.2	362	9	0.000470893	0.0107796	Unknown	n/a
pgl1652.6	524	11	0.000485559	0.0110934	SprT-like domain-containing protein Spartan	GO:0003677,GO:0006281
pgl2582.6	443	10	0.000495489	0.0112981	Leucine-rich repeat-containing protein 74	GO:0005737,GO:0005098,GO:0006611,GO:0045132,GO:0006913,GO:0032853,GO:0048471,GO:0022008
pgl433.6	222	7	0.000495636	0.0112794	Unknown	GO:0030017,GO:0003012,GO:0008270,GO:0003676,GO:0042595,GO:0045202
pgl855.2	291	8	0.000499224	0.0113388	Zinc finger protein 236	GO:0005634,GO:0008270,GO:0003676
pgl693.15	105	5	0.000502433	0.0113895	UPF0728 protein C10orf53 homolog	None
pgl596.3	366	9	0.000509293	0.0115225	Beta-ureidopropionase	GO:0003837,GO:0006208,GO:0006207
pgl1381.2	293	8	0.000522087	0.011789	Carbonyl reductase [NADPH] 3	GO:0008152,GO:0016491
pgl164.1	60	4	0.000523401	0.0117958	Unknown	None
pgl22751.1	106	5	0.000524654	0.0118012	Unknown	None
pgl232.59	890	15	0.00052513	0.0117891	tRNA-splicing endonuclease subunit Sen54	GO:0004017
pgl1459.5	162	6	0.000536807	0.012028	Unknown	None
pgl2155.23	370	9	0.000550223	0.0123049	Zinc carboxypeptidase A 1	GO:0022008,GO:0006508,GO:0004181,GO:0008270,GO:0005615
pgl4491.3	226	7	0.000550862	0.0122955	Unknown	GO:0005575,GO:0003674,GO:0008150,GO:0008080
pgl11330.1	227	7	0.000565405	0.012596	Collagenase	GO:0004252,GO:0006508
pgl2090.3	451	10	0.000568351	0.0126374	Sodium/potassium/calcium exchanger 5	GO:0016021,GO:0055085,GO:0008273
pgl2155.20	297	8	0.000570353	0.0126577	Hemolymph lipopolysaccharide-binding protein	GO:0005534,GO:0030246
pgl56241.1	228	7	0.000580251	0.0128528	Craniofacial development protein 2	None
pgl528.6	996	16	0.000582009	0.0128673	Telomere-associated protein RIF1	GO:0005720,GO:0035392,GO:0000077,GO:0005634,GO:0006974,GO:0008150
pgl1854.17	1402	20	0.000583034	0.0128655	Unknown	GO:0003700,GO:0006355,GO:0022008,GO:0007549,GO:0005634
pgl3135.8	453	10	0.000587888	0.012948	Juvenile hormone epoxide hydrolase	GO:0004301,GO:0008096,GO:0043231,GO:0033961,GO:0006719
pgl38604.1	165	6	0.000591079	0.0129937	Unknown	None
pgl247.19	624	12	0.00059514	0.0130583	Unknown	GO:0006030,GO:0005576,GO:0008061
pgl1696.7	454	10	0.000597862	0.0130933	Unknown	None
pgl212.5	375	9	0.000605134	0.0132276	Odorant receptor 10a	GO:0050911,GO:0005549,GO:0016021,GO:0007608,GO:0004984
pgl212.6	166	6	0.000610083	0.0133108	Unknown	None
pgl7170.41	110	5	0.000620991	0.0135234	Gamma-secretase subunit pen-2	GO:0070765,GO:0055037,GO:0004175,GO:0005770,GO:0005886
pgl3194.14	231	7	0.000626653	0.0136212	Putative ribosome-binding factor A, mitochondrial	GO:0006364
pgl1196.3	457	10	0.000628627	0.0136386	Solute carrier family 22 member 13	GO:0016021,GO:0055085,GO:0008513
pgl37816.2	302	8	0.000635689	0.0137661	Serine hydrolase-like protein	n/a
pgl1769.2	459	10	0.000649853	0.0140467	Venom allergen 5	GO:0003674,GO:0005576,GO:0008150
pgl4422.1	459	10	0.000649853	0.0140207	Juvenile hormone epoxide hydrolase	GO:0004301,GO:0008096,GO:0043231,GO:0033961,GO:0006719
pgl4028.11	722	13	0.00066052	0.0142244	Chromosome transmission fidelity protein 18 homolog	GO:0008283,GO:0005634,GO:0017111,GO:0006260,GO:0003677,GO:0005524
pgl3135.7	460	10	0.000660686	0.0142017	Juvenile hormone epoxide hydrolase	GO:0004301,GO:0008096,GO:0006719,GO:0033961
pgl190.17	169	6	0.00066995	0.0143743	Unknown	None
pgl30820.1	28	3	0.000672514	0.0144027	Unknown	None
pgl471.25	1112	17	0.000689253	0.014734	Conserved oligomeric Golgi complex subunit 2	GO:0006891,GO:0006887,GO:0016020,GO:0007030,GO:0033227,GO:0015031,GO:0005802
pgl3456.3	170	6	0.000690883	0.0147418	Plasma kallikrein	GO:0004252,GO:0006909,GO:0006508
pgl4475.10	635	12	0.000691997	0.0147385	Unknown	None
pgl2313.2	235	7	0.000693046	0.0147339	Unknown	None
pgl1251.6	113	5	0.000701503	0.0148865	Unknown	None
pgl97.8	307	8	0.000706928	0.0149742	Serine proteinase stubble	GO:0004252,GO:0005576,GO:0006508
pgl2372.3	728	13	0.000712083	0.015056	Unknown	None
pgl1343.14	550	11	0.000720735	0.0152113	Catalase	GO:0006979,GO:0055114,GO:0020037,GO:0004096
pgl3150.6	385	9	0.000728414	0.0153455	Zinc finger CCHC domain-containing protein 4	GO:0008270,GO:0003676
pgl232.18	386	9	0.000741791	0.0155991	Sulfide:quinone oxidoreductase, mitochondrial	GO:0055114,GO:0016491
pgl485.6	238	7	0.0007464	0.0156677	Carbonyl reductase [NADPH] 3	GO:0016614,GO:0008152
pgl221.26	29	3	0.000746691	0.0156455	Unknown	None
pgl1847.10	387	9	0.000755368	0.0157989	Unknown	None
pgl2364.9	554	11	0.000764156	0.015954	Fatty-acid amide hydrolase 2	GO:0005811,GO:0017064,GO:0016884
pgl231.61	239	7	0.000764887	0.0159406	Unknown	None
pgl2345.11	239	7	0.000764887	0.0159121	Unknown	None
pgl8.1	828	14	0.000767432	0.0159365	HEAT repeat-containing protein 2	GO:0005575,GO:0008150,GO:0003674
pgl12822.5	311	8	0.000768427	0.0159288	Hemicentin-1	GO:0005886,GO:0009987,GO:0045433,GO:0007638,GO:0007268,GO:0042493,GO:0009612,GO:0006814,GO:0005509,GO:0005887,GO:0005248,GO:0046684,GO:0001666,GO:0055085,GO:0046680,GO:0001518
pgl71.4	555	11	0.000775344	0.0160435	Unknown	GO:0007052,GO:0007088,GO:0005875,GO:0070652
pgl600.9	389	9	0.000783127	0.0161758	Lysosomal acid phosphatase	GO:0003993
pgl2022.16	471	10	0.000789993	0.0162887	Unknown	None
pgl46.3	67	4	0.000795215	0.0163674	General odorant-binding protein 84a	GO:0005576,GO:0005549,GO:0007606,GO:0008145,GO:0005550
pgl1857.12	390	9	0.000797315	0.0163816	Unknown	GO:0016772
pgl4283.6	559	11	0.000821461	0.0168479	RNA polymerase II subunit B1 CTD phosphatase Rpap2	n/a
pgl1136.20	30	3	0.000825874	0.0169086	Unknown	None
pgl1867.1	30	3	0.000825874	0.0168789	Mushroom body large-type Kenyon cell-specific protein 1	GO:0035071,GO:0006355,GO:0003700,GO:0006914,GO:0006919,GO:0071390,GO:0071456,GO:0005700,GO:0006911,GO:0048102,GO:0035327,GO:0008628,GO:0003677,GO:0045944,GO:0005634,GO:0045893
pgl956.2	561	11	0.000845358	0.0172468	Transcription factor glial cells missing	GO:0035169,GO:0021782,GO:0035165,GO:0035164,GO:0001158,GO:0035289,GO:0010628,GO:0010001,GO:0003677,GO:0045687,GO:0007516,GO:0005634,GO:0042688,GO:0060857,GO:0031290,GO:0010468,GO:0042387,GO:0030182,GO:0008283,GO:0042063,GO:0060252,GO:0006952,GO:0045893,GO:0030097,GO:0007403,GO:0003700,GO:0006355,GO:0048813,GO:0045944,GO:0042690,GO:0045610
pgl21569.1	177	6	0.000851933	0.0173505	Unknown	None
pgl34.5	177	6	0.000851933	0.0173202	Unknown	None
pgl3011.7	118	5	0.000852689	0.0173053	Chorion class A protein Ld19	None
pgl1024.2	396	9	0.000886898	0.0179682	Unknown	None
pgl996.29	179	6	0.000902865	0.0182599	Unknown	GO:0016198,GO:0005576,GO:0003674,GO:0005887,GO:0007155,GO:0007157,GO:0007415
pgl2633.6	748	13	0.000909068	0.0183534	Toll-like receptor 13	GO:0016021,GO:0006967,GO:0004888,GO:0007165
pgl2853.28	1564	21	0.000920688	0.0185558	Protocadherin Fat 4	GO:0007424,GO:0016339,GO:0005509,GO:0005887,GO:0005886,GO:0007156
pgl4375.4	247	7	0.000926164	0.0186338	Ras-like protein family member 11B	GO:0016020,GO:0003924,GO:0005575,GO:0008150,GO:0006184,GO:0007264,GO:0005525
pgl1533.4	482	10	0.000939411	0.0188677	Glycerate kinase	GO:0005737,GO:0008887,GO:0006468
pgl694.2	321	8	0.000941124	0.0188695	Hemicentin-2	GO:0005575,GO:0007606,GO:0003674
pgl346.30	847	14	0.000950732	0.0190294	Nuclear export mediator factor NEMF homolog	GO:0006611
pgl2713.12	121	5	0.000954312	0.0190682	Ribosomal RNA-processing protein 7 homolog A	GO:0000166
pgl330.15	181	6	0.000956108	0.0190713	Unknown	None
pgl5163.15	570	11	0.000960132	0.0191188	Esterase FE4	GO:0005737,GO:0005811,GO:0052689,GO:0019915,GO:0008340,GO:0046683
pgl966.12	484	10	0.000968915	0.0192607	Cytochrome P450 4c21	GO:0016020,GO:0043231,GO:0020037,GO:0016705,GO:0005506,GO:0055114,GO:0009055
pgl643.4	403	9	0.00100156	0.0198757	Leucine-rich repeat protein soc-2 homolog	GO:0000164,GO:0046579,GO:0017016
pgl337.5	405	9	0.00103644	0.0205327	Unknown	GO:0016772
pgl2315.16	408	9	0.00109059	0.0215688	Glutamate receptor	GO:0016021,GO:0016020,GO:0015276,GO:0005234,GO:0050907,GO:0004970
pgl11033.1	33	3	0.00109474	0.0216142	Unknown	GO:0003824,GO:0008152
pgl5056.2	186	6	0.00109978	0.0216769	Unknown	None
pgl1468.20	329	8	0.00110054	0.021655	Lipase 3	GO:0004806,GO:0006629
pgl4995.12	329	8	0.00110054	0.0216185	Unknown	None
pgl1992.2	581	11	0.00111759	0.0219164	Laminin subunit alpha-1	GO:0005606,GO:0005605,GO:0030334,GO:0007502,GO:0007476,GO:0030155,GO:0008406,GO:0005604,GO:0045995,GO:0005102
pgl5729.6	581	11	0.00111759	0.0218795	UMP-CMP kinase 3	GO:0006139,GO:0005524,GO:0004017
pgl1455.7	331	8	0.00114357	0.0223506	DNA excision repair protein ERCC-6-like	None
pgl960.4	331	8	0.00114357	0.0223131	Protein FAM86A	n/a
pgl697.3	188	6	0.00116166	0.0226281	Unknown	None
pgl19096.1	257	7	0.00116412	0.0226381	Alcohol dehydrogenase 1	GO:0048812,GO:0055114,GO:0004022
pgl2898.1	257	7	0.00116412	0.0226003	Farnesyl pyrophosphate synthase 1	GO:0004161,GO:0035220,GO:0045337,GO:0008299,GO:0004337,GO:0008354
pgl4728.5	34	3	0.00119522	0.0231653	Surfeit locus protein 6 homolog	GO:0008535,GO:0022008,GO:0015232,GO:0042254,GO:0005730
pgl3653.2	334	8	0.00121063	0.023425	Protein RRNAD1	n/a
pgl1857.11	587	11	0.00121206	0.0234137	Nose resistant to fluoxetine protein 6	GO:0016747
pgl1771.18	75	4	0.00121307	0.0233943	Translation machinery-associated protein 16 homolog	GO:0005575,GO:0003674,GO:0008150
pgl840.5	499	10	0.00121525	0.0233976	Alkylated DNA repair protein alkB homolog 8	GO:0016706,GO:0008168,GO:0055114
pgl2241.17	871	14	0.00123364	0.0237124	Unknown	None
pgl480.15	501	10	0.00125164	0.0240186	Esterase FE4	GO:0052689
pgl1696.8	681	12	0.00125166	0.0239794	Uncharacterized phosphotransferase YvkC	None
pgl1306.14	591	11	0.00127861	0.0244556	Unknown	GO:0009593,GO:0016021,GO:0016020,GO:0015276,GO:0005234,GO:0004970
pgl131.2	418	9	0.00128783	0.0245915	Beta-1,3-glucosyltransferase	GO:0016020,GO:0016757
pgl8303.1	262	7	0.00129979	0.0247791	Protein singed wings 2	GO:0005575,GO:0035073,GO:0035556,GO:0003674,GO:0035075
pgl1937.8	504	10	0.00130788	0.0248924	Fidgetin-like protein 1	GO:0000070,GO:0051013,GO:0005813,GO:0000091,GO:0008568,GO:0036078,GO:0016887,GO:0005694,GO:0005524
pgl907.1	130	5	0.00131337	0.0249561	Unknown	None
pgl119.3	685	12	0.00131428	0.0249327	Cytochrome P450 6B6	GO:0016020,GO:0043231,GO:0020037,GO:0016705,GO:0031000,GO:0017085,GO:0005506,GO:0055114,GO:0009055
pgl1146.13	594	11	0.00133047	0.0251988	E3 ubiquitin-protein ligase RNF123	GO:0008270
pgl232.2	594	11	0.00133047	0.0251578	Unknown	None
pgl2944.6	978	15	0.00133401	0.0251837	Unknown	None
pgl63.6	1080	16	0.00133862	0.0252299	DNA polymerase subunit gamma-1, mitochondrial	GO:0006264,GO:0007562,GO:0005739,GO:0003887,GO:0005760,GO:0006261,GO:0003677,GO:0008340,GO:0008296
pgl17432.1	264	7	0.00135739	0.0255421	A disintegrin and metalloproteinase with thrombospondin motifs 17	GO:0004222,GO:0001541,GO:0030713,GO:0008270,GO:0006508,GO:0048477
pgl1229.3	596	11	0.00136599	0.0256626	Probable peroxisomal acyl-coenzyme A oxidase 1	GO:0003995,GO:0003997,GO:0050660,GO:0005777,GO:0006635
pgl7856.1	422	9	0.00137436	0.025778	Fatty acid synthase	GO:0005811,GO:0016788,GO:0004313,GO:0009058,GO:0008270,GO:0004314,GO:0004315,GO:0055114,GO:0016491
pgl182.18	195	6	0.00139944	0.0262062	Transmembrane protein 70 homolog, mitochondrial	GO:0033615,GO:0032592,GO:0003674
pgl1883.7	132	5	0.00140507	0.0262693	Unknown	None
pgl601.8	132	5	0.00140507	0.0262272	Unknown	None
pgl585.18	509	10	0.00140617	0.0262056	Unknown	GO:0006390,GO:0005739
pgl114.7	984	15	0.0014149	0.0263263	Telomere length regulation protein TEL2 homolog	GO:0005737,GO:0005794,GO:0008283,GO:0005634,GO:0005802,GO:0030177,GO:0003674,GO:0007269,GO:0048477,GO:0005769,GO:0048488
pgl1639.4	196	6	0.00143622	0.0266802	Unknown	None
pgl1923.2	344	8	0.00145707	0.0270244	tRNA:m(4)X modification enzyme TRM13 homolog	GO:0008168,GO:0008033
pgl1447.14	197	6	0.00147373	0.0272899	15-hydroxyprostaglandin dehydrogenase [NAD(+)]	GO:0006909,GO:0004745,GO:0004022,GO:0042572,GO:0042574,GO:0055114
pgl3093.3	345	8	0.00148375	0.0274317	Unknown	None
pgl1919.48	890	14	0.00150473	0.0277754	Beta-mannosidase	GO:0046355,GO:0004567
pgl2029.6	346	8	0.00151082	0.0278436	Inactive peptidyl-prolyl cis-trans isomerase shutdown	GO:0005737,GO:0006457,GO:0070725,GO:0016020,GO:0005528,GO:0003755,GO:0043186,GO:0034587,GO:0048477,GO:0018208
pgl507.13	991	15	0.00151444	0.0278662	TATA box-binding protein-associated factor RNA polymerase I subunit B	GO:0005730
pgl3059.2	37	3	0.00153085	0.0281237	Unknown	None
pgl102.16	515	10	0.00153195	0.0280994	Integrin alpha-4	GO:0007160,GO:0008305,GO:0004872,GO:0007155,GO:0007157,GO:0050839
pgl21985.1	429	9	0.00153698	0.0281473	Serine protease snake	GO:0006508,GO:0035007,GO:0004252
pgl2991.7	199	6	0.00155099	0.0283592	Unknown	None
pgl3370.5	430	9	0.00156142	0.0285052	Facilitated trehalose transporter Tret1	GO:0005355,GO:0016021,GO:0055085
pgl6042.3	271	7	0.00157483	0.0287048	Tubulin beta-1 chain	GO:0045298,GO:0051258,GO:0007017,GO:0003924,GO:0005200,GO:0007435,GO:0006184,GO:0005874,GO:0005525
pgl954.8	431	9	0.00158618	0.0288664	tRNA-specific adenosine deaminase 1	GO:0006400,GO:0005575,GO:0003723,GO:0008251
pgl851.5	136	5	0.00160249	0.0291178	Unknown	None
pgl11034.3	272	7	0.00160798	0.0291719	Unknown	GO:0003824,GO:0008152
pgl118.3	10	2	0.0016361	0.0296358	Unknown	None
pgl2527.6	433	9	0.00163662	0.0295992	Angiotensin-converting enzyme	GO:0007507,GO:0004222,GO:0005615,GO:0008241,GO:0016020,GO:0005576,GO:0008270,GO:0045938,GO:0006508,GO:0030431
pgl1455.9	352	8	0.00168153	0.0303641	Leucine-rich repeat protein soc-2 homolog	GO:0000164,GO:0046579,GO:0017016
pgl285.22	352	8	0.00168153	0.0303171	Unknown	None
pgl87771.1	138	5	0.0017085	0.0307556	Attacin-A	GO:0005615,GO:0019731,GO:0050830,GO:0042742,GO:0050829,GO:0006959
pgl21875.3	275	7	0.0017107	0.0307476	G-protein coupled receptor Mth2	GO:0006950,GO:0008340,GO:0004930,GO:0007186,GO:0016021
pgl4997.2	275	7	0.0017107	0.0307002	Phagocyte signaling-impaired protein	GO:0005737,GO:0031416,GO:0010592,GO:0097374,GO:0006911,GO:0005764,GO:0043524,GO:0002253,GO:0006955,GO:0007298,GO:0006959
pgl996.17	614	11	0.00172204	0.030856	Unknown	GO:0005634,GO:0008270,GO:0003677
pgl310.8	276	7	0.00174605	0.0312381	Palmitoyltransferase ZDHHC22	GO:0019706,GO:0005783,GO:0008270,GO:0018345
pgl4412.2	276	7	0.00174605	0.0311901	Elongation of very long chain fatty acids protein 7	GO:0007111,GO:0007110,GO:0007112,GO:0000915,GO:0000212,GO:0016021,GO:0030497,GO:0009922,GO:0042761,GO:0051225
pgl3448.6	438	9	0.00176838	0.0315407	Chymotrypsin-C	GO:0004252,GO:0006508
pgl5965.4	39	3	0.00178424	0.0317747	Unknown	None
pgl1495.7	711	12	0.0017875	0.0317842	Thrombospondin type-1 domain-containing protein 4	GO:0004222,GO:0007508,GO:0031012,GO:0008270,GO:0005578,GO:1901203
pgl210.7	439	9	0.00179572	0.0318816	Probable asparagine--tRNA ligase, mitochondrial	GO:0005737,GO:0006421,GO:0003676,GO:0005524,GO:0004816
pgl6620.1	140	5	0.00181955	0.0322554	Unknown	None
pgl1533.7	714	12	0.00185011	0.0327472	DNA mismatch repair protein Mlh1	GO:0032390,GO:0032389,GO:0006298,GO:0030983,GO:0032300,GO:0016887,GO:0000795,GO:0007131,GO:0005712,GO:0032407,GO:0003697,GO:0005524
pgl96.9	529	10	0.00186112	0.0328921	BRCA1-associated RING domain protein 1	GO:0007016,GO:0005200,GO:0006471,GO:0090364,GO:0035220,GO:0022416,GO:0003950
pgl7252.3	141	5	0.00187701	0.0331226	Unknown	None
pgl68.24	207	6	0.0018912	0.0333224	Unknown	None
pgl7600.1	359	8	0.00189957	0.0334193	Cytochrome P450 6k1	GO:0016020,GO:0043231,GO:0020037,GO:0016705,GO:0005506,GO:0055114,GO:0009055
pgl2580.5	85	4	0.00192542	0.0338228	Unknown	n/a
pgl709.4	281	7	0.00193137	0.0338762	Kidney mitochondrial carrier protein 1	GO:0019222,GO:0007605,GO:0005740,GO:0005743,GO:0022857,GO:0055085
pgl8270.2	281	7	0.00193137	0.0338251	Lipase member H	GO:0005575,GO:0016298,GO:0016042
pgl1911.17	208	6	0.00193739	0.0338796	Unknown	None
pgl14191.1	624	11	0.00195043	0.0340563	Fatty acid synthase	GO:0005811,GO:0016788,GO:0004313,GO:0009058,GO:0008270,GO:0004314,GO:0004315,GO:0055114,GO:0016491
pgl89060.3	361	8	0.00196579	0.0342732	Coiled-coil domain-containing protein 65	n/a
pgl1956.4	282	7	0.00197019	0.0342985	Peritrophin-1	GO:0006030,GO:0032504,GO:0008061,GO:0016490,GO:0005615
pgl814.27	143	5	0.00199591	0.0346942	Unknown	None
pgl1165.13	721	12	0.00200321	0.0347691	Unknown	GO:0030246,GO:0007399
pgl7170.43	448	9	0.00205731	0.0356549	Putative tRNA pseudouridine synthase Pus10	GO:0001522,GO:0003723,GO:0009982
pgl24341.1	144	5	0.00205737	0.0356029	Unknown	None
pgl1823.2	923	14	0.00209305	0.0361665	Syntaxin-binding protein 5	GO:0006893,GO:0008021,GO:0006887,GO:0031594,GO:0007616,GO:0016079,GO:0016021,GO:0016082,GO:0022008,GO:1900073,GO:0007163,GO:0007269,GO:0017075,GO:0000149
pgl3843.1	365	8	0.00210367	0.0362961	Farnesyl pyrophosphate synthase	GO:0004161,GO:0035220,GO:0045337,GO:0008299,GO:0004337,GO:0008354
pgl972.23	450	9	0.00211937	0.0365128	Zinc finger protein 62 homolog	GO:0046872,GO:0003676
pgl3975.5	632	11	0.00215036	0.0369919	Separin	GO:0007127,GO:0006909,GO:0005634,GO:0000070,GO:0006508,GO:0008233,GO:0022008
pgl9266.3	451	9	0.00215095	0.0369474	Unknown	n/a
pgl599.7	452	9	0.0021829	0.037441	Facilitated trehalose transporter Tret1	GO:0005355,GO:0016021,GO:0055085,GO:0046427
pgl2853.32	1137	16	0.00222724	0.0381451	Unknown	None
pgl2313.5	1033	15	0.00224259	0.0383516	TELO2-interacting protein 1 homolog	GO:0046331
pgl51701.1	543	10	0.00224515	0.0383389	RNA-directed DNA polymerase from mobile element jockey	None
pgl285.24	369	8	0.00224904	0.038349	Unknown	GO:0005654,GO:0002121,GO:0016363,GO:0008586
pgl1167.7	6458	59	0.0022565	0.0384199	Zinc finger protein 208	GO:0045931,GO:0046331,GO:0031935,GO:0005634,GO:0007476,GO:0006357,GO:0045892,GO:0003676,GO:0007155,GO:0046872,GO:0030178
pgl5792.3	455	9	0.00228104	0.038781	TLR4 interactor with leucine rich repeats	n/a
pgl4382.4	215	6	0.00228504	0.0387923	YrdC domain-containing protein, mitochondrial	None
pgl9110.1	215	6	0.00228504	0.0387358	Probable multidrug resistance-associated protein lethal(2)03659	GO:0043190,GO:0042626,GO:0005215,GO:0042060,GO:0008559,GO:0055085,GO:0005524
pgl4209.4	290	7	0.00230294	0.0389824	Spherulin-2A	None
pgl6097.1	216	6	0.00233829	0.0395233	Ribosomal RNA-processing protein 8	GO:0008168
pgl389.1	548	10	0.00239679	0.0404532	Membrane-bound alkaline phosphatase	GO:0008152,GO:0004035
pgl5241.3	548	10	0.00239679	0.0403946	SET and MYND domain-containing protein 4	GO:0005737,GO:0005634,GO:0042826,GO:0010629
pgl555.25	293	7	0.00243829	0.0410346	Hemolymph lipopolysaccharide-binding protein	None
pgl15971.4	550	10	0.0024597	0.041335	Cytochrome b5 reductase 4	GO:0055114,GO:0020037,GO:0016491
pgl5322.4	462	9	0.00252368	0.0423489	Protein SGT1 homolog	GO:0007443,GO:0016319,GO:0007030,GO:0007458,GO:0008258,GO:0009608,GO:0007591,GO:0007390,GO:0007281,GO:0008362,GO:0002165,GO:0042810,GO:0006697,GO:0048542,GO:0022008,GO:0048477,GO:0002168
pgl1203.3	151	5	0.00252694	0.0423426	Unknown	None
pgl4028.8	646	11	0.00254005	0.042501	Acid phosphatase-like protein 2	GO:0003993
pgl564.7	296	7	0.00257968	0.0431022	Saccharopine dehydrogenase-like oxidoreductase	GO:0022416,GO:0005811,GO:0035220,GO:0055114,GO:0016491
pgl473.12	744	12	0.00258086	0.0430599	Lysosomal alpha-mannosidase	GO:0006013,GO:0030246,GO:0005764,GO:0005576,GO:0008270,GO:0004559
pgl848.5	555	10	0.00262277	0.0436965	Cyclic AMP-dependent transcription factor ATF-6 alpha	GO:0003700,GO:0006355,GO:0043565,GO:0042803
pgl232.11	947	14	0.00263091	0.0437695	Unknown	GO:0005575,GO:0003674,GO:0008150
pgl4832.12	651	11	0.0026923	0.0447268	Unknown	GO:0045931,GO:0008284,GO:0007113,GO:0051726,GO:0040018,GO:0007300,GO:0008054
pgl505.2	651	11	0.0026923	0.044663	Unknown	GO:0009913,GO:0048800,GO:0003674,GO:0005938,GO:0035017,GO:0035316,GO:0035317
pgl2266.11	299	7	0.00272728	0.0451789	Unknown	None
pgl2814.2	382	8	0.00277653	0.0459293	UDP-glucuronosyltransferase 1-7C	GO:0015020,GO:0008152
pgl2991.8	560	10	0.00279437	0.0461587	4-coumarate--CoA ligase 3	GO:0009062,GO:0019433,GO:0004467,GO:0071616,GO:0046627
pgl1563.5	224	6	0.00279858	0.0461627	Radial spoke head protein 3 homolog	GO:0008017,GO:0007017,GO:0005875
pgl1344.11	13	2	0.00280144	0.0461445	Protein THEM6	n/a
pgl3496.19	156	5	0.0029068	0.0478121	Unknown	None
pgl2713.8	387	8	0.00300331	0.0493298	RNA-binding protein 40	GO:0005689,GO:0000398,GO:0034693,GO:0003676,GO:0005693,GO:0003729
pgl22678.1	305	7	0.00304182	0.0498919	Myrosinase 1	GO:0005975,GO:0004553
pgl520.1	47	3	0.00305254	0.0499972	Protein spire	GO:0005737,GO:0007015,GO:0005938,GO:0016192,GO:0030029,GO:0045010,GO:0008017,GO:0051493,GO:0051639,GO:0030036,GO:0003779,GO:0007316,GO:0007315,GO:0007304,GO:0030717,GO:0005515,GO:0048477,GO:0045451
pgl1771.11	228	6	0.00305263	0.0499283	Crossover junction endonuclease EME1	None
pgl248.5	3173	33	0.00306073	0.0499905	Apolipoprotein D	GO:0031409,GO:0070328,GO:0005615,GO:0032504,GO:0033500,GO:0008289,GO:0008340,GO:0006979
pgl298.11	229	6	0.00311874	0.0508666	Unknown	None
pgl856.5	569	10	0.00312577	0.0509097	Esterase FE4	GO:0060179,GO:0007476,GO:0052689
pgl483.5	307	7	0.0031526	0.0512749	V-type proton ATPase 116 kDa subunit a isoform 4	GO:0033181,GO:0000220,GO:0005886,GO:0046961,GO:0015991
pgl1267.5	478	9	0.00315521	0.0512458	Beta-1,3-glucan-binding protein (Fragment)	GO:0005975,GO:0008329,GO:0030247,GO:0045087,GO:0009253,GO:0002758,GO:0042834,GO:0050832,GO:0046658,GO:0050830,GO:0005576,GO:0005515,GO:0006955,GO:0050829,GO:0052736,GO:0001530,GO:0001872
pgl3065.2	391	8	0.00319489	0.0518178	Facilitated trehalose transporter Tret1	GO:0005355,GO:0004252,GO:0004175,GO:0016021,GO:0006508,GO:0055085
pgl232.17	392	8	0.00324424	0.0525449	Sulfide:quinone oxidoreductase, mitochondrial	GO:0055114,GO:0016491
pgl7170.3	231	6	0.00325417	0.0526324	Unknown	None
pgl131.3	668	11	0.00326587	0.0527483	Peroxisomal acyl-coenzyme A oxidase 3	GO:0050660,GO:0006909,GO:0006635,GO:0005777,GO:0003995,GO:0003997
pgl662.16	669	11	0.00330244	0.053265	Uncharacterized family 31 glucosidase KIAA1161	GO:0017177,GO:0004558,GO:0005975
pgl1098.7	161	5	0.00332624	0.0535745	Unknown	None
pgl89060.25	482	9	0.00333102	0.0535774	Unknown	None
pgl1349.1	394	8	0.0033447	0.0537231	Lipase 1	GO:0004806,GO:0006629
pgl7896.7	233	6	0.00339392	0.0544385	Cuticle protein 7	GO:0005214,GO:0040003,GO:0008010,GO:0031012
pgl7170.6	312	7	0.003443	0.0551496	Ribosomal RNA processing protein 1 homolog	GO:0016072,GO:0005634,GO:0030688,GO:0006364,GO:0000022
pgl869.4	396	8	0.00344756	0.0551467	Unknown	None
pgl1251.22	234	6	0.00346544	0.0553567	Unknown	None
pgl3719.1	234	6	0.00346544	0.0552807	Unknown	None
pgl4073.4	163	5	0.0035056	0.0558447	Unknown	None
pgl21.4	235	6	0.00353808	0.056285	Protein takeout	GO:0005615,GO:0032504
pgl11693.6	487	9	0.00356151	0.0565803	Synaptic vesicle glycoprotein 2B	GO:0022857,GO:0016021,GO:0055085
pgl1378.4	775	12	0.00356655	0.0565832	Insulin-like growth factor-binding protein complex acid labile subunit	n/a
pgl1770.3	775	12	0.00356655	0.0565061	Angiotensin-converting enzyme	GO:0016020,GO:0005615,GO:0008241,GO:0009609,GO:0007552,GO:0007291,GO:0005576,GO:0008270,GO:0007289,GO:0006508,GO:0008237
pgl6728.1	776	12	0.00360279	0.0570024	Abscisic-aldehyde oxidase	GO:0050660,GO:0016614,GO:0051537,GO:0005506,GO:0055114,GO:0009055
pgl238.15	236	6	0.00361185	0.0570682	3-oxoacyl-[acyl-carrier-protein] reductase FabG	GO:0008152,GO:0016491
pgl285.1	50	3	0.00363985	0.0574325	CCAAT/enhancer-binding protein	GO:0046427,GO:0003700,GO:0005634,GO:0006355,GO:0045944,GO:0000977,GO:0003677,GO:0007298,GO:0046982,GO:0001708
pgl247.3	679	11	0.00368647	0.0580894	Serine carboxypeptidase-like 51	GO:0006508,GO:0004185
pgl4438.8	237	6	0.00368674	0.0580151	Unknown	None
pgl1447.8	490	9	0.00370568	0.0582343	5-methylcytosine rRNA methyltransferase NSUN4	n/a
pgl337.6	401	8	0.00371543	0.0583086	Unknown	GO:0016772
pgl903.22	401	8	0.00371543	0.05823	Unknown	GO:0005929
pgl152.3	102	4	0.00372304	0.0582708	Unknown	None
pgl1771.17	1092	15	0.00373533	0.0583847	RNA polymerase II-associated protein 1	n/a
pgl5445.1	1201	16	0.00376176	0.0587188	ATP-dependent DNA helicase PIF1	GO:0003678,GO:0000723,GO:0006281
pgl471.8	238	6	0.00376279	0.0586561	Single-strand selective monofunctional uracil DNA glycosylase	GO:0017065
pgl1103.10	1202	16	0.00379129	0.0590213	Gem-associated protein 5	GO:0005737,GO:0035075,GO:0071254,GO:0005634,GO:0007591,GO:0007629,GO:0030374,GO:0005515,GO:0008344
pgl5777.3	1202	16	0.00379129	0.0589424	Xanthine dehydrogenase	GO:0050660,GO:0016614,GO:0051537,GO:0004854,GO:0005506,GO:0055114,GO:0009055
pgl694.17	51	3	0.00384982	0.0597725	Unknown	None
pgl2285.3	103	4	0.00385487	0.0597711	DNA repair protein complementing XP-A cells homolog	GO:0005634,GO:0003684,GO:0006289
pgl295.2	319	7	0.00388322	0.0601304	Unknown	GO:0005575,GO:0008150,GO:0003674
pgl915.5	319	7	0.00388322	0.0600505	Protein white	GO:0006856,GO:0042626,GO:0042332,GO:0042441,GO:0070731,GO:0043190,GO:0031410,GO:0048072,GO:0006727,GO:0006726,GO:0042401,GO:0004888,GO:0005395,GO:0005887,GO:0008049,GO:0007613,GO:0005524
pgl76.11	405	8	0.00394107	0.0608641	Unknown	None
pgl722.9	168	5	0.00398421	0.0614488	Unknown	None
pgl2431.3	406	8	0.0039991	0.0615967	GRAM domain-containing protein 1B	n/a
pgl7170.46	1891	22	0.00400546	0.0616131	A-kinase anchor protein 5	GO:0004252,GO:0005615,GO:0048803,GO:0006508
pgl2177.4	496	9	0.00400772	0.0615664	Protein msta, isoform A	GO:0010629,GO:0042826
pgl5029.2	1101	15	0.00402177	0.0617007	Zinc finger protein 26	GO:0045931,GO:0046331,GO:0031935,GO:0005634,GO:0007476,GO:0006357,GO:0045892,GO:0003676,GO:0007155,GO:0046872,GO:0030178
pgl1468.13	995	14	0.00404841	0.0620276	Unknown	None
pgl6642.1	497	9	0.00405988	0.0621214	Collagenase	GO:0004252,GO:0006508
pgl6889.6	497	9	0.00405988	0.0620398	Myrosinase 1	GO:0005975,GO:0004553
pgl18320.1	52	3	0.00406703	0.0620676	Unknown	None
pgl2757.14	52	3	0.00406703	0.0619862	Unknown	None
pgl2620.1	242	6	0.00407862	0.0620816	Mitochondrial 2-oxoglutarate/malate carrier protein	GO:0005740,GO:0005743,GO:0022857,GO:0015367,GO:0006839,GO:0015743,GO:0015742
pgl2448.9	408	8	0.00411712	0.0625856	Unknown	None
pgl810.11	105	4	0.00412794	0.0626682	Whey acidic protein	None
pgl1900.13	243	6	0.00416055	0.0630809	Unknown	None
pgl903.33	170	5	0.00418812	0.0634162	Alpha-(1,3)-fucosyltransferase C	GO:0016020,GO:0046920,GO:0006486,GO:0008417,GO:0005886
pgl1857.20	500	9	0.00421953	0.0638087	Delta(24)-sterol reductase	None
pgl1596.4	1439	18	0.00423484	0.063957	Unknown	None
pgl2367.24	171	5	0.00429281	0.0647485	PIN2/TERF1-interacting telomerase inhibitor 1	GO:0022008,GO:0003676
pgl4028.3	325	7	0.00429341	0.0646736	Microsomal triglyceride transfer protein large subunit	GO:0017129,GO:0006641,GO:0006869,GO:0005811,GO:0008525,GO:0035149,GO:0048813,GO:0008039,GO:0042157
pgl4197.3	411	8	0.00429917	0.0646766	Neogenin (Fragment)	GO:0070983,GO:0007432,GO:0050773,GO:0016021,GO:0005886,GO:0030425,GO:0005042,GO:0048813,GO:0016199,GO:0008045,GO:0007411,GO:0030424,GO:0043025,GO:0008347
pgl14642.9	245	6	0.00432804	0.0650269	Cuticle protein	GO:0005214,GO:0040003,GO:0022008,GO:0008010,GO:0031012
pgl6097.3	245	6	0.00432804	0.064943	Helicase POLQ-like	GO:0008026,GO:0003676,GO:0009951,GO:0030532,GO:0009949,GO:0009994,GO:0016321,GO:0030717,GO:0004386,GO:0008298,GO:0007294,GO:0006417,GO:0048477,GO:0005682,GO:0005524
pgl2022.2	503	9	0.00438403	0.0656983	Synaptic vesicle glycoprotein 2A	GO:0016021,GO:0046331,GO:0055085
pgl554.8	503	9	0.00438403	0.0656138	Serine/threonine-protein kinase PRP4 homolog	GO:0006468,GO:0071011,GO:0071013,GO:0000398,GO:0004674,GO:0008360,GO:0004672,GO:0007155,GO:0022008,GO:0005524
pgl481.2	598	10	0.00441111	0.0659343	Neither inactivation nor afterpotential protein G	GO:0006066,GO:0050660,GO:0008812,GO:0006810,GO:0007601,GO:0005575,GO:0046154,GO:0001523,GO:0055114,GO:0016491
pgl979.8	797	12	0.00443464	0.0662008	Zinc finger protein 431	GO:0046872,GO:0003676
pgl789.32	414	8	0.00448734	0.0669016	Unknown	None
pgl535.27	506	9	0.00455349	0.0678009	Unknown	None
pgl5632.2	699	11	0.00456129	0.0678303	Armadillo repeat-containing protein 2	GO:0005575,GO:0003674,GO:0008150
pgl3592.3	248	6	0.00458853	0.0681481	Unknown	None
pgl960.14	248	6	0.00458853	0.0680612	Unknown	None
pgl2554.1	416	8	0.00461625	0.0683853	Alpha-(1,3)-fucosyltransferase 7	GO:0016020,GO:0046920,GO:0006486,GO:0008417,GO:0005886
pgl5541.4	416	8	0.00461625	0.0682983	Lipase 1	GO:0004806,GO:0006629
pgl526.8	174	5	0.00461806	0.0682382	Transcription initiation factor TFIID subunit 4	GO:0007517,GO:0001092,GO:0001075,GO:0008134,GO:0006355,GO:0048813,GO:0045944,GO:0006367,GO:0005669,GO:0022008,GO:0046982,GO:0005634
pgl5866.5	174	5	0.00461806	0.0681516	Gloverin	None
pgl247.46	417	8	0.00468177	0.0690042	Mannose-6-phosphate isomerase	GO:0009298,GO:0005975,GO:0004476,GO:0008270
pgl2093.9	331	7	0.0047355	0.0697078	Myosin light chain kinase, smooth muscle	None
pgl3007.8	419	8	0.00481493	0.0707874	Unknown	None
pgl585.12	606	10	0.00483028	0.0709234	Nicastrin	GO:0046331,GO:0007219,GO:0007010,GO:0070765,GO:0016021,GO:0005770,GO:0008594,GO:0016485,GO:0007220,GO:0045463,GO:0005886,GO:0006509,GO:0045314,GO:0055037
pgl8.6	1124	15	0.00483586	0.0709158	Serine/threonine-protein kinase LMTK2	GO:0006468,GO:0016021,GO:0016020,GO:0004714,GO:0005030,GO:0007165,GO:0005886,GO:0007169,GO:0004713,GO:0005524,GO:0007417
pgl1919.41	910	13	0.00484124	0.0709053	Peroxisome biogenesis protein 6	GO:0007031,GO:0005777,GO:0017111,GO:0005524
pgl36007.1	176	5	0.00484439	0.0708621	Probable DNA mismatch repair protein Msh6	GO:0008094,GO:0000400,GO:0043570,GO:0008630,GO:0006301,GO:0006281,GO:0000710,GO:0003684,GO:0009411,GO:0032301,GO:0032138,GO:0032137,GO:0007131,GO:0045910,GO:0000228,GO:0005524
pgl6452.9	176	5	0.00484439	0.0707731	Unknown	None
pgl2241.13	511	9	0.00484718	0.0707251	Nck-associated protein 5	GO:0008340
pgl14505.1	512	9	0.00490765	0.0715176	Probable ATP-dependent RNA helicase DHX35	GO:0071011,GO:0071013,GO:0000398,GO:0004004,GO:0004386,GO:0003724,GO:0005681,GO:0003676,GO:0005524
pgl10838.1	252	6	0.00495355	0.0720962	Serine protease snake	GO:0004252,GO:0009950,GO:0005576,GO:0007311,GO:0008063,GO:0016485,GO:0006508,GO:0008233,GO:0008236
pgl606.6	177	5	0.00496045	0.0721063	Unknown	None
pgl221.36	334	7	0.00496899	0.0721403	DNA repair protein RAD51 homolog 4	GO:0006310,GO:0008094,GO:0000150,GO:0006281
pgl4033.1	56	3	0.00500959	0.0726391	Reticulon-1-A	GO:0005737,GO:0005783,GO:0042048,GO:0005811,GO:0045169,GO:0002121,GO:0005790
pgl8284.8	514	9	0.00503033	0.0728489	DC-STAMP domain-containing protein 1	GO:0016021,GO:0035045,GO:0035042,GO:0035041,GO:0001669,GO:0007338,GO:0008270
pgl1093.2	178	5	0.00507846	0.0734545	Alpha-(1,3)-fucosyltransferase C	GO:0016020,GO:0046920,GO:0006486,GO:0008417,GO:0005886
pgl85.17	178	5	0.00507846	0.0733633	Mpv17-like protein	GO:0008150,GO:0016021,GO:0003674,GO:0005777
pgl4197.1	917	13	0.00514984	0.0743021	Unknown	None
pgl4274.10	516	9	0.00515537	0.0742897	Putative sodium-dependent multivitamin transporter	GO:0008523,GO:0016020,GO:0055085
pgl119.4	337	7	0.00521101	0.0749986	Cytochrome P450 6B6	GO:0016020,GO:0043231,GO:0020037,GO:0002118,GO:0016705,GO:0050829,GO:0005506,GO:0055114,GO:0009055
pgl232.63	2666	28	0.00525116	0.0754829	Small subunit processome component 20 homolog	GO:0022008
pgl810.3	1026	14	0.00525542	0.075451	Membrane alanyl aminopeptidase (Fragment)	GO:0004177,GO:0008270,GO:0008237,GO:0006508
pgl840.10	614	10	0.00528006	0.0757113	Protein Cep78 homolog	GO:0008150,GO:0003674,GO:0005813
pgl1429.4	113	4	0.00535052	0.0766271	Unknown	None
pgl7990.1	339	7	0.00537721	0.0769145	Unknown	GO:0000902,GO:0045475
pgl33.5	257	6	0.00543924	0.0777062	Unknown	None
pgl721.2	257	6	0.00543924	0.0776109	Unknown	None
pgl88861.1	181	5	0.00544441	0.0775896	Pro-resilin	GO:0005214,GO:0040003,GO:0008010,GO:0031012
pgl97.12	522	9	0.00554497	0.078926	Unknown	GO:0005737,GO:0045451,GO:0009952,GO:0005634,GO:0000166,GO:0008595,GO:0008298,GO:0007277,GO:0003730,GO:0007067,GO:0030529,GO:0035282,GO:0003729
pgl2707.10	341	7	0.00554734	0.078863	Aldo-keto reductase AKR2E4	GO:0004032,GO:0006081,GO:0055114
pgl2633.10	523	9	0.00561206	0.0796858	Esterase FE4	GO:0060179,GO:0007476,GO:0052689
pgl1660.3	259	6	0.00564293	0.0800264	Glucose 1-dehydrogenase 1	GO:0008152,GO:0016491
pgl221.19	259	6	0.00564293	0.0799289	15-hydroxyprostaglandin dehydrogenase [NAD(+)]	GO:0006909,GO:0004745,GO:0004022,GO:0042572,GO:0042574,GO:0055114
pgl231.43	343	7	0.00572146	0.0809426	Cytochrome P450 302a1, mitochondrial	GO:0007494,GO:0020037,GO:0008258,GO:0016705,GO:0007391,GO:0005743,GO:0008362,GO:0005739,GO:0006697,GO:0008205,GO:0042767,GO:0007417,GO:0005506,GO:0055114,GO:0009055
pgl10330.2	260	6	0.00574684	0.0812029	28S ribosomal protein S35, mitochondrial	GO:0003735,GO:0006412,GO:0005763
pgl1113.14	260	6	0.00574684	0.0811044	Peptidoglycan-recognition protein SC2	GO:0045824,GO:0008745,GO:0006955,GO:0006952,GO:0005576,GO:0008270,GO:0005887,GO:0009253,GO:0042834
pgl1444.10	722	11	0.00576267	0.0812292	Zinc finger protein 845	GO:0046872,GO:0003676
pgl442.13	261	6	0.00585214	0.0823905	Histidine protein methyltransferase 1 homolog	n/a
pgl605.23	261	6	0.00585214	0.0822908	Unknown	n/a
pgl3298.3	434	8	0.00590821	0.082979	Adenylyltransferase and sulfurtransferase MOCS3	GO:0006777,GO:0005829,GO:0008265,GO:0004792,GO:0002143
pgl60791.1	19	2	0.00599361	0.0840769	PDZ domain-containing protein 2	GO:0048749,GO:0016324,GO:0003674,GO:0005912
pgl48.5	436	8	0.00606713	0.0850057	Protein SERAC1	n/a
pgl1409.1	186	5	0.00609506	0.0852942	Unknown	None
pgl3456.5	349	7	0.00626837	0.087614	Serine protease easter	GO:0004252,GO:0045087,GO:0008063,GO:0006952,GO:0031638,GO:0006964,GO:0050832,GO:0050830,GO:0005576,GO:0045752,GO:0050829,GO:0006508,GO:0006959
pgl2364.8	533	9	0.00631788	0.0882001	Fatty-acid amide hydrolase 2	GO:0005811,GO:0017064,GO:0016884
pgl4061.1	119	4	0.0064115	0.0893997	Cytochrome b5	GO:0005811,GO:0043231,GO:0020037,GO:0051726,GO:0016020,GO:0035206,GO:0002168,GO:0045610,GO:0009055
pgl1064.9	838	12	0.0064981	0.0904987	Protein PTHB1	GO:0042384,GO:0003674,GO:0034464
pgl1280.2	189	5	0.00651063	0.0905648	Unknown	None
pgl11529.4	839	12	0.00655652	0.0910942	UPF0378 protein KIAA0100	n/a
pgl114.9	946	13	0.00660013	0.0915905	DNA transposase THAP9	None
pgl1470.1	268	6	0.00662897	0.0918811	Choline O-acetyltransferase	GO:0015893,GO:0005277,GO:0004102,GO:0016021,GO:0005278,GO:0015238,GO:0006836,GO:0008292,GO:0007274,GO:0055085
pgl4786.4	20	2	0.0066326	0.091822	Unknown	None
pgl22320.1	190	5	0.00665346	0.0920013	Unknown	GO:0030017,GO:0003012,GO:0008270,GO:0003676,GO:0042595,GO:0045202
pgl1883.5	353	7	0.00665398	0.0918992	4-hydroxyphenylpyruvate dioxygenase	GO:0003868,GO:0055114,GO:0009072
pgl9784.5	354	7	0.00675308	0.0931572	Zinc finger protein 26	GO:0031936,GO:0043565,GO:0005634,GO:0005700,GO:0045892,GO:0005515,GO:0003677,GO:0000785,GO:0046872,GO:0043035
pgl1064.5	637	10	0.00675727	0.0931046	Unknown	GO:0003824,GO:0008152
pgl2096.6	355	7	0.00685326	0.0943155	Unknown	None
pgl1113.7	740	11	0.00686597	0.0943787	Discoidin domain-containing receptor 2	GO:0006468,GO:0016021,GO:0004714,GO:0004713,GO:0007155,GO:0007169,GO:0005524
pgl5071.5	192	5	0.00694565	0.0953613	Glutathione S-transferase 1	GO:0005737,GO:0004364,GO:0006749
pgl824.11	192	5	0.00694565	0.0952488	Unknown	n/a
pgl1524.9	357	7	0.00705693	0.0966609	Putative nuclease HARBI1	n/a
pgl2022.17	357	7	0.00705693	0.0965472	Activating signal cointegrator 1	GO:0006355,GO:0005634,GO:0016922,GO:0008270
pgl32.6	193	5	0.00709506	0.0969547	Nuclear receptor-binding factor 2	None
pgl238.24	544	9	0.00717098	0.0978771	Luciferin 4-monooxygenase	GO:0005324,GO:0003824,GO:0008152
pgl1629.27	64	3	0.00726188	0.0990017	Unknown	None
pgl5145.7	359	7	0.00726505	0.0989289	Pancreatic lipase-related protein 3	GO:0016298,GO:0005615,GO:0032504,GO:0016042
pgl943.5	959	13	0.00734736	0.0999326	Zinc finger protein 91	GO:0045931,GO:0046331,GO:0031935,GO:0005634,GO:0007476,GO:0006357,GO:0045892,GO:0003676,GO:0007155,GO:0046872,GO:0030178

## Sheet: S5C
Table S5C. Enriched GO terms associated with Lerema accius proteins (excluding disordered regions) that are significantly enriched in mutations
GO term	P-value	Q-value	Category	Annotation	Explanation	Relavant SNP-enriched proteins
GO:0045931	1.63869e-12	7.34297e-09	biological_process	positive regulation of mitotic cell cycle	Any process that activates or increases the rate or extent of progression through the mitotic cell cycle.	lac518.1,lac2590.9,lac114.4,lac9230.2,lac558.12,lac235.13,lac7165.8,lac174.15,lac2590.8,lac9230.3,lac229.7,lac558.7,lac558.10,lac210.21,lac7406.1,lac9333.2,lac66.4,lac558.11,lac558.9,lac1307.40,lac7165.2,lac160753.1,lac5824.4,lac114.1,lac549.20
GO:0031935	2.42256e-11	5.42775e-08	biological_process	regulation of chromatin silencing	Any process that affects the rate, extent or location of chromatin silencing.	lac518.1,lac2590.9,lac114.4,lac9230.2,lac558.12,lac235.13,lac7165.8,lac174.15,lac2590.8,lac9230.3,lac229.7,lac558.7,lac558.10,lac210.21,lac7406.1,lac9333.2,lac558.11,lac558.9,lac1307.40,lac7165.2,lac160753.1,lac5824.4,lac114.1,lac549.20
GO:0060968	3.42485e-10	5.11559e-07	biological_process	regulation of gene silencing	Any process that modulates the rate, frequency, or extent of gene silencing, the transcriptional or post-transcriptional process carried out at the cellular level that results in long-term gene inactivation.	lac518.1,lac2590.9,lac114.4,lac9230.2,lac558.12,lac235.13,lac7165.8,lac174.15,lac2590.8,lac9230.3,lac229.7,lac558.7,lac558.10,lac210.21,lac7406.1,lac9333.2,lac558.11,lac558.9,lac270.33,lac1307.40,lac2058.14,lac7165.2,lac160753.1,lac5824.4,lac114.1,lac6833.1,lac549.20
GO:0045787	1.29973e-09	1.45602e-06	biological_process	positive regulation of cell cycle	Any process that activates or increases the rate or extent of progression through the cell cycle.	lac518.1,lac2590.9,lac114.4,lac9230.2,lac558.12,lac235.13,lac7165.8,lac174.15,lac2590.8,lac9230.3,lac229.7,lac558.7,lac558.10,lac210.21,lac7406.1,lac9333.2,lac66.4,lac558.11,lac558.9,lac1307.40,lac7165.2,lac160753.1,lac5824.4,lac114.1,lac1607.9,lac549.20
GO:0030178	5.79962e-09	5.19762e-06	biological_process	negative regulation of Wnt signaling pathway	Any process that stops, prevents, or reduces the frequency, rate or extent of the Wnt signaling pathway.	lac518.1,lac2590.9,lac114.4,lac9230.2,lac558.12,lac235.13,lac7165.8,lac174.15,lac2590.8,lac9230.3,lac229.7,lac558.7,lac558.10,lac210.21,lac7406.1,lac9333.2,lac558.11,lac558.9,lac1307.40,lac7165.2,lac160753.1,lac5824.4,lac114.1,lac7104.4,lac549.20
GO:0016491	3.91472e-07	0.000292364	molecular_function	oxidoreductase activity	Catalysis of an oxidation-reduction (redox) reaction, a reversible chemical reaction in which the oxidation state of an atom or atoms within a molecule is altered. One substrate acts as a hydrogen or electron donor and becomes oxidized, while the other acts as hydrogen or electron acceptor and becomes reduced.	lac41.21,lac14.54,lac65.10,lac101.6,lac2323.1,lac14.53,lac234.13,lac1212.25,lac1082.24,lac741.22,lac1871.10,lac949.5,lac919.5,lac6865.12,lac1734.24,lac8792.23,lac217.28,lac1082.14,lac1117.5,lac193.21,lac1082.28,lac1576.48,lac8792.25,lac234.12,lac517.44,lac3500.5,lac8166.5,lac949.8,lac4025.25,lac162097.4,lac741.44,lac4892.4,lac1082.23,lac160671.66,lac41.22,lac270.76,lac357.21,lac8838.7,lac224.9,la…
GO:0016614	5.15985e-07	0.000330304	molecular_function	oxidoreductase activity, acting on CH-OH group of donors	Catalysis of an oxidation-reduction (redox) reaction in which a CH-OH group act as a hydrogen or electron donor and reduces a hydrogen or electron acceptor.	lac41.21,lac14.54,lac65.10,lac101.6,lac14.53,lac1212.25,lac1082.24,lac741.22,lac1871.10,lac949.5,lac1117.5,lac193.21,lac1082.28,lac517.44,lac949.8,lac741.44,lac4892.4,lac1082.23,lac41.22,lac8838.7,lac497.33,lac8838.4,lac991.55,lac991.80,lac517.59,lac1402.22,lac193.20,lac1066.6,lac517.42,lac160671.57,lac3947.9,lac1871.11,lac354.26
GO:0032787	8.25414e-07	0.000462335	biological_process	monocarboxylic acid metabolic process	The chemical reactions and pathways involving monocarboxylic acids, any organic acid containing one carboxyl (COOH) group or anion (COO-).	lac14.54,lac90767.16,lac704.7,lac621.1,lac6079.1,lac14.53,lac3140.12,lac1082.24,lac2.21,lac949.5,lac8792.23,lac3040.7,lac330.57,lac1149.3,lac724.4,lac1082.28,lac8792.25,lac517.44,lac2.22,lac947.5,lac949.8,lac1082.23,lac41.22,lac308.4,lac3040.6,lac8838.7,lac947.44,lac162107.6,lac66.68,lac161998.20,lac161998.19,lac162107.9,lac643.21,lac8838.4,lac2315.8,lac1423.13,lac796.17,lac517.42,lac801.3,lac160…
GO:0050662	9.3542e-07	0.000465735	molecular_function	coenzyme binding	Interacting selectively and non-covalently with a coenzyme, any of various nonprotein organic cofactors that are required, in addition to an enzyme and a substrate, for an enzymatic reaction to proceed.	lac41.21,lac14.54,lac65.10,lac101.6,lac1212.25,lac1082.24,lac741.22,lac1871.10,lac949.5,lac919.5,lac217.28,lac1117.5,lac193.21,lac1082.28,lac949.8,lac162097.4,lac741.44,lac4892.4,lac1082.23,lac160671.66,lac41.22,lac8838.7,lac8838.4,lac991.55,lac1423.13,lac1402.22,lac193.20,lac1066.6,lac517.42,lac160671.57,lac1959.14,lac1871.11,lac354.26
GO:0004252	2.19502e-06	0.00098359	molecular_function	serine-type endopeptidase activity	Catalysis of the hydrolysis of internal, alpha-peptide bonds in a polypeptide chain by a catalytic mechanism that involves a catalytic triad consisting of a serine nucleophile that is activated by a proton relay involving an acidic residue (e.g. aspartate or glutamate) and a basic residue (usually histidine).	lac2575.14,lac376.13,lac2575.18,lac330.2,lac198.10,lac49.60,lac80.5,lac808.10,lac3339.3,lac808.11,lac186.22,lac992.45,lac2575.16,lac949.68,lac12756.5,lac56.14,lac2315.3,lac330.22,lac991.28,lac53.5,lac2488.2,lac192.34,lac16663.9,lac4473.3,lac1060.2,lac12756.2,lac224.59,lac224.61,lac193.4,lac1212.11,lac259.9,lac1010.22,lac565.3,lac251.27,lac330.21,lac192.39
GO:0015020	4.50012e-06	0.00183319	molecular_function	glucuronosyltransferase activity	Catalysis of the reaction: UDP-glucuronate + acceptor = UDP + acceptor beta-D-glucuronoside.	lac6079.4,lac6079.3,lac6079.1,lac338.3,lac2.21,lac3040.7,lac338.2,lac1149.3,lac6079.2,lac2.20,lac2.22,lac947.5,lac3040.6,lac338.6
GO:0055114	6.2704e-06	0.00234147	biological_process	oxidation-reduction process	A metabolic process that results in the removal or addition of one or more electrons to or from a substance, with or without the concomitant removal or addition of a proton or protons.	lac41.21,lac14.54,lac65.10,lac101.6,lac2323.1,lac14.53,lac234.13,lac3140.12,lac1212.25,lac1082.24,lac741.22,lac1871.10,lac949.5,lac919.5,lac8792.23,lac1082.14,lac1117.5,lac724.4,lac1082.28,lac8792.25,lac234.12,lac517.44,lac3500.5,lac8166.5,lac949.8,lac4025.25,lac6520.38,lac162097.4,lac741.44,lac4892.4,lac1082.23,lac160671.66,lac41.22,lac357.21,lac8838.7,lac224.9,lac66.68,lac161998.20,lac161998.19…
GO:0048037	7.36154e-06	0.00253747	molecular_function	cofactor binding	Interacting selectively and non-covalently with a cofactor, a substance that is required for the activity of an enzyme or other protein. Cofactors may be inorganic, such as the metal atoms zinc, iron, and copper in certain forms, or organic, in which case they are referred to as coenzymes. Cofactors may either be bound tightly to active sites or bind loosely with the substrate.	lac41.21,lac14.54,lac65.10,lac101.6,lac1212.25,lac1082.24,lac741.22,lac1871.10,lac949.5,lac919.5,lac217.28,lac1117.5,lac193.21,lac1082.28,lac949.8,lac6520.38,lac162097.4,lac741.44,lac4892.4,lac1082.23,lac160671.66,lac41.22,lac8838.7,lac947.44,lac8838.4,lac991.55,lac1423.13,lac796.17,lac1402.22,lac193.20,lac1066.6,lac517.42,lac160671.57,lac1959.14,lac1871.11,lac354.26
GO:0030111	7.45756e-06	0.00238695	biological_process	regulation of Wnt signaling pathway	Any process that modulates the frequency, rate or extent of the activity of the Wnt signal transduction pathway.	lac518.1,lac2590.9,lac114.4,lac9230.2,lac558.12,lac235.13,lac7165.8,lac174.15,lac2590.8,lac9230.3,lac229.7,lac558.7,lac558.10,lac210.21,lac7406.1,lac9333.2,lac66.4,lac558.11,lac558.9,lac1307.40,lac7165.2,lac160753.1,lac5824.4,lac114.1,lac6833.1,lac7104.4,lac549.20
GO:0005506	8.22922e-06	0.00245834	molecular_function	iron ion binding	Interacting selectively and non-covalently with iron (Fe) ions.	lac41.21,lac101.6,lac2323.1,lac234.13,lac919.5,lac8792.23,lac8792.25,lac234.12,lac492.83,lac3500.5,lac8166.5,lac41.22,lac357.21,lac8838.7,lac224.9,lac161998.20,lac161998.19,lac8838.4,lac991.55,lac517.26,lac162097.46,lac2315.8,lac947.38,lac8166.1,lac424.26,lac235.2,lac805.25
GO:0017171	9.75348e-06	0.00273158	molecular_function	serine hydrolase activity	Catalysis of the hydrolysis of a substrate by a catalytic mechanism that involves a catalytic triad consisting of a serine nucleophile that is activated by a proton relay involving an acidic residue (e.g. aspartate or glutamate) and a basic residue (usually histidine).	lac2575.14,lac376.13,lac2575.18,lac330.2,lac198.10,lac49.60,lac80.5,lac808.10,lac3339.3,lac161868.1,lac808.11,lac186.22,lac1868.5,lac992.45,lac2575.16,lac949.68,lac12756.5,lac56.14,lac2315.3,lac330.22,lac991.28,lac53.5,lac2488.2,lac192.34,lac16663.9,lac4473.3,lac1060.2,lac12756.2,lac224.59,lac224.61,lac193.4,lac1212.11,lac259.9,lac1010.22,lac565.3,lac251.27,lac330.21,lac192.39
GO:0006082	1.26416e-05	0.00333217	biological_process	organic acid metabolic process	The chemical reactions and pathways involving organic acids, any acidic compound containing carbon in covalent linkage.	lac14.54,lac90767.16,lac704.7,lac101.6,lac621.1,lac6079.1,lac14.53,lac3140.12,lac856.30,lac1082.24,lac2.21,lac949.5,lac919.5,lac1734.24,lac8792.23,lac217.28,lac1082.14,lac163.46,lac3040.7,lac330.57,lac1149.3,lac724.4,lac2473.3,lac1082.28,lac1576.48,lac8792.25,lac517.44,lac2.22,lac947.5,lac13138.3,lac1010.2,lac949.8,lac127.10,lac741.44,lac1082.23,lac938.2,lac727.47,lac393.47,lac968.9,lac41.22,lac3…
GO:0050660	1.35781e-05	0.00338019	molecular_function	flavin adenine dinucleotide binding	Interacting selectively and non-covalently with FAD, flavin-adenine dinucleotide, the coenzyme or the prosthetic group of various flavoprotein oxidoreductase enzymes, in either the oxidized form, FAD, or the reduced form, FADH2.	lac41.21,lac65.10,lac101.6,lac1212.25,lac741.22,lac1871.10,lac919.5,lac1117.5,lac162097.4,lac741.44,lac4892.4,lac41.22,lac8838.7,lac8838.4,lac991.55,lac1423.13,lac1402.22,lac1066.6,lac1871.11,lac354.26
GO:0043436	1.413e-05	0.00333245	biological_process	oxoacid metabolic process	The chemical reactions and pathways involving any oxoacid; an oxoacid is a compound which contains oxygen, at least one other element, and at least one hydrogen bound to oxygen, and which produces a conjugate base by loss of positive hydrogen ion(s) (hydrons).	lac14.54,lac90767.16,lac704.7,lac101.6,lac621.1,lac6079.1,lac14.53,lac3140.12,lac856.30,lac1082.24,lac2.21,lac949.5,lac919.5,lac1734.24,lac8792.23,lac217.28,lac1082.14,lac163.46,lac3040.7,lac330.57,lac1149.3,lac724.4,lac2473.3,lac1082.28,lac1576.48,lac8792.25,lac517.44,lac2.22,lac947.5,lac13138.3,lac1010.2,lac949.8,lac127.10,lac741.44,lac1082.23,lac938.2,lac727.47,lac393.47,lac968.9,lac41.22,lac3…
GO:0008236	1.58179e-05	0.003544	molecular_function	serine-type peptidase activity	Catalysis of the hydrolysis of peptide bonds in a polypeptide chain by a catalytic mechanism that involves a catalytic triad consisting of a serine nucleophile that is activated by a proton relay involving an acidic residue (e.g. aspartate or glutamate) and a basic residue (usually histidine).	lac2575.14,lac376.13,lac2575.18,lac330.2,lac198.10,lac49.60,lac80.5,lac808.10,lac3339.3,lac161868.1,lac808.11,lac186.22,lac992.45,lac2575.16,lac949.68,lac12756.5,lac56.14,lac2315.3,lac330.22,lac991.28,lac53.5,lac2488.2,lac192.34,lac16663.9,lac4473.3,lac1060.2,lac12756.2,lac224.59,lac224.61,lac193.4,lac1212.11,lac259.9,lac1010.22,lac565.3,lac251.27,lac330.21,lac192.39
GO:0005835	1.67094e-05	0.00356546	cellular_component	fatty acid synthase complex	A multienzyme complex that catalyses the synthesis of fatty acids from acetyl CoA.	lac14.54,lac14.53,lac949.5,lac517.44,lac949.8,lac517.42
GO:0046331	1.70672e-05	0.00347627	biological_process	lateral inhibition	Signaling between cells of equivalent developmental potential that results in these cells adopting different developmental fates. An example is the suppression by cells with a particular fate of the adoption of the same fate by surrounding cells.	lac866.14,lac518.1,lac2590.9,lac90767.16,lac114.4,lac9230.2,lac558.12,lac235.13,lac7165.8,lac174.15,lac1586.12,lac2590.8,lac9230.3,lac229.7,lac558.7,lac90767.15,lac558.10,lac210.21,lac7406.1,lac1117.5,lac9333.2,lac558.11,lac558.9,lac270.33,lac1307.40,lac1785.12,lac7165.2,lac160753.1,lac1127.24,lac5824.4,lac114.1,lac234.16,lac549.20,lac210.20
GO:0045168	1.98253e-05	0.00386249	biological_process	cell-cell signaling involved in cell fate commitment	Signaling at long or short range between cells that results in the commitment of a cell to a certain fate.	lac866.14,lac518.1,lac2590.9,lac90767.16,lac114.4,lac9230.2,lac558.12,lac235.13,lac7165.8,lac174.15,lac1586.12,lac2590.8,lac9230.3,lac229.7,lac558.7,lac90767.15,lac558.10,lac210.21,lac7406.1,lac1117.5,lac9333.2,lac558.11,lac558.9,lac270.33,lac1307.40,lac1785.12,lac7165.2,lac160753.1,lac1127.24,lac5824.4,lac114.1,lac234.16,lac549.20,lac210.20
GO:0019752	2.19624e-05	0.00410056	biological_process	carboxylic acid metabolic process	The chemical reactions and pathways involving carboxylic acids, any organic acid containing one or more carboxyl (COOH) groups or anions (COO-).	lac14.54,lac90767.16,lac704.7,lac101.6,lac621.1,lac6079.1,lac14.53,lac3140.12,lac856.30,lac1082.24,lac2.21,lac949.5,lac919.5,lac1734.24,lac8792.23,lac1082.14,lac163.46,lac3040.7,lac330.57,lac1149.3,lac724.4,lac1082.28,lac1576.48,lac8792.25,lac517.44,lac2.22,lac947.5,lac1010.2,lac949.8,lac127.10,lac741.44,lac1082.23,lac938.2,lac393.47,lac968.9,lac41.22,lac308.4,lac3040.6,lac8838.7,lac947.44,lac162…
GO:0005996	2.67387e-05	0.00479264	biological_process	monosaccharide metabolic process	The chemical reactions and pathways involving monosaccharides, the simplest carbohydrates. They are polyhydric alcohols containing either an aldehyde or a keto group and between three to ten or more carbon atoms. They form the constitutional repeating units of oligo- and polysaccharides.	lac65.10,lac6079.1,lac1212.25,lac741.22,lac2.21,lac1871.10,lac727.15,lac3040.7,lac1149.3,lac235.4,lac2.22,lac947.5,lac970.32,lac160671.66,lac3040.6,lac1322.4,lac3951.11,lac1402.22,lac949.36,lac1066.6,lac3947.9,lac586.88,lac1871.11
GO:0016758	2.92196e-05	0.00503589	molecular_function	transferase activity, transferring hexosyl groups	Catalysis of the transfer of a hexosyl group from one compound (donor) to another (acceptor).	lac6079.4,lac6079.3,lac6079.1,lac338.3,lac2.21,lac338.11,lac3040.7,lac338.2,lac1149.3,lac807.73,lac724.19,lac6079.2,lac2.20,lac1272.1,lac2.22,lac947.5,lac325.22,lac3040.6,lac338.6,lac807.74,lac160671.53,lac325.23,lac668.11,lac4479.21,lac1272.2
GO:0006629	2.97138e-05	0.00493139	biological_process	lipid metabolic process	The chemical reactions and pathways involving lipids, compounds soluble in an organic solvent but not, or sparingly, in an aqueous solvent. Includes fatty acids; neutral fats, other fatty-acid esters, and soaps; long-chain (fatty) alcohols and waxes; sphingoids and other long-chain bases; glycolipids, phospholipids and sphingolipids; and carotenes, polyprenols, sterols, terpenes and other isopren…	lac14.54,lac90767.16,lac704.7,lac65.10,lac101.6,lac621.1,lac2323.1,lac14.53,lac3140.12,lac1212.25,lac225.14,lac1082.24,lac741.22,lac949.5,lac8792.23,lac1117.5,lac330.57,lac724.4,lac1082.28,lac1785.2,lac66.4,lac143.2,lac8792.25,lac517.44,lac3500.5,lac837.57,lac949.8,lac15308.3,lac4025.25,lac834.14,lac741.44,lac4892.4,lac1082.23,lac41.22,lac308.4,lac66.118,lac807.69,lac260.10,lac805.15,lac8838.7,la…
GO:0044710	3.03856e-05	0.00486277	biological_process	single-organism metabolic process	A metabolic process - chemical reactions and pathways, including anabolism and catabolism, by which living organisms transform chemical substances - which involves a single organism.	lac41.21,lac14.54,lac90767.16,lac704.7,lac65.10,lac101.6,lac621.1,lac2323.1,lac6079.1,lac14.53,lac234.13,lac3140.12,lac1212.25,lac856.30,lac225.14,lac1082.24,lac741.22,lac2.21,lac1871.10,lac949.5,lac919.5,lac1734.24,lac8792.23,lac272.39,lac217.28,lac1082.14,lac1117.5,lac163.46,lac3040.7,lac330.57,lac1149.3,lac193.21,lac724.4,lac2473.3,lac1082.28,lac1576.48,lac1785.2,lac66.4,lac143.2,lac8792.25,la…
GO:0008194	3.92317e-05	0.00606198	molecular_function	UDP-glycosyltransferase activity	Catalysis of the transfer of a glycosyl group from a UDP-sugar to a small hydrophobic molecule.	lac6079.4,lac6079.3,lac6079.1,lac338.3,lac2.21,lac338.11,lac3040.7,lac338.2,lac1149.3,lac807.73,lac724.19,lac6079.2,lac2.20,lac2.22,lac947.5,lac3040.6,lac338.6,lac807.74,lac160671.53,lac668.11
GO:0009812	4.8156e-05	0.0071929	biological_process	flavonoid metabolic process	The chemical reactions and pathways involving flavonoids, a group of water-soluble phenolic derivatives containing a flavan skeleton including flavones, flavonols and flavanoids, and anthocyanins.	lac6079.1,lac2.21,lac3040.7,lac1149.3,lac2.22,lac947.5,lac3040.6
GO:0009813	4.8156e-05	0.00696087	biological_process	flavonoid biosynthetic process	The chemical reactions and pathways resulting in the formation of flavonoids, a group of phenolic derivatives containing a flavan skeleton.	lac6079.1,lac2.21,lac3040.7,lac1149.3,lac2.22,lac947.5,lac3040.6
GO:0052695	4.8156e-05	0.00674334	biological_process	cellular glucuronidation	The modification of an organic chemical by the conjugation of glucuronic acid. The substances resulting from glucuronidation are known as glucuronosides (or glucuronides) and are often much more water-soluble than the non-glucuronic acid-containing precursor.	lac6079.1,lac2.21,lac3040.7,lac1149.3,lac2.22,lac947.5,lac3040.6
GO:0052696	4.8156e-05	0.006539	biological_process	flavonoid glucuronidation	The modification of a flavonoid by the conjugation of glucuronic acid. The resultant flavonoid glucuronosides are often much more water-soluble than the precursor.	lac6079.1,lac2.21,lac3040.7,lac1149.3,lac2.22,lac947.5,lac3040.6
GO:0003824	5.71947e-05	0.00753793	molecular_function	catalytic activity	Catalysis of a biochemical reaction at physiological temperatures. In biologically catalyzed reactions, the reactants are known as substrates, and the catalysts are naturally occurring macromolecular substances known as enzymes. Enzymes possess specific binding sites for substrates, and are usually composed wholly or largely of protein, but RNA that has catalytic activity (ribozyme) is often also…	lac41.21,lac14.54,lac3441.10,lac4511.8,lac2575.14,lac704.7,lac65.10,lac101.6,lac1065.9,lac992.12,lac6079.4,lac376.13,lac2323.1,lac6079.3,lac6079.1,lac2575.18,lac4025.23,lac330.2,lac14.53,lac338.3,lac234.13,lac3140.12,lac1212.25,lac24471.4,lac856.30,lac225.14,lac2627.15,lac1082.24,lac741.22,lac2.21,lac1871.10,lac1915.18,lac680.19,lac164.11,lac338.11,lac949.5,lac727.15,lac198.10,lac1363.39,lac4025.…
GO:0006063	7.00897e-05	0.00897349	biological_process	uronic acid metabolic process	The chemical reactions and pathways involving uronic acid, any monocarboxylic acid formally derived by oxidizing to a carboxyl group the terminal hydroxymethylene group of either an aldose with four or more carbon atoms in the molecule, or of any glycoside derived from such an aldose.	lac6079.1,lac2.21,lac3040.7,lac1149.3,lac2.22,lac947.5,lac3040.6
GO:0019585	7.00897e-05	0.00872423	biological_process	glucuronate metabolic process	The chemical reactions and pathways involving glucuronate, any salt or ester of glucuronic acid, the uronic acid formally derived from glucose by oxidation of the hydroxymethylene group at C-6 to a carboxyl group.	lac6079.1,lac2.21,lac3040.7,lac1149.3,lac2.22,lac947.5,lac3040.6
GO:0047117	8.1236e-05	0.00983834	molecular_function	enoyl-[acyl-carrier-protein] reductase (NADPH, A-specific) activity	Catalysis of the reaction: acyl-[acyl-carrier protein] + NADP+ = trans-D2-enoyl-[acyl-carrier protein] + NADPH + H+.	lac14.54,lac14.53,lac949.5,lac517.44,lac949.8,lac517.42
GO:0047451	8.1236e-05	0.00957944	molecular_function	3-hydroxyoctanoyl-[acyl-carrier-protein] dehydratase activity	Catalysis of the reaction: (3R)-3-hydroxyoctanoyl-[acyl-carrier protein] = H2O + 2-octenoyl-[acyl-carrier protein].	lac14.54,lac14.53,lac949.5,lac517.44,lac949.8,lac517.42
GO:0044281	8.18313e-05	0.00940221	biological_process	small molecule metabolic process	The chemical reactions and pathways involving small molecules, any low molecular weight, monomeric, non-encoded molecule.	lac14.54,lac90767.16,lac704.7,lac65.10,lac101.6,lac621.1,lac6079.1,lac14.53,lac3140.12,lac1212.25,lac856.30,lac225.14,lac1082.24,lac741.22,lac2.21,lac1871.10,lac949.5,lac919.5,lac1734.24,lac8792.23,lac217.28,lac1082.14,lac1117.5,lac163.46,lac3040.7,lac330.57,lac1149.3,lac193.21,lac724.4,lac2473.3,lac1082.28,lac1576.48,lac143.2,lac8792.25,lac517.44,lac2.22,lac947.5,lac13138.3,lac1356.20,lac1010.2,…
GO:0004970	9.04227e-05	0.0101296	molecular_function	ionotropic glutamate receptor activity	Catalysis of the transmembrane transfer of an ion by a channel that opens when glutamate has been bound by the channel complex or one of its constituent parts.	lac919.13,lac8076.5,lac517.48,lac41.32,lac425.15,lac536.22,lac172.46,lac2799.6,lac544.29,lac4603.3
GO:0030312	9.04227e-05	0.00988254	cellular_component	external encapsulating structure	A structure that lies outside the plasma membrane and surrounds the entire cell.	lac192.1,lac234.13,lac727.15,lac207.3,lac234.12,lac970.32,lac260.10,lac886.22,lac402.16,lac805.25
GO:0005234	0.000111466	0.0118924	molecular_function	extracellular-glutamate-gated ion channel activity	Catalysis of the transmembrane transfer of an ion by a channel that opens when extracellular glutamate has been bound by the channel complex or one of its constituent parts.	lac919.13,lac8076.5,lac517.48,lac41.32,lac425.15,lac536.22,lac172.46,lac2799.6,lac544.29,lac4603.3
GO:0008812	0.000111466	0.0116158	molecular_function	choline dehydrogenase activity	Catalysis of the reaction: A + choline = AH(2) + betaine aldehyde.	lac65.10,lac1212.25,lac741.22,lac1871.10,lac1117.5,lac741.44,lac4892.4,lac1402.22,lac1066.6,lac1871.11
GO:0004313	0.000125146	0.012745	molecular_function	[acyl-carrier-protein] S-acetyltransferase activity	Catalysis of the reaction: acetyl-CoA + [acyl-carrier protein] = CoA + acetyl-[acyl-carrier protein].	lac14.54,lac14.53,lac949.5,lac517.44,lac949.8,lac517.42
GO:0004314	0.000125146	0.0124618	molecular_function	[acyl-carrier-protein] S-malonyltransferase activity	Catalysis of the reaction: malonyl-CoA + [acyl-carrier protein] = CoA + malonyl-[acyl-carrier protein].	lac14.54,lac14.53,lac949.5,lac517.44,lac949.8,lac517.42
GO:0004315	0.000125146	0.0121909	molecular_function	3-oxoacyl-[acyl-carrier-protein] synthase activity	Catalysis of the reaction: acyl-[acyl-carrier protein] + malonyl-[acyl-carrier protein] = 3-oxoacyl-[acyl-carrier protein] + CO2 + [acyl-carrier protein].	lac14.54,lac14.53,lac949.5,lac517.44,lac949.8,lac517.42
GO:0004317	0.000125146	0.0119315	molecular_function	3-hydroxypalmitoyl-[acyl-carrier-protein] dehydratase activity	Catalysis of the reaction: (3R)-3-hydroxypalmitoyl-[acyl-carrier protein] = 2-hexadecenoyl-[acyl-carrier protein] + H2O.	lac14.54,lac14.53,lac949.5,lac517.44,lac949.8,lac517.42
GO:0004319	0.000125146	0.0116829	molecular_function	enoyl-[acyl-carrier-protein] reductase (NADPH, B-specific) activity	Catalysis of the reaction: acyl-[acyl-carrier protein] + NADP+ = trans-2,3-dehydroacyl-[acyl-carrier protein] + NADPH + H+.	lac14.54,lac14.53,lac949.5,lac517.44,lac949.8,lac517.42
GO:0004320	0.000125146	0.0114445	molecular_function	oleoyl-[acyl-carrier-protein] hydrolase activity	Catalysis of the reaction: oleoyl-[acyl-carrier protein] + H2O = [acyl-carrier protein] + oleate.	lac14.54,lac14.53,lac949.5,lac517.44,lac949.8,lac517.42
GO:0016295	0.000125146	0.0112156	molecular_function	myristoyl-[acyl-carrier-protein] hydrolase activity	Catalysis of the reaction: myristoyl-[acyl-carrier protein] + H2O = [acyl-carrier protein] + myristate.	lac14.54,lac14.53,lac949.5,lac517.44,lac949.8,lac517.42
GO:0016296	0.000125146	0.0109957	molecular_function	palmitoyl-[acyl-carrier-protein] hydrolase activity	Catalysis of the reaction: palmitoyl-[acyl-carrier protein] + H2O = [acyl-carrier protein] + palmitate.	lac14.54,lac14.53,lac949.5,lac517.44,lac949.8,lac517.42
GO:0016297	0.000125146	0.0107842	molecular_function	acyl-[acyl-carrier-protein] hydrolase activity	Catalysis of the reaction: acyl-[acyl-carrier protein] + H2O = [acyl-carrier protein] + a fatty acid.	lac14.54,lac14.53,lac949.5,lac517.44,lac949.8,lac517.42
GO:0016419	0.000125146	0.0105808	molecular_function	S-malonyltransferase activity	Catalysis of the transfer of a malonyl group to a sulfur atom on the acceptor molecule.	lac14.54,lac14.53,lac949.5,lac517.44,lac949.8,lac517.42
GO:0016420	0.000125146	0.0103848	molecular_function	malonyltransferase activity	Catalysis of the transfer of a malonyl (HOOC-CH2-CO-) group to an acceptor molecule.	lac14.54,lac14.53,lac949.5,lac517.44,lac949.8,lac517.42
GO:0019171	0.000125146	0.010196	molecular_function	3-hydroxyacyl-[acyl-carrier-protein] dehydratase activity	Catalysis of the reaction: a (3R)-3-hydroxyacyl-[acyl-carrier protein] = H2O + a trans-delta2-enoyl-acyl-[acyl-carrier protein].	lac14.54,lac14.53,lac949.5,lac517.44,lac949.8,lac517.42
GO:0016418	0.000186056	0.0148878	molecular_function	S-acetyltransferase activity	Catalysis of the transfer of an acetyl group to a sulfur atom on the acceptor molecule.	lac14.54,lac14.53,lac949.5,lac517.44,lac949.8,lac517.42
GO:0035337	0.000192564	0.0151382	biological_process	fatty-acyl-CoA metabolic process	The chemical reactions and pathways involving a fatty-acyl-CoA, any derivative of coenzyme A in which the sulfhydryl group is in thiolester linkage with a fatty-acyl group.	lac14.54,lac949.5,lac949.8,lac6520.38,lac162107.6,lac162107.9,lac643.21,lac9333.17,lac517.42
GO:0042445	0.000199762	0.0154333	biological_process	hormone metabolic process	The chemical reactions and pathways involving any hormone, naturally occurring substances secreted by specialized cells that affects the metabolism or behavior of other cells possessing functional receptors for the hormone.	lac65.10,lac1212.25,lac741.22,lac8792.23,lac1117.5,lac8792.25,lac837.57,lac4025.25,lac741.44,lac4892.4,lac1082.23,lac41.22,lac8838.7,lac796.23,lac8838.4,lac1284.25,lac162097.51,lac160671.57,lac4025.13,lac796.18
GO:0016628	0.00020553	0.0156098	molecular_function	oxidoreductase activity, acting on the CH-CH group of donors, NAD or NADP as acceptor	Catalysis of an oxidation-reduction (redox) reaction in which a CH-CH group acts as a hydrogen or electron donor and reduces NAD or NADP.	lac14.54,lac14.53,lac949.5,lac517.44,lac949.8,lac991.80,lac517.42,lac354.26
GO:0006631	0.000231342	0.0172774	biological_process	fatty acid metabolic process	The chemical reactions and pathways involving fatty acids, aliphatic monocarboxylic acids liberated from naturally occurring fats and oils by hydrolysis.	lac14.54,lac90767.16,lac704.7,lac621.1,lac14.53,lac3140.12,lac1082.24,lac949.5,lac8792.23,lac330.57,lac724.4,lac1082.28,lac8792.25,lac517.44,lac949.8,lac1082.23,lac308.4,lac162107.6,lac66.68,lac162107.9,lac643.21,lac2315.8,lac1423.13,lac796.17,lac517.42,lac801.3,lac160671.57
GO:0035336	0.000268266	0.0197065	biological_process	long-chain fatty-acyl-CoA metabolic process	The chemical reactions and pathways involving long-chain fatty-acyl-CoAs, any derivative of coenzyme A in which the sulfhydryl group is in a thioester linkage with a long-chain fatty-acyl group. Long-chain fatty-acyl-CoAs have chain lengths of C13 or more.	lac14.54,lac949.5,lac949.8,lac643.21,lac9333.17,lac517.42
GO:0043546	0.000268266	0.0193887	molecular_function	molybdopterin cofactor binding	Interacting selectively and non-covalently with the molybdopterin cofactor (Moco), essential for the catalytic activity of some enzymes, e.g. sulfite oxidase, xanthine dehydrogenase, and aldehyde oxidase. The cofactor consists of a mononuclear molybdenum (Mo-molybdopterin) or tungsten ion (W-molybdopterin) coordinated by one or two molybdopterin ligands.	lac101.6,lac217.28,lac41.22,lac8838.7,lac8838.4,lac991.55
GO:0008066	0.000289382	0.0205829	molecular_function	glutamate receptor activity	Combining with glutamate and transmitting the signal from one side of the membrane to the other to initiate a change in cell activity.	lac919.13,lac8076.5,lac517.48,lac41.32,lac425.15,lac536.22,lac172.46,lac2799.6,lac544.29,lac4603.3
GO:0016757	0.000296646	0.0207698	molecular_function	transferase activity, transferring glycosyl groups	Catalysis of the transfer of a glycosyl group from one compound (donor) to another (acceptor).	lac6079.4,lac6079.3,lac6079.1,lac338.3,lac2.21,lac338.11,lac3040.7,lac338.2,lac1149.3,lac807.73,lac724.19,lac6079.2,lac2.20,lac1272.1,lac2.22,lac947.5,lac325.22,lac3040.6,lac338.6,lac807.74,lac160671.53,lac325.23,lac668.11,lac4479.21,lac1272.2
GO:0004854	0.000319888	0.0220526	molecular_function	xanthine dehydrogenase activity	Catalysis of the reaction: xanthine + NAD+ + H2O = urate + NADH + H+.	lac41.21,lac101.6,lac41.22,lac8838.7,lac991.55
GO:0016726	0.000319888	0.0217185	molecular_function	oxidoreductase activity, acting on CH or CH2 groups, NAD or NADP as acceptor	Catalysis of an oxidation-reduction (redox) reaction in which a CH2 group acts as a hydrogen or electron donor and reduces NAD+ or NADP.	lac41.21,lac101.6,lac41.22,lac8838.7,lac991.55
GO:0008364	0.00033362	0.0223127	biological_process	pupal chitin-based cuticle development	Synthesis and deposition of a chitin-based pupal cuticle. At the end of the prepupal period the insect is covered by the pupal cuticle which continues to be elaborated into the pupal period. An example of this is found in Drosophila melanogaster.	lac65.10,lac1212.25,lac741.22,lac1871.10,lac1402.22,lac1066.6,lac1871.11
GO:0016725	0.000376619	0.0248181	molecular_function	oxidoreductase activity, acting on CH or CH2 groups	Catalysis of an oxidation-reduction (redox) reaction in which a CH2 group acts as a hydrogen or electron donor and reduces a hydrogen or electron acceptor.	lac41.21,lac101.6,lac41.22,lac8838.7,lac8838.4,lac991.55
GO:0004175	0.000403465	0.0262019	molecular_function	endopeptidase activity	Catalysis of the hydrolysis of internal, alpha-peptide bonds in a polypeptide chain.	lac2575.14,lac376.13,lac2575.18,lac330.2,lac198.10,lac49.60,lac80.5,lac808.10,lac3339.3,lac808.11,lac186.22,lac992.45,lac2575.16,lac949.68,lac12756.5,lac56.14,lac2315.3,lac330.22,lac991.28,lac53.5,lac2488.2,lac192.34,lac16663.9,lac259.10,lac259.6,lac4473.3,lac1060.2,lac12756.2,lac8153.5,lac224.59,lac224.61,lac193.4,lac1284.12,lac1212.11,lac259.9,lac1010.22,lac6833.1,lac565.3,lac402.16,lac251.27,l…
GO:0046949	0.000411604	0.0263485	biological_process	fatty-acyl-CoA biosynthetic process	The chemical reactions and pathways resulting in the formation of a fatty-acyl-CoA, any derivative of coenzyme A in which the sulfhydryl group is in thiolester linkage with a fatty-acyl group.	lac14.54,lac949.5,lac949.8,lac6520.38,lac162107.6,lac162107.9,lac643.21,lac517.42
GO:0016616	0.000433713	0.0273728	molecular_function	oxidoreductase activity, acting on the CH-OH group of donors, NAD or NADP as acceptor	Catalysis of an oxidation-reduction (redox) reaction in which a CH-OH group acts as a hydrogen or electron donor and reduces NAD+ or NADP.	lac14.54,lac101.6,lac14.53,lac1082.24,lac949.5,lac193.21,lac1082.28,lac517.44,lac949.8,lac1082.23,lac8838.7,lac497.33,lac8838.4,lac991.55,lac991.80,lac517.59,lac193.20,lac517.42,lac160671.57,lac3947.9,lac354.26
GO:0015939	0.000443379	0.0275942	biological_process	pantothenate metabolic process	The chemical reactions and pathways involving pantothenate, the anion of pantothenic acid, the amide of beta-alanine and pantoic acid. It is a B complex vitamin that is a constituent of coenzyme A and is distributed ubiquitously in foods.	lac14.54,lac949.5,lac949.8,lac517.42
GO:0006066	0.000522588	0.0320783	biological_process	alcohol metabolic process	The chemical reactions and pathways involving alcohols, any of a class of compounds containing one or more hydroxyl groups attached to a saturated carbon atom.	lac65.10,lac1212.25,lac225.14,lac1082.24,lac741.22,lac1871.10,lac1117.5,lac1082.28,lac143.2,lac837.57,lac741.44,lac4892.4,lac497.7,lac41.22,lac308.4,lac260.10,lac8838.7,lac8838.4,lac741.13,lac22888.1,lac1709.28,lac1402.22,lac1066.6,lac1381.18,lac1871.11,lac354.26
GO:0008063	0.000548429	0.0332096	biological_process	Toll signaling pathway	A series of molecular signals initiated by the binding of an extracellular ligand to the receptor Toll on the surface of a target cell, and ending with regulation of a downstream cellular process, e.g. transcription.	lac2575.14,lac1369.2,lac198.10,lac1369.4,lac808.11,lac949.68,lac192.34,lac4473.3,lac1060.2,lac12756.2,lac727.10,lac1212.11,lac1010.22,lac727.35,lac68.38,lac192.39
GO:0006714	0.000556435	0.0332451	biological_process	sesquiterpenoid metabolic process	The chemical reactions and pathways involving sesquiterpenoid compounds, terpenoids with three isoprene units.	lac4025.25,lac41.22,lac8838.7,lac796.23,lac8838.4,lac4025.13,lac796.18
GO:0004316	0.000693771	0.0409051	molecular_function	3-oxoacyl-[acyl-carrier-protein] reductase (NADPH) activity	Catalysis of the reaction: (3R)-3-hydroxyacyl-[acyl-carrier protein] + NADP+ = 3-oxoacyl-[acyl-carrier protein] + NADPH + H+.	lac14.54,lac14.53,lac949.5,lac517.44,lac949.8,lac517.42
GO:0034754	0.000702589	0.040887	biological_process	cellular hormone metabolic process	The chemical reactions and pathways involving any hormone, naturally occurring substances secreted by specialized cells that affects the metabolism or behavior of other cells possessing functional receptors for the hormone, as carried out by individual cells.	lac65.10,lac1212.25,lac741.22,lac1117.5,lac837.57,lac4025.25,lac741.44,lac4892.4,lac1082.23,lac796.23,lac1284.25,lac162097.51,lac160671.57,lac4025.13,lac796.18
GO:0035338	0.000724917	0.0416456	biological_process	long-chain fatty-acyl-CoA biosynthetic process	The chemical reactions and pathways resulting in the formation of a long-chain fatty-acyl-CoA any derivative of coenzyme A in which the sulfhydryl group is in a thioester linkage with a long-chain fatty-acyl group. Long-chain fatty-acyl-CoAs have chain lengths of C13 or more.	lac14.54,lac949.5,lac949.8,lac643.21,lac517.42
GO:0007131	0.000760868	0.0431576	biological_process	reciprocal meiotic recombination	The cell cycle process in which double strand breaks are formed and repaired through a double Holliday junction intermediate. This results in the equal exchange of genetic material between non-sister chromatids in a pair of homologous chromosomes. These reciprocal recombinant products ensure the proper segregation of homologous chromosomes during meiosis I and create genetic diversity.	lac4025.29,lac1421.5,lac1082.8,lac492.13,lac1626.12,lac497.16,lac1944.2,lac8792.15
GO:0035825	0.000760868	0.0426181	biological_process	reciprocal DNA recombination	A DNA recombination process that results in the equal exchange of genetic material between the recombining DNA molecules.	lac4025.29,lac1421.5,lac1082.8,lac492.13,lac1626.12,lac497.16,lac1944.2,lac8792.15
GO:0042587	0.000785202	0.0434382	cellular_component	glycogen granule	Cytoplasmic bead-like structures of animal cells, visible by electron microscope. Each granule is a functional unit with the biosynthesis and catabolism of glycogen being catalyzed by enzymes bound to the granule surface.	lac14.54,lac949.5,lac949.8,lac517.42
GO:0035384	0.000865136	0.0472765	biological_process	thioester biosynthetic process	The chemical reactions and pathways resulting in the formation of a thioester, a compound of general formula RC(=O)SR' in which the linking oxygen in an ester is replaced by a sulfur atom. They are the product of esterification between a carboxylic acid and a thiol.	lac14.54,lac949.5,lac330.57,lac949.8,lac6520.38,lac162107.6,lac162107.9,lac643.21,lac517.42
GO:0071616	0.000865136	0.0467069	biological_process	acyl-CoA biosynthetic process	The chemical reactions and pathways resulting in the formation of acyl-CoA, any derivative of coenzyme A in which the sulfhydryl group is in thiolester linkage with an acyl group.	lac14.54,lac949.5,lac330.57,lac949.8,lac6520.38,lac162107.6,lac162107.9,lac643.21,lac517.42
GO:0016417	0.000884034	0.047159	molecular_function	S-acyltransferase activity	Catalysis of the transfer of an acyl group to a sulfur atom on the acceptor molecule.	lac14.54,lac14.53,lac949.5,lac517.44,lac949.8,lac6520.38,lac517.42
GO:0046693	0.000884034	0.0466042	biological_process	sperm storage	The retention of sperm by a female following mating.	lac65.10,lac1212.25,lac741.22,lac1871.10,lac1402.22,lac1066.6,lac1871.11
GO:0070402	0.000914824	0.0476666	molecular_function	NADPH binding	Interacting selectively and non-covalently with the reduced form, NADPH, of nicotinamide-adenine dinucleotide phosphate, a coenzyme involved in many redox and biosynthetic reactions.	lac14.54,lac949.5,lac193.21,lac949.8,lac193.20,lac517.42
GO:0046914	0.000950487	0.0489556	molecular_function	transition metal ion binding	Interacting selectively and non-covalently with a transition metal ions; a transition metal is an element whose atom has an incomplete d-subshell of extranuclear electrons, or which gives rise to a cation or cations with an incomplete d-subshell. Transition metals often have more than one valency state. Biologically relevant transition metals include vanadium, manganese, iron, copper, cobalt, nic…	lac41.21,lac14.54,lac671.1,lac114.4,lac704.7,lac101.6,lac558.12,lac2323.1,lac14.53,lac7165.8,lac234.13,lac9230.3,lac1457.1,lac949.5,lac79.25,lac919.5,lac114.3,lac8792.23,lac7165.5,lac272.39,lac473.18,lac217.28,lac2590.7,lac9.44,lac57.9,lac8792.25,lac5048.6,lac235.4,lac234.12,lac517.44,lac492.83,lac1642.13,lac558.9,lac938.1,lac3500.5,lac8166.5,lac949.8,lac7082.4,lac152.9,lac8792.10,lac1748.32,lac8…
GO:0010817	0.000978275	0.0498142	biological_process	regulation of hormone levels	Any process that modulates the levels of hormone within an organism or a tissue. A hormone is any substance formed in very small amounts in one specialized organ or group of cells and carried (sometimes in the bloodstream) to another organ or group of cells in the same organism, upon which it has a specific regulatory action.	lac65.10,lac1212.25,lac741.22,lac8792.23,lac1117.5,lac8792.25,lac837.57,lac4025.25,lac741.44,lac4892.4,lac1082.23,lac41.22,lac8838.7,lac796.23,lac8838.4,lac1284.25,lac162097.51,lac160671.57,lac4025.13,lac796.18
GO:0004855	0.00103237	0.0519781	molecular_function	xanthine oxidase activity	Catalysis of the reaction: xanthine + H2O + O2 = urate + hydrogen peroxide.	lac101.6,lac41.22,lac8838.7,lac8838.4,lac991.55
GO:0009698	0.00103237	0.0514006	biological_process	phenylpropanoid metabolic process	The chemical reactions and pathways involving aromatic derivatives of trans-cinnamic acid.	lac330.57,lac1149.3,lac3488.30,lac60.7,lac741.29
GO:0016727	0.00103237	0.0508357	molecular_function	oxidoreductase activity, acting on CH or CH2 groups, oxygen as acceptor	Catalysis of an oxidation-reduction (redox) reaction in which a CH2 group acts as a hydrogen or electron donor and reduces an oxygen molecule.	lac101.6,lac41.22,lac8838.7,lac8838.4,lac991.55
GO:0046692	0.00109671	0.0534168	biological_process	sperm competition	Any process that contributes to the success of sperm fertilization in multiply-mated females.	lac65.10,lac1212.25,lac741.22,lac1871.10,lac1402.22,lac1066.6,lac1871.11
GO:0007620	0.00110395	0.0531913	biological_process	copulation	The act of sexual union between male and female, involving the transfer of sperm.	lac65.10,lac1212.25,lac741.22,lac1871.10,lac146.6,lac1402.22,lac1066.6,lac1871.11
GO:0060170	0.00118646	0.056559	cellular_component	ciliary membrane	The portion of the plasma membrane surrounding a cilium.	lac62.72,lac586.74,lac233.14,lac143.3,lac62.27,lac162024.23
GO:0052689	0.00132804	0.0626416	molecular_function	carboxylic ester hydrolase activity	Catalysis of the hydrolysis of a carboxylic ester bond.	lac225.14,lac680.19,lac164.11,lac870.15,lac164.9,lac1785.2,lac164.12,lac4446.4,lac164.7,lac608.14,lac7921.2,lac15308.3,lac308.4,lac807.69,lac2627.10,lac805.15,lac680.18,lac761.24,lac129.2,lac225.13,lac41.31,lac1429.1,lac1909.3
GO:0007346	0.00142714	0.0666147	biological_process	regulation of mitotic cell cycle	Any process that modulates the rate or extent of progress through the mitotic cell cycle.	lac518.1,lac2590.9,lac114.4,lac9230.2,lac558.12,lac235.13,lac7165.8,lac174.15,lac2590.8,lac9230.3,lac229.7,lac558.7,lac4025.29,lac558.10,lac210.21,lac7406.1,lac9333.2,lac66.4,lac558.11,lac558.9,lac837.57,lac559.21,lac1307.40,lac66.118,lac7165.2,lac160753.1,lac5824.4,lac308.27,lac949.36,lac114.1,lac8792.15,lac549.20
GO:0007311	0.00143553	0.0663156	biological_process	maternal specification of dorsal/ventral axis, oocyte, germ-line encoded	Polarization of the oocyte along the dorsal-ventral axis, by a gene product encoded by cells of the germ line. An example of this is found in Drosophila melanogaster.	lac2575.14,lac198.10,lac808.11,lac949.68,lac192.34,lac4473.3,lac1060.2,lac12756.2,lac1212.11,lac1010.22,lac192.39
GO:0006720	0.0014809	0.0677133	biological_process	isoprenoid metabolic process	The chemical reactions and pathways involving isoprenoid compounds, isoprene (2-methylbuta-1,3-diene) or compounds containing or derived from linked isoprene (3-methyl-2-butenylene) residues.	lac4025.25,lac1082.23,lac41.22,lac8838.7,lac796.23,lac143.3,lac8838.4,lac767.11,lac162097.51,lac796.17,lac160671.57,lac4025.13,lac796.18,lac1381.18
GO:0044255	0.00153192	0.0693387	biological_process	cellular lipid metabolic process	The chemical reactions and pathways involving lipids, as carried out by individual cells.	lac14.54,lac90767.16,lac704.7,lac101.6,lac621.1,lac14.53,lac3140.12,lac225.14,lac1082.24,lac949.5,lac8792.23,lac330.57,lac724.4,lac1082.28,lac143.2,lac8792.25,lac517.44,lac949.8,lac4025.25,lac1082.23,lac41.22,lac308.4,lac66.118,lac807.69,lac8838.7,lac162107.6,lac796.23,lac66.68,lac807.74,lac1438.7,lac162107.9,lac143.3,lac9333.20,lac643.21,lac8838.4,lac2315.8,lac767.11,lac608.16,lac162097.51,lac22…
GO:0007320	0.00164123	0.0735434	biological_process	insemination	The introduction of semen or sperm into the genital tract of a female.	lac65.10,lac1212.25,lac741.22,lac1871.10,lac1402.22,lac1066.6,lac1871.11
GO:0035209	0.00183911	0.0815948	biological_process	pupal development	The process whose specific outcome is the progression of the pupa over time, from its formation to the mature structure. The pupa is a dormant life stage interposed between the larval and the adult stages in insects that undergo a complete metamorphosis.	lac65.10,lac1212.25,lac741.22,lac1871.10,lac580.35,lac1402.22,lac1066.6,lac1871.11
GO:0007155	0.00186007	0.0817156	biological_process	cell adhesion	The attachment of a cell, either to another cell or to an underlying substrate such as the extracellular matrix, via cell adhesion molecules.	lac518.1,lac2590.9,lac90767.16,lac114.4,lac9230.2,lac621.1,lac558.12,lac1369.2,lac2575.18,lac235.13,lac7165.8,lac174.15,lac2590.8,lac9230.3,lac229.7,lac558.7,lac558.10,lac210.21,lac1369.4,lac7406.1,lac4252.3,lac272.39,lac741.33,lac90767.18,lac570.14,lac9333.2,lac558.11,lac883.5,lac558.9,lac883.7,lac7921.2,lac272.26,lac1307.40,lac700.26,lac741.34,lac807.74,lac745.7,lac7165.2,lac160753.1,lac11834.1…
GO:0034464	0.00196117	0.0853205	cellular_component	BBSome	A protein complex that associates with the primary cilium and is involved in cilium biogenesis; consists of seven conserved proteins: BBS1, BBS2, BBS4, BBS5, BBS7, BBS8 and BBS9.	lac586.74,lac233.14,lac62.27,lac162024.23
GO:0036038	0.00196117	0.0845001	cellular_component	TCTN-B9D complex	A protein complex that is located at the ciliary transition zone and consists of tectonic proteins, B9 domain-containing proteins and other proteins. Acts as a barrier that prevents diffusion of transmembrane proteins between the cilia and plasma membranes. In mouse, members of the complex include TCTN1, TCTN2, B9D1, MKS1, CC2D2A and other proteins.	lac62.72,lac66.116,lac1881.11,lac613.34
GO:0071353	0.00196117	0.0836953	biological_process	cellular response to interleukin-4	Any process that results in a change in state or activity of a cell (in terms of movement, secretion, enzyme production, gene expression, etc.) as a result of an interleukin-4 stimulus.	lac14.54,lac949.5,lac949.8,lac517.42
GO:0006721	0.00200207	0.0846348	biological_process	terpenoid metabolic process	The chemical reactions and pathways involving terpenoids, any member of a class of compounds characterized by an isoprenoid chemical structure and including derivatives with various functional groups.	lac4025.25,lac1082.23,lac41.22,lac8838.7,lac796.23,lac143.3,lac8838.4,lac767.11,lac162097.51,lac160671.57,lac4025.13,lac796.18
GO:0022610	0.00200252	0.0838625	biological_process	biological adhesion	The attachment of a cell or organism to a substrate or other organism.	lac518.1,lac2590.9,lac90767.16,lac114.4,lac9230.2,lac621.1,lac558.12,lac1369.2,lac2575.18,lac235.13,lac7165.8,lac174.15,lac2590.8,lac9230.3,lac229.7,lac558.7,lac558.10,lac210.21,lac1369.4,lac7406.1,lac4252.3,lac272.39,lac741.33,lac90767.18,lac570.14,lac9333.2,lac558.11,lac883.5,lac558.9,lac883.7,lac7921.2,lac272.26,lac1307.40,lac700.26,lac741.34,lac807.74,lac745.7,lac7165.2,lac160753.1,lac11834.1…
GO:0005231	0.00200551	0.0832101	molecular_function	excitatory extracellular ligand-gated ion channel activity	Catalysis of the transmembrane transfer of an ion by a channel that opens when a specific extracellular excitatory ligand has been bound by the channel complex or one of its constituent parts. Excitatory ligands, such as acetylcholine or glutamate, open cation-selective channels.	lac919.13,lac8076.5,lac517.48,lac41.32,lac425.15,lac536.22,lac172.46,lac2799.6,lac544.29,lac4603.3
GO:0006575	0.00214448	0.0881597	biological_process	cellular modified amino acid metabolic process	The chemical reactions and pathways involving compounds derived from amino acids, organic acids containing one or more amino substituents.	lac14.54,lac856.30,lac949.5,lac919.5,lac1734.24,lac1082.14,lac1576.48,lac949.8,lac127.10,lac741.44,lac161998.20,lac161998.19,lac161967.4,lac517.42,lac89302.20
GO:1901615	0.00245276	0.0999165	biological_process	organic hydroxy compound metabolic process	The chemical reactions and pathways involving organic hydroxy compound.	lac65.10,lac1212.25,lac225.14,lac1082.24,lac741.22,lac1871.10,lac272.39,lac1117.5,lac1082.28,lac143.2,lac837.57,lac160870.3,lac741.44,lac4892.4,lac497.7,lac41.22,lac308.4,lac260.10,lac1060.2,lac8838.7,lac62.74,lac8838.4,lac741.13,lac22888.1,lac1709.28,lac1402.22,lac1010.22,lac1066.6,lac1381.18,lac1871.11,lac354.26
GO:0045455	0.00251302	0.101449	biological_process	ecdysteroid metabolic process	The chemical reactions and pathways involving ecdysteroids, a group of polyhydroxylated ketosteroids ubiquitous in insects and other arthropods, in which they initiate post-embryonic development, including the metamorphosis of immature forms and the development of the reproductive system and the maturation of oocytes in adult females.	lac65.10,lac1212.25,lac741.22,lac1117.5,lac837.57,lac741.44,lac4892.4,lac1284.25
GO:0008762	0.00253577	0.101453	molecular_function	UDP-N-acetylmuramate dehydrogenase activity	Catalysis of the reaction: UDP-N-acetylmuramate + NADP+ = UDP-N-acetyl-3-O-(1-carboxyvinyl)-D-glucosamine + NADPH + H+.	lac101.6,lac8838.7,lac8838.4,lac991.55,lac354.26
GO:0005576	0.00255375	0.101269	cellular_component	extracellular region	The space external to the outermost structure of a cell. For cells without external protective or external encapsulating structures this refers to space outside of the plasma membrane. This term covers the host cell environment outside an intracellular parasite.	lac866.14,lac14.54,lac33723.1,lac95.15,lac90767.16,lac2575.14,lac65.10,lac621.1,lac376.13,lac192.1,lac5.14,lac2575.18,lac4025.23,lac1586.12,lac234.13,lac1417.12,lac3140.12,lac1212.25,lac24471.4,lac225.14,lac741.22,lac1871.10,lac680.19,lac949.5,lac198.10,lac66.116,lac90767.15,lac79.25,lac272.39,lac162001.6,lac217.28,lac49.60,lac1117.5,lac808.10,lac192.12,lac3339.3,lac570.14,lac193.21,lac776.3,lac7…
GO:0044723	0.00279711	0.109946	biological_process	single-organism carbohydrate metabolic process	The chemical reactions and pathways involving carbohydrates, occurring within a single organism.	lac65.10,lac6079.1,lac1212.25,lac741.22,lac2.21,lac1871.10,lac727.15,lac3040.7,lac1149.3,lac807.73,lac724.19,lac235.4,lac1272.1,lac2.22,lac947.5,lac970.32,lac325.22,lac160671.66,lac3040.6,lac1322.4,lac807.74,lac3951.11,lac160671.53,lac1402.22,lac325.23,lac949.36,lac1066.6,lac3947.9,lac1381.18,lac4479.21,lac586.88,lac152.28,lac1871.11,lac1272.2
GO:0035869	0.00285813	0.111368	cellular_component	ciliary transition zone	A region of the cilium between the basal body and proximal segment that is characterized by Y-shaped assemblages that connect axonemal microtubules to the ciliary membrane. The ciliary transition zone appears to function as a gate that controls ciliary membrane composition.	lac62.72,lac66.116,lac1881.11,lac613.34
GO:0007229	0.00292833	0.113119	biological_process	integrin-mediated signaling pathway	A series of molecular signals initiated by the binding of extracellular ligand to an integrin on the surface of a target cell, and ending with regulation of a downstream cellular process, e.g. transcription.	lac741.33,lac659.7,lac741.34,lac608.16,lac66.12,lac1980.4
GO:0072330	0.00298498	0.114322	biological_process	monocarboxylic acid biosynthetic process	The chemical reactions and pathways resulting in the formation of monocarboxylic acids, any organic acid containing one carboxyl (-COOH) group.	lac14.54,lac704.7,lac14.53,lac949.5,lac8792.23,lac8792.25,lac517.44,lac949.8,lac41.22,lac8838.7,lac947.44,lac643.21,lac8838.4,lac2315.8,lac517.42
GO:0009055	0.00310771	0.118014	molecular_function	electron carrier activity	Any molecular entity that serves as an electron acceptor and electron donor in an electron transport chain. An electron transport chain is a process in which a series of electron carriers operate together to transfer electrons from donors to any of several different terminal electron acceptors to generate a transmembrane electrochemical gradient.	lac41.21,lac101.6,lac2323.1,lac3500.5,lac8166.5,lac41.22,lac357.21,lac8838.7,lac8838.4,lac991.55,lac517.26,lac162097.46,lac2315.8,lac947.38,lac8166.1,lac424.26
GO:0000710	0.00317647	0.119612	biological_process	meiotic mismatch repair	A system for the identification and correction of base-base mismatches, small insertion-deletion loops, and regions of heterology that are present in duplex DNA formed with strands from two recombining molecules. Correction of the mismatch can result in non-Mendelian segregation of alleles following meiosis.	lac497.16,lac1944.2,lac8792.15
GO:0006637	0.00323578	0.12083	biological_process	acyl-CoA metabolic process	The chemical reactions and pathways involving acyl-CoA, any derivative of coenzyme A in which the sulfhydryl group is in thiolester linkage with an acyl group.	lac14.54,lac949.5,lac330.57,lac949.8,lac6520.38,lac162107.6,lac162107.9,lac643.21,lac9333.17,lac517.42
GO:0016627	0.00323578	0.119831	molecular_function	oxidoreductase activity, acting on the CH-CH group of donors	Catalysis of an oxidation-reduction (redox) reaction in which a CH-CH group acts as a hydrogen or electron donor and reduces a hydrogen or electron acceptor.	lac14.54,lac14.53,lac949.5,lac517.44,lac949.8,lac991.80,lac1423.13,lac517.42,lac1381.18,lac354.26
GO:0035383	0.00323578	0.118849	biological_process	thioester metabolic process	The chemical reactions and pathways involving a thioester, a compound of general formula RC(=O)SR' in which the linking oxygen in an ester is replaced by a sulfur atom. They are the product of esterification between a carboxylic acid and a thiol.	lac14.54,lac949.5,lac330.57,lac949.8,lac6520.38,lac162107.6,lac162107.9,lac643.21,lac9333.17,lac517.42
GO:0006767	0.00334118	0.121722	biological_process	water-soluble vitamin metabolic process	The chemical reactions and pathways involving any of a diverse group of vitamins that are soluble in water.	lac14.54,lac949.5,lac919.5,lac949.8,lac517.42,lac3947.9,lac565.3
GO:0007586	0.00350585	0.126691	biological_process	digestion	The whole of the physical, chemical, and biochemical processes carried out by multicellular organisms to break down ingested nutrients into components that may be easily absorbed and directed into metabolism.	lac376.13,lac225.14,lac1868.5,lac152.9,lac152.12,lac224.59,lac129.9,lac565.3,lac1429.1,lac235.2,lac1785.1
GO:0004872	0.00394184	0.141307	molecular_function	receptor activity	Combining with an extracellular or intracellular messenger to initiate a change in cell activity.	lac95.15,lac90767.16,lac1369.2,lac330.2,lac1082.24,lac233.60,lac90767.15,lac1446.1,lac1369.4,lac741.33,lac4010.2,lac3488.33,lac1082.28,lac2488.5,lac174.40,lac143.2,lac741.23,lac992.30,lac991.71,lac919.13,lac8076.5,lac517.48,lac7921.2,lac834.14,lac41.32,lac1082.23,lac991.28,lac2488.2,lac425.15,lac536.22,lac2058.14,lac741.34,lac62.74,lac172.46,lac727.10,lac330.55,lac2799.6,lac1709.28,lac544.29,lac6…
GO:0007567	0.00400157	0.14231	biological_process	parturition	The reproductive process in which the parent is separated from its offspring either by giving birth to live young or by laying eggs.	lac1082.24,lac1082.28,lac1082.23,lac160671.57
GO:0070670	0.00400157	0.141189	biological_process	response to interleukin-4	Any process that results in a change in state or activity of a cell or an organism (in terms of movement, secretion, enzyme production, gene expression, etc.) as a result of an interleukin-4 stimulus.	lac14.54,lac949.5,lac949.8,lac517.42
GO:0097070	0.00400157	0.140086	biological_process	ductus arteriosus closure	The morphogenesis process in which the ductus arteriosus changes to no longer permit blood flow after birth. The ductus arteriosus is the shunt between the aorta and the pulmonary artery which allows blood to bypass the fetus' lungs.	lac1082.24,lac1082.28,lac1082.23,lac160671.57
GO:0019137	0.00416505	0.144679	molecular_function	thioglucosidase activity	Catalysis of the reaction: a thioglucoside + H2O = a thiol + a sugar.	lac129.23,lac129.22,lac2972.4,lac129.14,lac129.26
GO:0097367	0.00449928	0.155087	molecular_function	carbohydrate derivative binding	Interacting selectively and non-covalently with a carbohydrate derivative.	lac33723.1,lac90767.16,lac621.1,lac5.14,lac24471.4,lac90767.15,lac272.39,lac4496.3,lac727.47,lac700.26,lac1284.25,lac727.10,lac330.55,lac727.35,lac866.18,lac2754.16,lac883.6
GO:0005230	0.00450323	0.154038	molecular_function	extracellular ligand-gated ion channel activity	Catalysis of the transmembrane transfer of an ion by a channel that opens when a specific extracellular ligand has been bound by the channel complex or one of its constituent parts.	lac919.13,lac8076.5,lac517.48,lac41.32,lac425.15,lac536.22,lac172.46,lac2799.6,lac544.29,lac4603.3
GO:0046872	0.00501222	0.17015	molecular_function	metal ion binding	Interacting selectively and non-covalently with any metal ion.	lac866.14,lac41.21,lac518.1,lac14.54,lac95.15,lac2590.9,lac671.1,lac114.4,lac9230.2,lac704.7,lac4402.3,lac101.6,lac992.12,lac558.12,lac2323.1,lac235.13,lac14.53,lac7165.8,lac174.15,lac1586.12,lac234.13,lac114.2,lac2590.8,lac2627.15,lac4446.13,lac9230.3,lac549.23,lac1457.1,lac229.7,lac949.5,lac727.15,lac11834.6,lac558.7,lac1363.39,lac558.10,lac79.25,lac919.5,lac6865.12,lac114.3,lac741.7,lac210.21,…
GO:0019318	0.00510017	0.171834	biological_process	hexose metabolic process	The chemical reactions and pathways involving a hexose, any monosaccharide with a chain of six carbon atoms in the molecule.	lac65.10,lac1212.25,lac741.22,lac1871.10,lac727.15,lac235.4,lac970.32,lac160671.66,lac1322.4,lac3951.11,lac1402.22,lac949.36,lac1066.6,lac586.88,lac1871.11
GO:0046920	0.00521131	0.174268	molecular_function	alpha-(1->3)-fucosyltransferase activity	Catalysis of the transfer of an L-fucosyl group from GDP-beta-L-fucose to an acceptor molecule to form an alpha-(1->6) linkage.	lac1272.1,lac325.22,lac325.23,lac4479.21,lac1272.2
GO:0046271	0.00526217	0.174665	biological_process	phenylpropanoid catabolic process	The chemical reactions and pathways resulting in the breakdown of aromatic derivatives of trans-cinnamic acid.	lac1149.3,lac3488.30,lac60.7
GO:0004312	0.00531593	0.175152	molecular_function	fatty acid synthase activity	Catalysis of the reaction: acetyl-CoA + n malonyl-CoA + 2n NADPH + 2n H+ = long-chain fatty acid + n+1 CoA + n CO2 + 2n NADP+.	lac14.54,lac14.53,lac949.5,lac517.44,lac949.8,lac643.21,lac517.42
GO:0070011	0.00540609	0.176822	molecular_function	peptidase activity, acting on L-amino acid peptides	Catalysis of the hydrolysis of peptide bonds formed between L-amino acids.	lac2575.14,lac376.13,lac2575.18,lac330.2,lac198.10,lac79.25,lac49.60,lac80.5,lac808.10,lac3339.3,lac161868.1,lac808.11,lac186.22,lac992.45,lac2575.16,lac1363.9,lac1642.13,lac949.68,lac12756.5,lac56.14,lac152.9,lac8792.10,lac2315.3,lac330.22,lac991.28,lac53.5,lac2488.2,lac192.34,lac16663.9,lac259.10,lac152.12,lac259.6,lac4473.3,lac1060.2,lac12756.2,lac8153.5,lac224.59,lac224.61,lac193.4,lac1284.12…
GO:0004953	0.00542004	0.175994	molecular_function	icosanoid receptor activity	Combining with an icosanoid to initiate a change in cell activity.	lac1082.24,lac1082.28,lac1082.23,lac160671.57
GO:0004954	0.00542004	0.174728	molecular_function	prostanoid receptor activity	Combining with a prostanoid, any compound based on or derived from the prostanoate structure, to initiate a change in cell activity.	lac1082.24,lac1082.28,lac1082.23,lac160671.57
GO:0004955	0.00542004	0.17348	molecular_function	prostaglandin receptor activity	Combining with a prostaglandin (PG) to initiate a change in cell activity.	lac1082.24,lac1082.28,lac1082.23,lac160671.57
GO:0004957	0.00542004	0.17225	molecular_function	prostaglandin E receptor activity	Combining with prostaglandin E (PGE(2)) to initiate a change in cell activity.	lac1082.24,lac1082.28,lac1082.23,lac160671.57
GO:0040003	0.00548793	0.173179	biological_process	chitin-based cuticle development	Synthesis and deposition of a chitin-based noncellular, hardened, or membranous secretion from an epithelial sheet. An example of this process is found in Drosophila melanogaster.	lac866.14,lac65.10,lac1586.12,lac1212.25,lac741.22,lac1871.10,lac1082.14,lac323.4,lac837.57,lac222.11,lac3488.30,lac1402.22,lac1066.6,lac222.15,lac1871.11,lac2754.16,lac6520.4
GO:0005975	0.00549804	0.172285	biological_process	carbohydrate metabolic process	The chemical reactions and pathways involving carbohydrates, any of a group of organic compounds based of the general formula Cx(H2O)y. Includes the formation of carbohydrate derivatives by the addition of a carbohydrate residue to another molecule.	lac65.10,lac6079.1,lac4025.23,lac1212.25,lac24471.4,lac741.22,lac2.21,lac1871.10,lac727.15,lac3040.7,lac1149.3,lac807.73,lac724.19,lac235.4,lac1272.1,lac129.23,lac2.22,lac947.5,lac18722.1,lac970.32,lac325.22,lac160671.66,lac3040.6,lac260.10,lac1322.4,lac807.74,lac3951.11,lac129.9,lac741.13,lac22888.1,lac160671.53,lac1402.22,lac325.23,lac949.36,lac1066.6,lac3947.9,lac1381.18,lac129.22,lac4479.21,l…
GO:0016747	0.00562462	0.175027	molecular_function	transferase activity, transferring acyl groups other than amino-acyl groups	Catalysis of the transfer of an acyl group, other than amino-acyl, from one compound (donor) to another (acceptor).	lac14.54,lac3441.10,lac14.53,lac3140.12,lac949.5,lac1116.4,lac517.44,lac949.8,lac6520.38,lac3140.4,lac308.4,lac162107.6,lac66.68,lac1362.9,lac1362.6,lac162107.9,lac643.21,lac1267.2,lac517.42,lac801.3,lac5.18,lac3140.1,lac12756.7
GO:0042180	0.0057096	0.176446	biological_process	cellular ketone metabolic process	The chemical reactions and pathways involving any of a class of organic compounds that contain the carbonyl group, CO, and in which the carbonyl group is bonded only to carbon atoms, as carried out by individual cells. The general formula for a ketone is RCOR, where R and R are alkyl or aryl groups.	lac65.10,lac1212.25,lac741.22,lac1117.5,lac193.21,lac837.57,lac741.44,lac4892.4,lac1284.25,lac193.20,lac89302.20
GO:0007160	0.00575768	0.176713	biological_process	cell-matrix adhesion	The binding of a cell to the extracellular matrix via adhesion molecules.	lac90767.16,lac621.1,lac4252.3,lac741.33,lac883.7,lac741.34,lac66.12,lac1980.4,lac1533.26
GO:0051726	0.00605547	0.184589	biological_process	regulation of cell cycle	Any process that modulates the rate or extent of progression through the cell cycle.	lac518.1,lac2590.9,lac114.4,lac9230.2,lac704.7,lac558.12,lac235.13,lac7165.8,lac174.15,lac2304.9,lac2590.8,lac62.72,lac1082.24,lac9230.3,lac229.7,lac558.7,lac4025.29,lac558.10,lac210.21,lac7406.1,lac9333.2,lac1082.28,lac66.4,lac558.11,lac380.60,lac558.9,lac837.57,lac559.21,lac1082.23,lac1307.40,lac66.118,lac1484.2,lac1190.21,lac7165.2,lac160753.1,lac5824.4,lac308.27,lac57.4,lac949.36,lac114.1,lac…
GO:0031436	0.00610733	0.184912	cellular_component	BRCA1-BARD1 complex	A heterodimeric complex comprising BRCA1 and BARD1, which possesses ubiquitin ligase activity and is involved in genome maintenance, possibly by functioning in surveillance for DNA damage.	lac704.7,lac160870.8
GO:0036090	0.00610733	0.183671	biological_process	cleavage furrow ingression	Advancement of the cleavage furrow from the outside of the cell inward towards the center of the cell. The cleavage furrow acts as a 'purse string' which draws tight to separate daughter cells during cytokinesis and partition the cytoplasm between the two daughter cells. The furrow ingresses until a cytoplasmic bridge is formed.	lac1154.2,lac1732.5
GO:2000574	0.00610733	0.182446	biological_process	regulation of microtubule motor activity	Any process that modulates the frequency, rate or extent of microtubule motor activity.	lac85.21,lac85.22
GO:0008300	0.00643106	0.190845	biological_process	isoprenoid catabolic process	The chemical reactions and pathways resulting in the breakdown of any isoprenoid compound, isoprene (2-methylbuta-1,3-diene) or compounds containing or derived from linked isoprene (3-methyl-2-butenylene) residues.	lac4025.25,lac796.23,lac4025.13,lac796.18,lac1381.18
GO:0008305	0.00714019	0.210495	cellular_component	integrin complex	A protein complex that is composed of one alpha subunit and one beta subunit, both of which are members of the integrin superfamily of cell adhesion receptors; the complex spans the plasma membrane and binds to extracellular matrix ligands, cell-surface ligands, and soluble ligands.	lac741.33,lac741.34,lac66.12,lac1980.4
GO:0016404	0.00714019	0.209119	molecular_function	15-hydroxyprostaglandin dehydrogenase (NAD+) activity	Catalysis of the reaction: (5Z,13E)-(15S)-11-alpha,15-dihydroxy-9-oxoprost-13-enoate + NAD+ = (5Z,13E)-11-alpha-hydroxy-9,15-dioxoprost-13-enoate + NADH + H+.	lac1082.24,lac1082.28,lac1082.23,lac160671.57
GO:0070493	0.00714019	0.207761	biological_process	thrombin receptor signaling pathway	The series of molecular signals generated as a consequence of a thrombin receptor binding to one of its physiological ligands.	lac1082.24,lac1082.28,lac1082.23,lac160671.57
GO:0016042	0.00752824	0.217639	biological_process	lipid catabolic process	The chemical reactions and pathways resulting in the breakdown of lipids, compounds soluble in an organic solvent but not, or sparingly, in an aqueous solvent.	lac3140.12,lac225.14,lac330.57,lac724.4,lac1785.2,lac15308.3,lac4025.25,lac834.14,lac308.4,lac807.69,lac805.15,lac796.23,lac66.68,lac497.33,lac1423.13,lac796.17,lac225.13,lac4025.13,lac796.18,lac1381.18,lac41.31,lac1429.1,lac1909.3,lac1785.1
GO:0019432	0.00783816	0.225146	biological_process	triglyceride biosynthetic process	The chemical reactions and pathways resulting in the formation of a triglyceride, any triester of glycerol.	lac14.54,lac949.5,lac949.8,lac643.21,lac517.42
GO:0004031	0.00801192	0.228672	molecular_function	aldehyde oxidase activity	Catalysis of the reaction: an aldehyde + H2O + O2 = a carboxylic acid + hydrogen peroxide.	lac41.22,lac8838.7,lac8838.4
GO:0009687	0.00801192	0.227224	biological_process	abscisic acid metabolic process	The chemical reactions and pathways involving abscisic acid, 5-(1-hydroxy-2,6,6,trimethyl-4-oxocyclohex-2-en-1-y1)-3-methylpenta-2,4-dienoic acid.	lac41.22,lac8838.7,lac8838.4
GO:0009688	0.00801192	0.225795	biological_process	abscisic acid biosynthetic process	The chemical reactions and pathways resulting in the formation of abscisic acid, 5-(1-hydroxy-2,6,6,trimethyl-4-oxocyclohex-2-en-1-y1)-3-methylpenta-2,4-dienoic acid.	lac41.22,lac8838.7,lac8838.4
GO:0009850	0.00801192	0.224384	biological_process	auxin metabolic process	The chemical reactions and pathways involving auxins, a group of plant hormones that regulate aspects of plant growth.	lac41.22,lac8838.7,lac8838.4
GO:0009851	0.00801192	0.22299	biological_process	auxin biosynthetic process	The chemical reactions and pathways resulting in the formation of auxins, plant hormones that regulate aspects of plant growth.	lac41.22,lac8838.7,lac8838.4
GO:0018488	0.00801192	0.221614	molecular_function	aryl-aldehyde oxidase activity	Catalysis of the reaction: an aromatic aldehyde + O2 + H2O = an aromatic acid + hydrogen peroxide.	lac41.22,lac8838.7,lac8838.4
GO:0032300	0.00801192	0.220254	cellular_component	mismatch repair complex	Any complex formed of proteins that act in mismatch repair.	lac1421.5,lac497.16,lac1944.2
GO:0043288	0.00801192	0.218911	biological_process	apocarotenoid metabolic process	The chemical reactions and pathways involving apocarotenoids, a class of compounds derived from the oxidative cleavage of carotenoids, many of which are biologically important e.g. retinal and abscisic acid.	lac41.22,lac8838.7,lac8838.4
GO:0043289	0.00801192	0.217584	biological_process	apocarotenoid biosynthetic process	The chemical reactions and pathways resulting in the formation of apocarotenoids by the oxidative cleavage of carotenoids. Many apocarotenoids are biologically important e.g. retinal and abscisic acid.	lac41.22,lac8838.7,lac8838.4
GO:0050302	0.00801192	0.216274	molecular_function	indole-3-acetaldehyde oxidase activity	Catalysis of the reaction: (indol-3-yl)acetaldehyde + H(2)O + O(2) = (indol-3-yl)acetate + H(2)O(2) + H(+).	lac41.22,lac8838.7,lac8838.4
GO:0044441	0.00815873	0.218918	cellular_component	ciliary part	Any constituent part of a cilium, a specialized eukaryotic organelle that consists of a filiform extrusion of the cell surface. Each cilium is bounded by an extrusion of the cytoplasmic (plasma) membrane, and contains a regular longitudinal array of microtubules, anchored basally in a centriole.	lac62.72,lac66.116,lac586.74,lac1881.11,lac233.14,lac357.20,lac497.7,lac143.3,lac62.27,lac162024.23,lac613.34
GO:0008233	0.00817697	0.218101	molecular_function	peptidase activity	Catalysis of the hydrolysis of a peptide bond. A peptide bond is a covalent bond formed when the carbon atom from the carboxyl group of one amino acid shares electrons with the nitrogen atom from the amino group of a second amino acid.	lac2575.14,lac376.13,lac2575.18,lac330.2,lac198.10,lac79.25,lac49.60,lac80.5,lac808.10,lac3339.3,lac161868.1,lac808.11,lac186.22,lac992.45,lac2575.16,lac1363.9,lac1642.13,lac949.68,lac12756.5,lac56.14,lac152.9,lac8792.10,lac2315.3,lac330.22,lac991.28,lac53.5,lac2488.2,lac192.34,lac16663.9,lac259.10,lac152.12,lac259.6,lac4473.3,lac1060.2,lac12756.2,lac8153.5,lac224.59,lac224.61,lac193.4,lac1284.12…
GO:0043169	0.00832602	0.220763	molecular_function	cation binding	Interacting selectively and non-covalently with cations, charged atoms or groups of atoms with a net positive charge.	lac866.14,lac41.21,lac518.1,lac14.54,lac95.15,lac2590.9,lac671.1,lac114.4,lac9230.2,lac704.7,lac4402.3,lac101.6,lac992.12,lac558.12,lac2323.1,lac235.13,lac14.53,lac7165.8,lac174.15,lac1586.12,lac234.13,lac114.2,lac2590.8,lac2627.15,lac4446.13,lac9230.3,lac549.23,lac1457.1,lac229.7,lac949.5,lac727.15,lac11834.6,lac558.7,lac1363.39,lac558.10,lac79.25,lac919.5,lac6865.12,lac114.3,lac741.7,lac210.21,…
GO:0003674	0.00835414	0.220205	molecular_function	molecular_function	Elemental activities, such as catalysis or binding, describing the actions of a gene product at the molecular level. A given gene product may exhibit one or more molecular functions.	lac2152.27,lac866.14,lac41.21,lac1586.10,lac518.1,lac14.54,lac33723.1,lac95.15,lac2590.9,lac3441.10,lac4511.8,lac671.1,lac289.33,lac5129.5,lac90767.16,lac114.4,lac2575.14,lac9230.2,lac704.7,lac4402.3,lac65.10,lac101.6,lac621.1,lac1065.9,lac992.12,lac6079.4,lac558.12,lac376.13,lac2323.1,lac192.1,lac6079.3,lac1369.2,lac5.14,lac6079.1,lac741.38,lac2575.18,lac4025.23,lac193.19,lac259.2,lac330.2,lac23…
GO:0016705	0.00837098	0.219359	molecular_function	oxidoreductase activity, acting on paired donors, with incorporation or reduction of molecular oxygen	Catalysis of an oxidation-reduction (redox) reaction in which hydrogen or electrons are transferred from each of two donors, and molecular oxygen is reduced or incorporated into a donor.	lac2323.1,lac919.5,lac8792.23,lac8792.25,lac3500.5,lac8166.5,lac162097.4,lac357.21,lac224.9,lac161998.20,lac161998.19,lac1732.5,lac517.26,lac162097.46,lac2315.8,lac947.38,lac796.17,lac8166.1,lac424.26
GO:0051537	0.00840921	0.21908	molecular_function	2 iron, 2 sulfur cluster binding	Interacting selectively and non-covalently with a 2 iron, 2 sulfur (2Fe-2S) cluster; this cluster consists of two iron atoms, with two inorganic sulfur atoms found between the irons and acting as bridging ligands.	lac41.21,lac101.6,lac41.22,lac8838.7,lac8838.4,lac991.55
GO:0016053	0.00891368	0.23088	biological_process	organic acid biosynthetic process	The chemical reactions and pathways resulting in the formation of organic acids, any acidic compound containing carbon in covalent linkage.	lac14.54,lac704.7,lac14.53,lac949.5,lac919.5,lac8792.23,lac8792.25,lac517.44,lac949.8,lac741.44,lac393.47,lac41.22,lac8838.7,lac947.44,lac886.22,lac643.21,lac8838.4,lac2315.8,lac161967.4,lac517.42,lac3947.9
GO:0046394	0.00891368	0.229553	biological_process	carboxylic acid biosynthetic process	The chemical reactions and pathways resulting in the formation of carboxylic acids, any organic acid containing one or more carboxyl (-COOH) groups.	lac14.54,lac704.7,lac14.53,lac949.5,lac919.5,lac8792.23,lac8792.25,lac517.44,lac949.8,lac741.44,lac393.47,lac41.22,lac8838.7,lac947.44,lac886.22,lac643.21,lac8838.4,lac2315.8,lac161967.4,lac517.42,lac3947.9
GO:0005539	0.00897903	0.229914	molecular_function	glycosaminoglycan binding	Interacting selectively and non-covalently with any glycan (polysaccharide) containing a substantial proportion of aminomonosaccharide residues.	lac90767.16,lac621.1,lac90767.15,lac727.47,lac700.26,lac1284.25,lac727.10,lac330.55,lac727.35,lac883.6
GO:0004022	0.00918646	0.233889	molecular_function	alcohol dehydrogenase (NAD) activity	Catalysis of the reaction: an alcohol + NAD+ = an aldehyde or ketone + NADH + H+.	lac1082.24,lac1082.28,lac1082.23,lac160671.57
GO:0008417	0.00944603	0.239139	molecular_function	fucosyltransferase activity	Catalysis of the transfer of a fucosyl group to an acceptor molecule, typically another carbohydrate or a lipid.	lac1272.1,lac325.22,lac325.23,lac4479.21,lac1272.2
GO:0042600	0.00944603	0.237796	cellular_component	chorion	A protective, noncellular membrane that surrounds the eggs of various animals including insects and fish.	lac192.1,lac234.13,lac207.3,lac234.12,lac805.25
GO:0006805	0.00976642	0.244488	biological_process	xenobiotic metabolic process	The chemical reactions and pathways involving a xenobiotic compound, a compound foreign to living organisms. Used of chemical compounds, e.g. a xenobiotic chemical, such as a pesticide.	lac1149.3,lac2473.3,lac947.5,lac13138.3,lac161967.4,lac2172.6
GO:0071466	0.00976642	0.24313	biological_process	cellular response to xenobiotic stimulus	Any process that results in a change in state or activity of a cell (in terms of movement, secretion, enzyme production, gene expression, etc.) as a result of a xenobiotic compound stimulus. Xenobiotic compounds are compounds foreign to living organisms.	lac1149.3,lac2473.3,lac947.5,lac13138.3,lac161967.4,lac2172.6

## Sheet: S5D
Table S5D. Enriched GO terms associated with Papilio glaucus proteins (excluding disordered regions) that are significantly enriched in mutations
GO term	P-value	Q-value	Category	Annotation	Explanation	Relavant SNP-enriched proteins
GO:0003824	4.33098e-10	1.57734e-06	molecular_function	catalytic activity	Catalysis of a biochemical reaction at physiological temperatures. In biologically catalyzed reactions, the reactants are known as substrates, and the catalysts are naturally occurring macromolecular substances known as enzymes. Enzymes possess specific binding sites for substrates, and are usually composed wholly or largely of protein, but RNA that has catalytic activity (ribozyme) is often also…	pgl369.4,pgl4348.6,pgl15829.1,pgl21010.1,pgl3446.2,pgl605.2,pgl3340.10,pgl4169.7,pgl4197.9,pgl814.22,pgl473.2,pgl18725.1,pgl14675.1,pgl10381.8,pgl3062.1,pgl15880.1,pgl805.4,pgl337.7,pgl442.21,pgl4473.3,pgl16814.2,pgl4028.7,pgl3013.2,pgl369.3,pgl11693.7,pgl1857.2,pgl2593.7,pgl854.4,pgl686.9,pgl5880.4,pgl12517.1,pgl996.8,pgl40.8,pgl1947.6,pgl6164.6,pgl9470.1,pgl176.5,pgl3448.5,pgl3194.16,pgl979.17,…
GO:0016614	7.34448e-08	0.000133743	molecular_function	oxidoreductase activity, acting on CH-OH group of donors	Catalysis of an oxidation-reduction (redox) reaction in which a CH-OH group act as a hydrogen or electron donor and reduces a hydrogen or electron acceptor.	pgl369.4,pgl15829.1,pgl18725.1,pgl805.4,pgl369.3,pgl13614.1,pgl5777.2,pgl369.2,pgl1692.1,pgl5296.1,pgl805.3,pgl415.6,pgl26742.3,pgl686.6,pgl6740.1,pgl1381.3,pgl11692.4,pgl663.10,pgl2882.1,pgl2944.11,pgl507.28,pgl2744.2,pgl1381.2,pgl485.6,pgl19096.1,pgl7856.1,pgl1447.14,pgl14191.1,pgl6728.1,pgl238.15,pgl5777.3,pgl1857.20,pgl481.2,pgl2707.10,pgl221.19
GO:0004316	4.51078e-07	0.000547608	molecular_function	3-oxoacyl-[acyl-carrier-protein] reductase (NADPH) activity	Catalysis of the reaction: (3R)-3-hydroxyacyl-[acyl-carrier protein] + NADP+ = 3-oxoacyl-[acyl-carrier protein] + NADPH + H+.	pgl18725.1,pgl805.4,pgl13614.1,pgl5296.1,pgl805.3,pgl6740.1,pgl7856.1,pgl14191.1,pgl238.15
GO:0004313	1.63171e-06	0.00148567	molecular_function	[acyl-carrier-protein] S-acetyltransferase activity	Catalysis of the reaction: acetyl-CoA + [acyl-carrier protein] = CoA + acetyl-[acyl-carrier protein].	pgl18725.1,pgl805.4,pgl13614.1,pgl5296.1,pgl805.3,pgl6740.1,pgl7856.1,pgl14191.1
GO:0004317	1.63171e-06	0.00118854	molecular_function	3-hydroxypalmitoyl-[acyl-carrier-protein] dehydratase activity	Catalysis of the reaction: (3R)-3-hydroxypalmitoyl-[acyl-carrier protein] = 2-hexadecenoyl-[acyl-carrier protein] + H2O.	pgl18725.1,pgl805.4,pgl13614.1,pgl5296.1,pgl805.3,pgl6740.1,pgl7856.1,pgl14191.1
GO:0004319	1.63171e-06	0.000990447	molecular_function	enoyl-[acyl-carrier-protein] reductase (NADPH, B-specific) activity	Catalysis of the reaction: acyl-[acyl-carrier protein] + NADP+ = trans-2,3-dehydroacyl-[acyl-carrier protein] + NADPH + H+.	pgl18725.1,pgl805.4,pgl13614.1,pgl5296.1,pgl805.3,pgl6740.1,pgl7856.1,pgl14191.1
GO:0004320	1.63171e-06	0.000848955	molecular_function	oleoyl-[acyl-carrier-protein] hydrolase activity	Catalysis of the reaction: oleoyl-[acyl-carrier protein] + H2O = [acyl-carrier protein] + oleate.	pgl18725.1,pgl805.4,pgl13614.1,pgl5296.1,pgl805.3,pgl6740.1,pgl7856.1,pgl14191.1
GO:0016295	1.63171e-06	0.000742835	molecular_function	myristoyl-[acyl-carrier-protein] hydrolase activity	Catalysis of the reaction: myristoyl-[acyl-carrier protein] + H2O = [acyl-carrier protein] + myristate.	pgl18725.1,pgl805.4,pgl13614.1,pgl5296.1,pgl805.3,pgl6740.1,pgl7856.1,pgl14191.1
GO:0016296	1.63171e-06	0.000660298	molecular_function	palmitoyl-[acyl-carrier-protein] hydrolase activity	Catalysis of the reaction: palmitoyl-[acyl-carrier protein] + H2O = [acyl-carrier protein] + palmitate.	pgl18725.1,pgl805.4,pgl13614.1,pgl5296.1,pgl805.3,pgl6740.1,pgl7856.1,pgl14191.1
GO:0016297	1.63171e-06	0.000594268	molecular_function	acyl-[acyl-carrier-protein] hydrolase activity	Catalysis of the reaction: acyl-[acyl-carrier protein] + H2O = [acyl-carrier protein] + a fatty acid.	pgl18725.1,pgl805.4,pgl13614.1,pgl5296.1,pgl805.3,pgl6740.1,pgl7856.1,pgl14191.1
GO:0019171	1.63171e-06	0.000540244	molecular_function	3-hydroxyacyl-[acyl-carrier-protein] dehydratase activity	Catalysis of the reaction: a (3R)-3-hydroxyacyl-[acyl-carrier protein] = H2O + a trans-delta2-enoyl-acyl-[acyl-carrier protein].	pgl18725.1,pgl805.4,pgl13614.1,pgl5296.1,pgl805.3,pgl6740.1,pgl7856.1,pgl14191.1
GO:0004312	1.82253e-06	0.000553137	molecular_function	fatty acid synthase activity	Catalysis of the reaction: acetyl-CoA + n malonyl-CoA + 2n NADPH + 2n H+ = long-chain fatty acid + n+1 CoA + n CO2 + 2n NADP+.	pgl18725.1,pgl805.4,pgl73246.2,pgl13614.1,pgl4412.5,pgl5296.1,pgl805.3,pgl6740.1,pgl4663.1,pgl7856.1,pgl4412.2,pgl14191.1,pgl238.15
GO:0004314	2.80207e-06	0.00078501	molecular_function	[acyl-carrier-protein] S-malonyltransferase activity	Catalysis of the reaction: malonyl-CoA + [acyl-carrier protein] = CoA + malonyl-[acyl-carrier protein].	pgl18725.1,pgl805.4,pgl13614.1,pgl5296.1,pgl805.3,pgl6740.1,pgl7856.1,pgl14191.1
GO:0004315	2.80207e-06	0.000728938	molecular_function	3-oxoacyl-[acyl-carrier-protein] synthase activity	Catalysis of the reaction: acyl-[acyl-carrier protein] + malonyl-[acyl-carrier protein] = 3-oxoacyl-[acyl-carrier protein] + CO2 + [acyl-carrier protein].	pgl18725.1,pgl805.4,pgl13614.1,pgl5296.1,pgl805.3,pgl6740.1,pgl7856.1,pgl14191.1
GO:0016418	2.80207e-06	0.000680342	molecular_function	S-acetyltransferase activity	Catalysis of the transfer of an acetyl group to a sulfur atom on the acceptor molecule.	pgl18725.1,pgl805.4,pgl13614.1,pgl5296.1,pgl805.3,pgl6740.1,pgl7856.1,pgl14191.1
GO:0016419	2.80207e-06	0.000637821	molecular_function	S-malonyltransferase activity	Catalysis of the transfer of a malonyl group to a sulfur atom on the acceptor molecule.	pgl18725.1,pgl805.4,pgl13614.1,pgl5296.1,pgl805.3,pgl6740.1,pgl7856.1,pgl14191.1
GO:0016420	2.80207e-06	0.000600302	molecular_function	malonyltransferase activity	Catalysis of the transfer of a malonyl (HOOC-CH2-CO-) group to an acceptor molecule.	pgl18725.1,pgl805.4,pgl13614.1,pgl5296.1,pgl805.3,pgl6740.1,pgl7856.1,pgl14191.1
GO:0016491	4.78886e-06	0.000968947	molecular_function	oxidoreductase activity	Catalysis of an oxidation-reduction (redox) reaction, a reversible chemical reaction in which the oxidation state of an atom or atoms within a molecule is altered. One substrate acts as a hydrogen or electron donor and becomes oxidized, while the other acts as hydrogen or electron acceptor and becomes reduced.	pgl369.4,pgl15829.1,pgl21010.1,pgl473.2,pgl18725.1,pgl805.4,pgl369.3,pgl11693.7,pgl979.17,pgl13614.1,pgl12426.1,pgl5777.2,pgl230.7,pgl231.13,pgl6614.2,pgl4677.1,pgl1100.1,pgl369.2,pgl1692.1,pgl74.2,pgl415.1,pgl5296.1,pgl119.2,pgl805.3,pgl6301.1,pgl415.6,pgl26742.3,pgl1466.6,pgl348.7,pgl2308.11,pgl10697.21,pgl686.6,pgl6740.1,pgl50114.1,pgl1381.3,pgl11692.4,pgl663.10,pgl7600.2,pgl2882.1,pgl601.6,pg…
GO:0034754	5.196e-06	0.000995991	biological_process	cellular hormone metabolic process	The chemical reactions and pathways involving any hormone, naturally occurring substances secreted by specialized cells that affects the metabolism or behavior of other cells possessing functional receptors for the hormone, as carried out by individual cells.	pgl369.4,pgl15829.1,pgl369.2,pgl1692.1,pgl6301.1,pgl415.6,pgl3135.4,pgl686.6,pgl4510.8,pgl11692.4,pgl2882.1,pgl3135.8,pgl4422.1,pgl3135.7,pgl1447.14,pgl5322.4,pgl221.19,pgl231.43
GO:0047117	5.89352e-06	0.00107321	molecular_function	enoyl-[acyl-carrier-protein] reductase (NADPH, A-specific) activity	Catalysis of the reaction: acyl-[acyl-carrier protein] + NADP+ = trans-D2-enoyl-[acyl-carrier protein] + NADPH + H+.	pgl18725.1,pgl805.4,pgl5296.1,pgl805.3,pgl6740.1,pgl7856.1,pgl14191.1
GO:0047451	5.89352e-06	0.00102211	molecular_function	3-hydroxyoctanoyl-[acyl-carrier-protein] dehydratase activity	Catalysis of the reaction: (3R)-3-hydroxyoctanoyl-[acyl-carrier protein] = H2O + 2-octenoyl-[acyl-carrier protein].	pgl18725.1,pgl805.4,pgl5296.1,pgl805.3,pgl6740.1,pgl7856.1,pgl14191.1
GO:0010817	6.51671e-06	0.00107881	biological_process	regulation of hormone levels	Any process that modulates the levels of hormone within an organism or a tissue. A hormone is any substance formed in very small amounts in one specialized organ or group of cells and carried (sometimes in the bloodstream) to another organ or group of cells in the same organism, upon which it has a specific regulatory action.	pgl369.4,pgl15829.1,pgl1100.1,pgl369.2,pgl1692.1,pgl6301.1,pgl415.6,pgl3135.4,pgl686.6,pgl4510.8,pgl11692.4,pgl2882.1,pgl2744.2,pgl3135.8,pgl4422.1,pgl3135.7,pgl1447.14,pgl15971.4,pgl5322.4,pgl1770.3,pgl221.19,pgl231.43
GO:0006629	7.84158e-06	0.0012417	biological_process	lipid metabolic process	The chemical reactions and pathways involving lipids, compounds soluble in an organic solvent but not, or sparingly, in an aqueous solvent. Includes fatty acids; neutral fats, other fatty-acid esters, and soaps; long-chain (fatty) alcohols and waxes; sphingoids and other long-chain bases; glycolipids, phospholipids and sphingolipids; and carotenes, polyprenols, sterols, terpenes and other isopren…	pgl369.4,pgl15829.1,pgl18725.1,pgl15880.1,pgl805.4,pgl11693.7,pgl686.9,pgl5880.4,pgl73246.2,pgl1727.4,pgl1555.6,pgl869.23,pgl4412.5,pgl1349.2,pgl369.2,pgl1692.1,pgl415.1,pgl5296.1,pgl1468.19,pgl805.3,pgl6301.1,pgl415.6,pgl3135.4,pgl1468.16,pgl1466.6,pgl3013.1,pgl2308.11,pgl10697.21,pgl686.6,pgl6740.1,pgl4510.8,pgl3147.1,pgl11692.4,pgl2882.1,pgl41.7,pgl9470.2,pgl5880.5,pgl2744.2,pgl4663.1,pgl1265.…
GO:0006721	1.58839e-05	0.00241038	biological_process	terpenoid metabolic process	The chemical reactions and pathways involving terpenoids, any member of a class of compounds characterized by an isoprenoid chemical structure and including derivatives with various functional groups.	pgl369.4,pgl369.2,pgl6301.1,pgl3135.4,pgl4510.8,pgl2744.2,pgl3135.8,pgl4422.1,pgl3135.7,pgl2898.1,pgl1447.14,pgl3843.1,pgl481.2,pgl221.19
GO:0016628	1.93047e-05	0.00281231	molecular_function	oxidoreductase activity, acting on the CH-CH group of donors, NAD or NADP as acceptor	Catalysis of an oxidation-reduction (redox) reaction in which a CH-CH group acts as a hydrogen or electron donor and reduces NAD or NADP.	pgl18725.1,pgl805.4,pgl13614.1,pgl5296.1,pgl805.3,pgl6740.1,pgl7856.1,pgl14191.1,pgl1857.20
GO:0042445	2.17894e-05	0.00305219	biological_process	hormone metabolic process	The chemical reactions and pathways involving any hormone, naturally occurring substances secreted by specialized cells that affects the metabolism or behavior of other cells possessing functional receptors for the hormone.	pgl369.4,pgl15829.1,pgl369.2,pgl1692.1,pgl6301.1,pgl415.6,pgl3135.4,pgl686.6,pgl4510.8,pgl11692.4,pgl2882.1,pgl2744.2,pgl3135.8,pgl4422.1,pgl3135.7,pgl1447.14,pgl5322.4,pgl1770.3,pgl221.19,pgl231.43
GO:0052689	3.15523e-05	0.00425605	molecular_function	carboxylic ester hydrolase activity	Catalysis of the hydrolysis of a carboxylic ester bond.	pgl605.2,pgl3340.10,pgl5880.4,pgl996.8,pgl40.8,pgl6164.6,pgl346.3,pgl1468.19,pgl7766.5,pgl1468.16,pgl25081.7,pgl1363.10,pgl3147.1,pgl1596.9,pgl605.1,pgl5880.5,pgl1544.1,pgl24635.5,pgl5163.15,pgl1468.20,pgl480.15,pgl856.5,pgl1349.1,pgl5541.4,pgl2633.10,pgl5145.7
GO:0016787	4.70474e-05	0.00611952	molecular_function	hydrolase activity	Catalysis of the hydrolysis of various bonds, e.g. C-O, C-N, C-C, phosphoric anhydride bonds, etc. Hydrolase is the systematic name for any enzyme of EC class 3.	pgl4348.6,pgl605.2,pgl3340.10,pgl4197.9,pgl814.22,pgl18725.1,pgl10381.8,pgl15880.1,pgl805.4,pgl442.21,pgl4473.3,pgl16814.2,pgl4028.7,pgl2593.7,pgl854.4,pgl5880.4,pgl996.8,pgl40.8,pgl1947.6,pgl6164.6,pgl9470.1,pgl176.5,pgl702.3,pgl34.4,pgl32035.1,pgl13614.1,pgl114.2,pgl1126.2,pgl7053.8,pgl1555.6,pgl1924.4,pgl1639.3,pgl1349.2,pgl346.3,pgl31.11,pgl5296.1,pgl9266.2,pgl1823.7,pgl1468.19,pgl50180.1,pgl…
GO:0016747	4.86454e-05	0.00610919	molecular_function	transferase activity, transferring acyl groups other than amino-acyl groups	Catalysis of the transfer of an acyl group, other than amino-acyl, from one compound (donor) to another (acceptor).	pgl18725.1,pgl805.4,pgl12517.1,pgl3448.5,pgl3194.16,pgl73246.2,pgl13614.1,pgl4412.5,pgl3448.4,pgl5296.1,pgl805.3,pgl41862.1,pgl23293.1,pgl1466.6,pgl10697.21,pgl6740.1,pgl3448.2,pgl346.41,pgl23293.2,pgl4663.1,pgl1265.1,pgl4491.3,pgl1857.11,pgl7856.1,pgl4412.2,pgl310.8,pgl14191.1,pgl238.15,pgl1470.1
GO:0006720	4.96733e-05	0.00603034	biological_process	isoprenoid metabolic process	The chemical reactions and pathways involving isoprenoid compounds, isoprene (2-methylbuta-1,3-diene) or compounds containing or derived from linked isoprene (3-methyl-2-butenylene) residues.	pgl369.4,pgl369.2,pgl6301.1,pgl3135.4,pgl2308.11,pgl4510.8,pgl2744.2,pgl3135.8,pgl4422.1,pgl3135.7,pgl2898.1,pgl1447.14,pgl3843.1,pgl481.2,pgl221.19
GO:0016616	5.07389e-05	0.005961	molecular_function	oxidoreductase activity, acting on the CH-OH group of donors, NAD or NADP as acceptor	Catalysis of an oxidation-reduction (redox) reaction in which a CH-OH group acts as a hydrogen or electron donor and reduces NAD+ or NADP.	pgl369.4,pgl18725.1,pgl805.4,pgl369.3,pgl13614.1,pgl369.2,pgl5296.1,pgl805.3,pgl26742.3,pgl6740.1,pgl1381.3,pgl2944.11,pgl2744.2,pgl1381.2,pgl485.6,pgl19096.1,pgl7856.1,pgl1447.14,pgl14191.1,pgl238.15,pgl1857.20,pgl2707.10,pgl221.19
GO:0050662	6.09832e-05	0.00694065	molecular_function	coenzyme binding	Interacting selectively and non-covalently with a coenzyme, any of various nonprotein organic cofactors that are required, in addition to an enzyme and a substrate, for an enzymatic reaction to proceed.	pgl15829.1,pgl5777.2,pgl231.13,pgl1100.1,pgl1692.1,pgl5296.1,pgl415.6,pgl26742.3,pgl686.6,pgl1381.3,pgl11692.4,pgl2882.1,pgl2744.2,pgl1381.2,pgl485.6,pgl1229.3,pgl7856.1,pgl1447.14,pgl14191.1,pgl15971.4,pgl131.3,pgl6728.1,pgl238.15,pgl5777.3,pgl1857.20,pgl481.2,pgl221.19
GO:0046920	6.39221e-05	0.00705468	molecular_function	alpha-(1->3)-fucosyltransferase activity	Catalysis of the transfer of an L-fucosyl group from GDP-beta-L-fucose to an acceptor molecule to form an alpha-(1->6) linkage.	pgl4169.7,pgl903.32,pgl1093.3,pgl903.33,pgl2554.1,pgl1093.2
GO:0016627	6.6366e-05	0.00710897	molecular_function	oxidoreductase activity, acting on the CH-CH group of donors	Catalysis of an oxidation-reduction (redox) reaction in which a CH-CH group acts as a hydrogen or electron donor and reduces a hydrogen or electron acceptor.	pgl18725.1,pgl805.4,pgl13614.1,pgl231.13,pgl5296.1,pgl805.3,pgl2308.11,pgl6740.1,pgl1229.3,pgl7856.1,pgl14191.1,pgl131.3,pgl1857.20
GO:0004022	0.00010246	0.0106617	molecular_function	alcohol dehydrogenase (NAD) activity	Catalysis of the reaction: an alcohol + NAD+ = an aldehyde or ketone + NADH + H+.	pgl369.4,pgl369.3,pgl369.2,pgl19096.1,pgl1447.14,pgl221.19
GO:0016417	0.000105032	0.0106257	molecular_function	S-acyltransferase activity	Catalysis of the transfer of an acyl group to a sulfur atom on the acceptor molecule.	pgl18725.1,pgl805.4,pgl13614.1,pgl5296.1,pgl805.3,pgl6740.1,pgl7856.1,pgl310.8,pgl14191.1
GO:0050660	0.00011013	0.0108403	molecular_function	flavin adenine dinucleotide binding	Interacting selectively and non-covalently with FAD, flavin-adenine dinucleotide, the coenzyme or the prosthetic group of various flavoprotein oxidoreductase enzymes, in either the oxidized form, FAD, or the reduced form, FADH2.	pgl15829.1,pgl5777.2,pgl231.13,pgl1100.1,pgl1692.1,pgl415.6,pgl686.6,pgl11692.4,pgl2882.1,pgl2744.2,pgl1229.3,pgl15971.4,pgl131.3,pgl6728.1,pgl5777.3,pgl1857.20,pgl481.2
GO:0070402	0.000157515	0.0150966	molecular_function	NADPH binding	Interacting selectively and non-covalently with the reduced form, NADPH, of nicotinamide-adenine dinucleotide phosphate, a coenzyme involved in many redox and biosynthetic reactions.	pgl5296.1,pgl1381.3,pgl1381.2,pgl485.6,pgl7856.1,pgl14191.1
GO:0055114	0.000158677	0.014818	biological_process	oxidation-reduction process	A metabolic process that results in the removal or addition of one or more electrons to or from a substance, with or without the concomitant removal or addition of a proton or protons.	pgl369.4,pgl15829.1,pgl21010.1,pgl473.2,pgl18725.1,pgl805.4,pgl3013.2,pgl369.3,pgl11693.7,pgl13614.1,pgl12426.1,pgl5777.2,pgl230.7,pgl6614.2,pgl4677.1,pgl1100.1,pgl369.2,pgl1692.1,pgl74.2,pgl5296.1,pgl119.2,pgl805.3,pgl415.6,pgl26742.3,pgl686.6,pgl6740.1,pgl50114.1,pgl11692.4,pgl7600.2,pgl2882.1,pgl601.6,pgl2944.11,pgl434.4,pgl2744.2,pgl1265.1,pgl1343.14,pgl232.18,pgl966.12,pgl19096.1,pgl840.5,pg…
GO:0016746	0.000236918	0.0215714	molecular_function	transferase activity, transferring acyl groups	Catalysis of the transfer of an acyl group from one compound (donor) to another (acceptor).	pgl18725.1,pgl805.4,pgl12517.1,pgl3448.5,pgl3194.16,pgl73246.2,pgl13614.1,pgl4412.5,pgl3448.4,pgl5296.1,pgl805.3,pgl41862.1,pgl23293.1,pgl1466.6,pgl10697.21,pgl6740.1,pgl3448.2,pgl346.41,pgl23293.2,pgl4663.1,pgl1265.1,pgl4491.3,pgl1857.11,pgl7856.1,pgl4412.2,pgl310.8,pgl14191.1,pgl238.15,pgl1470.1
GO:0008417	0.00033626	0.0298697	molecular_function	fucosyltransferase activity	Catalysis of the transfer of a fucosyl group to an acceptor molecule, typically another carbohydrate or a lipid.	pgl4169.7,pgl903.32,pgl1093.3,pgl903.33,pgl2554.1,pgl1093.2
GO:0044255	0.000503181	0.043633	biological_process	cellular lipid metabolic process	The chemical reactions and pathways involving lipids, as carried out by individual cells.	pgl369.4,pgl18725.1,pgl805.4,pgl11693.7,pgl686.9,pgl73246.2,pgl1727.4,pgl1555.6,pgl869.23,pgl4412.5,pgl369.2,pgl415.1,pgl5296.1,pgl805.3,pgl6301.1,pgl3135.4,pgl1466.6,pgl3013.1,pgl2308.11,pgl10697.21,pgl6740.1,pgl4510.8,pgl3147.1,pgl41.7,pgl9470.2,pgl2744.2,pgl4663.1,pgl1265.1,pgl3135.8,pgl4422.1,pgl3135.7,pgl2898.1,pgl1229.3,pgl7856.1,pgl1447.14,pgl4412.2,pgl14191.1,pgl3843.1,pgl2991.8,pgl131.3,…
GO:0070330	0.000557539	0.0472222	molecular_function	aromatase activity	Catalysis of the reduction of an aliphatic ring to yield an aromatic ring.	pgl12426.1,pgl119.2,pgl601.6,pgl434.4,pgl966.12,pgl119.3,pgl119.4
GO:0016757	0.000575099	0.0476025	molecular_function	transferase activity, transferring glycosyl groups	Catalysis of the transfer of a glycosyl group from one compound (donor) to another (acceptor).	pgl3446.2,pgl4169.7,pgl14675.1,pgl686.9,pgl1710.4,pgl7844.1,pgl1727.4,pgl903.32,pgl1924.4,pgl869.23,pgl3068.1,pgl7464.6,pgl1093.3,pgl1094.7,pgl382.4,pgl1924.2,pgl3446.3,pgl131.2,pgl96.9,pgl2814.2,pgl903.33,pgl2554.1,pgl1093.2
GO:0045931	0.000580783	0.0470047	biological_process	positive regulation of mitotic cell cycle	Any process that activates or increases the rate or extent of progression through the mitotic cell cycle.	pgl5356.12,pgl1167.4,pgl5163.11,pgl1561.7,pgl190.10,pgl1167.7,pgl4832.12,pgl5029.2,pgl943.5
GO:0006310	0.000638731	0.0505709	biological_process	DNA recombination	Any process in which a new genotype is formed by reassortment of genes resulting in gene combinations different from those that were present in the parents. In eukaryotes genetic recombination can occur by chromosome assortment, intrachromosomal recombination, or nonreciprocal interchromosomal recombination. Intrachromosomal recombination occurs by crossing over. In bacteria it may occur by genet…	pgl442.21,pgl4028.7,pgl1937.9,pgl190.10,pgl212.28,pgl176.10,pgl2324.2,pgl64124.1,pgl956.3,pgl1533.7,pgl1771.11,pgl5445.1,pgl6097.3,pgl36007.1,pgl221.36
GO:0016790	0.000671184	0.0520096	molecular_function	thiolester hydrolase activity	Catalysis of the reaction: RCO-SR' + H2O = RCOOH + HSR'. This reaction is the hydrolysis of a thiolester bond, an ester formed from a carboxylic acid and a thiol (i.e., RCO-SR'), such as that found in acetyl-coenzyme A.	pgl18725.1,pgl805.4,pgl13614.1,pgl5296.1,pgl805.3,pgl6740.1,pgl7856.1,pgl14191.1
GO:0050661	0.000671184	0.0509261	molecular_function	NADP binding	Interacting selectively and non-covalently with nicotinamide-adenine dinucleotide phosphate, a coenzyme involved in many redox and biosynthetic reactions; binding may be to either the oxidized form, NADP+, or the reduced form, NADPH.	pgl5296.1,pgl26742.3,pgl1381.3,pgl1381.2,pgl485.6,pgl7856.1,pgl14191.1,pgl238.15
GO:0044710	0.000690847	0.0513483	biological_process	single-organism metabolic process	A metabolic process - chemical reactions and pathways, including anabolism and catabolism, by which living organisms transform chemical substances - which involves a single organism.	pgl369.4,pgl15829.1,pgl21010.1,pgl814.22,pgl473.2,pgl18725.1,pgl3062.1,pgl15880.1,pgl805.4,pgl3013.2,pgl369.3,pgl11693.7,pgl2593.7,pgl686.9,pgl5880.4,pgl9470.1,pgl73246.2,pgl32035.1,pgl53037.1,pgl13614.1,pgl12426.1,pgl1727.4,pgl5777.2,pgl1555.6,pgl230.7,pgl869.23,pgl4412.5,pgl6614.2,pgl4677.1,pgl1349.2,pgl1100.1,pgl369.2,pgl6451.3,pgl1692.1,pgl74.2,pgl415.1,pgl5296.1,pgl1468.19,pgl7766.5,pgl119.2…
GO:0016740	0.000879595	0.0640697	molecular_function	transferase activity	Catalysis of the transfer of a group, e.g. a methyl group, glycosyl group, acyl group, phosphorus-containing, or other groups, from one compound (generally regarded as the donor) to another compound (generally regarded as the acceptor). Transferase is the systematic name for any enzyme of EC class 2.	pgl3446.2,pgl4169.7,pgl18725.1,pgl14675.1,pgl3062.1,pgl805.4,pgl337.7,pgl3013.2,pgl1857.2,pgl686.9,pgl12517.1,pgl176.5,pgl3448.5,pgl3194.16,pgl73246.2,pgl53037.1,pgl13614.1,pgl6903.6,pgl1710.4,pgl7844.1,pgl1727.4,pgl190.23,pgl903.32,pgl1924.4,pgl869.23,pgl4412.5,pgl4537.1,pgl3068.1,pgl495.5,pgl3448.4,pgl1857.13,pgl407.4,pgl1937.9,pgl5296.1,pgl3134.2,pgl805.3,pgl7464.6,pgl41862.1,pgl23293.1,pgl217…
GO:0035338	0.000919549	0.0656666	biological_process	long-chain fatty-acyl-CoA biosynthetic process	The chemical reactions and pathways resulting in the formation of a long-chain fatty-acyl-CoA any derivative of coenzyme A in which the sulfhydryl group is in a thioester linkage with a long-chain fatty-acyl group. Long-chain fatty-acyl-CoAs have chain lengths of C13 or more.	pgl73246.2,pgl4412.5,pgl5296.1,pgl7856.1
GO:0043142	0.000919549	0.0644038	molecular_function	single-stranded DNA-dependent ATPase activity	Catalysis of the reaction: ATP + H2O = ADP + phosphate; this reaction requires the presence of single-stranded DNA, and it drives another reaction.	pgl4028.7,pgl176.5,pgl1444.44,pgl6097.3
GO:0006631	0.000986832	0.0678121	biological_process	fatty acid metabolic process	The chemical reactions and pathways involving fatty acids, aliphatic monocarboxylic acids liberated from naturally occurring fats and oils by hydrolysis.	pgl18725.1,pgl805.4,pgl11693.7,pgl73246.2,pgl4412.5,pgl5296.1,pgl805.3,pgl1466.6,pgl10697.21,pgl6740.1,pgl41.7,pgl4663.1,pgl1265.1,pgl1229.3,pgl7856.1,pgl1447.14,pgl4412.2,pgl14191.1,pgl2991.8,pgl131.3,pgl238.15,pgl221.19
GO:0016788	0.00100342	0.0676753	molecular_function	hydrolase activity, acting on ester bonds	Catalysis of the hydrolysis of any ester bond.	pgl605.2,pgl3340.10,pgl814.22,pgl18725.1,pgl15880.1,pgl805.4,pgl4473.3,pgl5880.4,pgl996.8,pgl40.8,pgl1947.6,pgl6164.6,pgl13614.1,pgl1349.2,pgl346.3,pgl5296.1,pgl1468.19,pgl7766.5,pgl805.3,pgl1468.16,pgl190.10,pgl25081.7,pgl7673.7,pgl6740.1,pgl1363.10,pgl1301.10,pgl3147.1,pgl176.10,pgl1596.9,pgl1444.44,pgl605.1,pgl5880.5,pgl64124.1,pgl1544.1,pgl24635.5,pgl600.9,pgl5163.15,pgl1468.20,pgl480.15,pgl6…
GO:0016758	0.00102337	0.0677659	molecular_function	transferase activity, transferring hexosyl groups	Catalysis of the transfer of a hexosyl group from one compound (donor) to another (acceptor).	pgl3446.2,pgl4169.7,pgl14675.1,pgl686.9,pgl1710.4,pgl7844.1,pgl1727.4,pgl903.32,pgl1924.4,pgl869.23,pgl7464.6,pgl1093.3,pgl1094.7,pgl382.4,pgl1924.2,pgl3446.3,pgl2814.2,pgl903.33,pgl2554.1,pgl1093.2
GO:0046914	0.00104274	0.0678154	molecular_function	transition metal ion binding	Interacting selectively and non-covalently with a transition metal ions; a transition metal is an element whose atom has an incomplete d-subshell of extranuclear electrons, or which gives rise to a cation or cations with an incomplete d-subshell. Transition metals often have more than one valency state. Biologically relevant transition metals include vanadium, manganese, iron, copper, cobalt, nic…	pgl6670.2,pgl861.6,pgl473.2,pgl18725.1,pgl805.4,pgl1167.4,pgl13614.1,pgl12426.1,pgl1126.2,pgl7053.8,pgl5777.2,pgl230.7,pgl1639.3,pgl204.1,pgl4677.1,pgl3068.1,pgl74.2,pgl190.7,pgl5296.1,pgl119.2,pgl37070.2,pgl805.3,pgl2096.9,pgl26742.3,pgl2217.1,pgl473.16,pgl2096.2,pgl5391.5,pgl6740.1,pgl11549.1,pgl238.21,pgl16814.1,pgl50114.1,pgl2862.6,pgl996.25,pgl346.8,pgl346.16,pgl13455.3,pgl3383.3,pgl7600.2,p…
GO:0016712	0.00112937	0.0721611	molecular_function	oxidoreductase activity, acting on paired donors, with incorporation or reduction of molecular oxygen, reduced flavin or flavoprotein as one donor, and incorporation of one atom of oxygen	Catalysis of an oxidation-reduction (redox) reaction in which hydrogen or electrons are transferred from reduced flavin or flavoprotein and one other donor, and one atom of oxygen is incorporated into one donor.	pgl12426.1,pgl119.2,pgl601.6,pgl434.4,pgl966.12,pgl119.3,pgl119.4
GO:0009055	0.00118117	0.0741692	molecular_function	electron carrier activity	Any molecular entity that serves as an electron acceptor and electron donor in an electron transport chain. An electron transport chain is a process in which a series of electron carriers operate together to transfer electrons from donors to any of several different terminal electron acceptors to generate a transmembrane electrochemical gradient.	pgl12426.1,pgl5777.2,pgl4677.1,pgl119.2,pgl50114.1,pgl7600.2,pgl601.6,pgl434.4,pgl2744.2,pgl966.12,pgl119.3,pgl7600.1,pgl6728.1,pgl5777.3,pgl119.4,pgl231.43,pgl4061.1
GO:0035384	0.00120443	0.0743483	biological_process	thioester biosynthetic process	The chemical reactions and pathways resulting in the formation of a thioester, a compound of general formula RC(=O)SR' in which the linking oxygen in an ester is replaced by a sulfur atom. They are the product of esterification between a carboxylic acid and a thiol.	pgl73246.2,pgl4412.5,pgl5296.1,pgl1466.6,pgl10697.21,pgl41.7,pgl7856.1,pgl2991.8
GO:0071616	0.00120443	0.0731091	biological_process	acyl-CoA biosynthetic process	The chemical reactions and pathways resulting in the formation of acyl-CoA, any derivative of coenzyme A in which the sulfhydryl group is in thiolester linkage with an acyl group.	pgl73246.2,pgl4412.5,pgl5296.1,pgl1466.6,pgl10697.21,pgl41.7,pgl7856.1,pgl2991.8
GO:0008300	0.00124599	0.0743916	biological_process	isoprenoid catabolic process	The chemical reactions and pathways resulting in the breakdown of any isoprenoid compound, isoprene (2-methylbuta-1,3-diene) or compounds containing or derived from linked isoprene (3-methyl-2-butenylene) residues.	pgl3135.4,pgl2308.11,pgl3135.8,pgl4422.1,pgl3135.7
GO:0006633	0.00133963	0.0786927	biological_process	fatty acid biosynthetic process	The chemical reactions and pathways resulting in the formation of a fatty acid, any of the aliphatic monocarboxylic acids that can be liberated by hydrolysis from naturally occurring fats and oils. Fatty acids are predominantly straight-chain acids of 4 to 24 carbon atoms, which may be saturated or unsaturated; branched fatty acids and hydroxy fatty acids also occur, and very long chain acids of …	pgl18725.1,pgl805.4,pgl11693.7,pgl73246.2,pgl4412.5,pgl5296.1,pgl805.3,pgl6740.1,pgl4663.1,pgl7856.1,pgl4412.2,pgl14191.1,pgl238.15
GO:0072330	0.00147845	0.0854682	biological_process	monocarboxylic acid biosynthetic process	The chemical reactions and pathways resulting in the formation of monocarboxylic acids, any organic acid containing one carboxyl (-COOH) group.	pgl18725.1,pgl805.4,pgl11693.7,pgl73246.2,pgl4412.5,pgl5296.1,pgl805.3,pgl6740.1,pgl2744.2,pgl4663.1,pgl7856.1,pgl4412.2,pgl14191.1,pgl238.15
GO:0005835	0.00149678	0.0851763	cellular_component	fatty acid synthase complex	A multienzyme complex that catalyses the synthesis of fatty acids from acetyl CoA.	pgl18725.1,pgl805.4,pgl805.3,pgl6740.1
GO:0035336	0.00149678	0.0838659	biological_process	long-chain fatty-acyl-CoA metabolic process	The chemical reactions and pathways involving long-chain fatty-acyl-CoAs, any derivative of coenzyme A in which the sulfhydryl group is in a thioester linkage with a long-chain fatty-acyl group. Long-chain fatty-acyl-CoAs have chain lengths of C13 or more.	pgl73246.2,pgl4412.5,pgl5296.1,pgl7856.1
GO:0001523	0.00171449	0.0946085	biological_process	retinoid metabolic process	The chemical reactions and pathways involving retinoids, any member of a class of isoprenoids that contain or are derived from four prenyl groups linked head-to-tail. Retinoids include retinol and retinal and structurally similar natural derivatives or synthetic compounds, but need not have vitamin A activity.	pgl369.4,pgl369.2,pgl6301.1,pgl4510.8,pgl1447.14,pgl481.2,pgl221.19
GO:0016101	0.00171449	0.0931964	biological_process	diterpenoid metabolic process	The chemical reactions and pathways involving diterpenoid compounds, terpenoids with four isoprene units.	pgl369.4,pgl369.2,pgl6301.1,pgl4510.8,pgl1447.14,pgl481.2,pgl221.19
GO:0016798	0.00191231	0.102421	molecular_function	hydrolase activity, acting on glycosyl bonds	Catalysis of the hydrolysis of any glycosyl bond.	pgl9470.1,pgl34.4,pgl32035.1,pgl114.2,pgl1555.6,pgl31.11,pgl9266.2,pgl192.6,pgl473.16,pgl9470.2,pgl232.42,pgl2191.8,pgl1919.48,pgl473.12,pgl22678.1,pgl1267.5,pgl662.16,pgl471.8,pgl6889.6
GO:0019985	0.00191573	0.101117	biological_process	translesion synthesis	The replication of damaged DNA by synthesis across a lesion in the template strand; a specialized DNA polymerase or replication complex inserts a defined nucleotide across from the lesion which allows DNA synthesis to continue beyond the lesion. This process can be mutagenic depending on the damaged nucleotide and the inserted nucleotide.	pgl1937.9,pgl176.10,pgl555.12
GO:0016042	0.00197061	0.102528	biological_process	lipid catabolic process	The chemical reactions and pathways resulting in the breakdown of lipids, compounds soluble in an organic solvent but not, or sparingly, in an aqueous solvent.	pgl15880.1,pgl5880.4,pgl1349.2,pgl3135.4,pgl1468.16,pgl2308.11,pgl3147.1,pgl41.7,pgl9470.2,pgl5880.5,pgl1265.1,pgl3135.8,pgl4422.1,pgl3135.7,pgl1468.20,pgl1229.3,pgl8270.2,pgl2991.8,pgl131.3,pgl1349.1,pgl5541.4,pgl5145.7
GO:0045455	0.00203111	0.104187	biological_process	ecdysteroid metabolic process	The chemical reactions and pathways involving ecdysteroids, a group of polyhydroxylated ketosteroids ubiquitous in insects and other arthropods, in which they initiate post-embryonic development, including the metamorphosis of immature forms and the development of the reproductive system and the maturation of oocytes in adult females.	pgl15829.1,pgl1692.1,pgl415.6,pgl686.6,pgl11692.4,pgl2882.1,pgl5322.4,pgl231.43
GO:0016407	0.00204211	0.103297	molecular_function	acetyltransferase activity	Catalysis of the transfer of an acetyl group to an acceptor molecule.	pgl18725.1,pgl805.4,pgl3194.16,pgl13614.1,pgl5296.1,pgl805.3,pgl41862.1,pgl6740.1,pgl346.41,pgl4491.3,pgl7856.1,pgl14191.1,pgl1470.1
GO:0003684	0.00208376	0.10396	molecular_function	damaged DNA binding	Interacting selectively and non-covalently with damaged DNA.	pgl4028.7,pgl176.5,pgl1937.9,pgl555.12,pgl1168.2,pgl2285.3,pgl36007.1
GO:0008812	0.00208376	0.102555	molecular_function	choline dehydrogenase activity	Catalysis of the reaction: A + choline = AH(2) + betaine aldehyde.	pgl15829.1,pgl1692.1,pgl415.6,pgl686.6,pgl11692.4,pgl2882.1,pgl481.2
GO:0048037	0.00220373	0.107013	molecular_function	cofactor binding	Interacting selectively and non-covalently with a cofactor, a substance that is required for the activity of an enzyme or other protein. Cofactors may be inorganic, such as the metal atoms zinc, iron, and copper in certain forms, or organic, in which case they are referred to as coenzymes. Cofactors may either be bound tightly to active sites or bind loosely with the substrate.	pgl15829.1,pgl5777.2,pgl231.13,pgl1100.1,pgl1692.1,pgl5296.1,pgl415.6,pgl26742.3,pgl686.6,pgl1381.3,pgl11692.4,pgl2882.1,pgl2744.2,pgl1381.2,pgl485.6,pgl1229.3,pgl7856.1,pgl1447.14,pgl14191.1,pgl15971.4,pgl131.3,pgl6728.1,pgl238.15,pgl5777.3,pgl1857.20,pgl481.2,pgl221.19
GO:0006714	0.00231253	0.110819	biological_process	sesquiterpenoid metabolic process	The chemical reactions and pathways involving sesquiterpenoid compounds, terpenoids with three isoprene units.	pgl3135.4,pgl2744.2,pgl3135.8,pgl4422.1,pgl3135.7
GO:0046949	0.00236101	0.111673	biological_process	fatty-acyl-CoA biosynthetic process	The chemical reactions and pathways resulting in the formation of a fatty-acyl-CoA, any derivative of coenzyme A in which the sulfhydryl group is in thiolester linkage with a fatty-acyl group.	pgl73246.2,pgl4412.5,pgl5296.1,pgl1466.6,pgl10697.21,pgl7856.1
GO:0006637	0.00246638	0.115161	biological_process	acyl-CoA metabolic process	The chemical reactions and pathways involving acyl-CoA, any derivative of coenzyme A in which the sulfhydryl group is in thiolester linkage with an acyl group.	pgl73246.2,pgl4412.5,pgl5296.1,pgl1466.6,pgl10697.21,pgl41.7,pgl7856.1,pgl14191.1,pgl2991.8
GO:0035383	0.00246638	0.113703	biological_process	thioester metabolic process	The chemical reactions and pathways involving a thioester, a compound of general formula RC(=O)SR' in which the linking oxygen in an ester is replaced by a sulfur atom. They are the product of esterification between a carboxylic acid and a thiol.	pgl73246.2,pgl4412.5,pgl5296.1,pgl1466.6,pgl10697.21,pgl41.7,pgl7856.1,pgl14191.1,pgl2991.8
GO:0042180	0.00252231	0.114828	biological_process	cellular ketone metabolic process	The chemical reactions and pathways involving any of a class of organic compounds that contain the carbonyl group, CO, and in which the carbonyl group is bonded only to carbon atoms, as carried out by individual cells. The general formula for a ketone is RCOR, where R and R are alkyl or aryl groups.	pgl15829.1,pgl1692.1,pgl415.6,pgl686.6,pgl1381.3,pgl11692.4,pgl2882.1,pgl1381.2,pgl485.6,pgl5322.4,pgl231.43
GO:0005506	0.00263643	0.118542	molecular_function	iron ion binding	Interacting selectively and non-covalently with iron (Fe) ions.	pgl12426.1,pgl5777.2,pgl230.7,pgl4677.1,pgl74.2,pgl119.2,pgl26742.3,pgl50114.1,pgl7600.2,pgl601.6,pgl434.4,pgl2744.2,pgl966.12,pgl840.5,pgl119.3,pgl7600.1,pgl6728.1,pgl5777.3,pgl119.4,pgl231.43
GO:0005576	0.00278169	0.123548	cellular_component	extracellular region	The space external to the outermost structure of a cell. For cells without external protective or external encapsulating structures this refers to space outside of the plasma membrane. This term covers the host cell environment outside an intracellular parasite.	pgl4348.6,pgl3550.8,pgl3340.10,pgl61819.1,pgl395.11,pgl10401.1,pgl15880.1,pgl11693.7,pgl2593.7,pgl5880.4,pgl2554.5,pgl6903.6,pgl1126.2,pgl1727.4,pgl1349.2,pgl22.7,pgl2163.19,pgl346.3,pgl1692.1,pgl74.2,pgl5296.1,pgl6903.7,pgl9266.2,pgl38.7,pgl37070.2,pgl192.6,pgl415.6,pgl56203.1,pgl667.1,pgl1468.16,pgl26742.3,pgl1165.12,pgl473.16,pgl1378.6,pgl13238.3,pgl7895.2,pgl3071.5,pgl5449.2,pgl686.6,pgl21608…
GO:0034061	0.00293347	0.128719	molecular_function	DNA polymerase activity	Catalysis of the reaction: deoxynucleoside triphosphate + DNA(n) = diphosphate + DNA(n+1); the synthesis of DNA from deoxyribonucleotide triphosphates in the presence of a nucleic acid template and a 3'hydroxyl group.	pgl176.5,pgl4537.1,pgl1937.9,pgl176.10,pgl555.12,pgl63.6
GO:0042447	0.00304227	0.131904	biological_process	hormone catabolic process	The chemical reactions and pathways resulting in the breakdown of any hormone, naturally occurring substances secreted by specialized cells that affects the metabolism or behavior of other cells possessing functional receptors for the hormone.	pgl3135.4,pgl3135.8,pgl4422.1,pgl3135.7,pgl1770.3
GO:0006281	0.00307065	0.131568	biological_process	DNA repair	The process of restoring DNA after damage. Genomes are subject to damage by chemical and physical agents in the environment (e.g. UV and ionizing radiations, chemical mutagens, fungal and bacterial toxins, etc.) and by free radicals or alkylating agents endogenously generated in metabolism. DNA is also damaged because of errors during its replication. A variety of different DNA repair pathways ha…	pgl4197.9,pgl4028.7,pgl2593.7,pgl176.5,pgl3068.1,pgl495.5,pgl1937.9,pgl190.10,pgl176.10,pgl2324.2,pgl64124.1,pgl956.3,pgl555.12,pgl1168.2,pgl1652.6,pgl1533.7,pgl96.9,pgl1771.11,pgl5445.1,pgl2285.3,pgl6097.3,pgl36007.1,pgl221.36
GO:0020037	0.00327172	0.138554	molecular_function	heme binding	Interacting selectively and non-covalently with heme, any compound of iron complexed in a porphyrin (tetrapyrrole) ring.	pgl11693.7,pgl12426.1,pgl4677.1,pgl1100.1,pgl74.2,pgl119.2,pgl50114.1,pgl7600.2,pgl601.6,pgl434.4,pgl1343.14,pgl966.12,pgl119.3,pgl7600.1,pgl15971.4,pgl119.4,pgl231.43,pgl4061.1
GO:0004553	0.0033696	0.141059	molecular_function	hydrolase activity, hydrolyzing O-glycosyl compounds	Catalysis of the hydrolysis of any O-glycosyl bond.	pgl9470.1,pgl34.4,pgl32035.1,pgl1555.6,pgl31.11,pgl9266.2,pgl192.6,pgl473.16,pgl9470.2,pgl232.42,pgl2191.8,pgl1919.48,pgl473.12,pgl22678.1,pgl1267.5,pgl662.16,pgl6889.6
GO:0004252	0.00345439	0.142965	molecular_function	serine-type endopeptidase activity	Catalysis of the hydrolysis of internal, alpha-peptide bonds in a polypeptide chain by a catalytic mechanism that involves a catalytic triad consisting of a serine nucleophile that is activated by a proton relay involving an acidic residue (e.g. aspartate or glutamate) and a basic residue (usually histidine).	pgl4348.6,pgl1924.4,pgl1165.12,pgl2308.4,pgl5449.2,pgl1561.2,pgl3456.6,pgl2676.7,pgl1561.10,pgl339.9,pgl7057.2,pgl5332.1,pgl4281.1,pgl11330.1,pgl3456.3,pgl97.8,pgl21985.1,pgl3448.6,pgl3065.2,pgl7170.46,pgl6642.1,pgl10838.1,pgl3456.5
GO:0042587	0.00358008	0.146502	cellular_component	glycogen granule	Cytoplasmic bead-like structures of animal cells, visible by electron microscope. Each granule is a functional unit with the biosynthesis and catabolism of glycogen being catalyzed by enzymes bound to the granule surface.	pgl5296.1,pgl7856.1,pgl14191.1
GO:0035337	0.00360382	0.145835	biological_process	fatty-acyl-CoA metabolic process	The chemical reactions and pathways involving a fatty-acyl-CoA, any derivative of coenzyme A in which the sulfhydryl group is in thiolester linkage with a fatty-acyl group.	pgl73246.2,pgl4412.5,pgl5296.1,pgl1466.6,pgl10697.21,pgl7856.1
GO:0009451	0.00368641	0.147538	biological_process	RNA modification	The covalent alteration of one or more nucleotides within an RNA molecule to produce an RNA molecule with a sequence that differs from that coded genetically.	pgl1937.18,pgl27.2,pgl693.2,pgl966.22,pgl840.5,pgl1923.2,pgl954.8,pgl7170.43,pgl3298.3
GO:0046906	0.00403413	0.159699	molecular_function	tetrapyrrole binding	Interacting selectively and non-covalently with a tetrapyrrole, a compound containing four pyrrole nuclei variously substituted and linked to each other through carbons at the alpha position.	pgl11693.7,pgl12426.1,pgl4677.1,pgl1100.1,pgl74.2,pgl119.2,pgl50114.1,pgl7600.2,pgl601.6,pgl434.4,pgl1343.14,pgl966.12,pgl119.3,pgl7600.1,pgl15971.4,pgl119.4,pgl231.43,pgl4061.1
GO:0032787	0.00417395	0.163457	biological_process	monocarboxylic acid metabolic process	The chemical reactions and pathways involving monocarboxylic acids, any organic acid containing one carboxyl (COOH) group or anion (COO-).	pgl18725.1,pgl805.4,pgl11693.7,pgl73246.2,pgl4412.5,pgl5296.1,pgl805.3,pgl1466.6,pgl10697.21,pgl6740.1,pgl4510.8,pgl41.7,pgl2744.2,pgl4663.1,pgl1265.1,pgl1229.3,pgl7856.1,pgl1447.14,pgl4412.2,pgl14191.1,pgl2814.2,pgl2991.8,pgl131.3,pgl238.15,pgl221.19
GO:0006301	0.00465026	0.180173	biological_process	postreplication repair	The conversion of DNA-damage induced single-stranded gaps into large molecular weight DNA after replication. Includes pathways that remove replication-blocking lesions in conjunction with DNA replication.	pgl1937.9,pgl176.10,pgl555.12,pgl36007.1
GO:0006719	0.00465026	0.178276	biological_process	juvenile hormone catabolic process	The chemical reactions and pathways resulting in the breakdown of juvenile hormones, the three sesquiterpenoid derivatives that function to maintain the larval state of insects at molting and that may be required for other processes, e.g. oogenesis.	pgl3135.4,pgl3135.8,pgl4422.1,pgl3135.7
GO:0008096	0.00465026	0.176419	molecular_function	juvenile hormone epoxide hydrolase activity	Catalysis of the hydrolysis of the epoxide in a juvenile hormone to the corresponding diol.	pgl3135.4,pgl3135.8,pgl4422.1,pgl3135.7
GO:0016107	0.00465026	0.174601	biological_process	sesquiterpenoid catabolic process	The chemical reactions and pathways resulting in the breakdown of sesquiterpenoid compounds, terpenoids with three isoprene units.	pgl3135.4,pgl3135.8,pgl4422.1,pgl3135.7
GO:0016115	0.00465026	0.172819	biological_process	terpenoid catabolic process	The chemical reactions and pathways resulting in the breakdown of terpenoids, any member of a class of compounds characterized by an isoprenoid chemical structure.	pgl3135.4,pgl3135.8,pgl4422.1,pgl3135.7
GO:0033961	0.00465026	0.171073	molecular_function	cis-stilbene-oxide hydrolase activity	Catalysis of the reaction: cis-stilbene oxide + H2O = (+)-(1R,2R)-1,2-diphenylethane-1,2-diol.	pgl3135.4,pgl3135.8,pgl4422.1,pgl3135.7
GO:0006641	0.00493089	0.179583	biological_process	triglyceride metabolic process	The chemical reactions and pathways involving triglyceride, any triester of glycerol. The three fatty acid residues may all be the same or differ in any permutation. Triglycerides are important components of plant oils, animal fats and animal plasma lipoproteins.	pgl73246.2,pgl4412.5,pgl5296.1,pgl41.7,pgl7856.1,pgl2991.8,pgl4028.3
GO:0042574	0.00497732	0.179479	biological_process	retinal metabolic process	The chemical reactions and pathways involving retinal, a compound that plays an important role in the visual process in most vertebrates. In the retina, retinal combines with opsins to form visual pigments. Retinal is one of the forms of vitamin A.	pgl369.4,pgl369.2,pgl6301.1,pgl1447.14,pgl221.19
GO:0008236	0.00514581	0.183736	molecular_function	serine-type peptidase activity	Catalysis of the hydrolysis of peptide bonds in a polypeptide chain by a catalytic mechanism that involves a catalytic triad consisting of a serine nucleophile that is activated by a proton relay involving an acidic residue (e.g. aspartate or glutamate) and a basic residue (usually histidine).	pgl4348.6,pgl1924.4,pgl1165.12,pgl2308.4,pgl5449.2,pgl1561.2,pgl3456.6,pgl4510.8,pgl2676.7,pgl1561.10,pgl339.9,pgl7057.2,pgl5332.1,pgl4281.1,pgl11330.1,pgl3456.3,pgl97.8,pgl21985.1,pgl3448.6,pgl3065.2,pgl247.3,pgl7170.46,pgl6642.1,pgl10838.1,pgl3456.5
GO:0007586	0.00541152	0.191347	biological_process	digestion	The whole of the physical, chemical, and biochemical processes carried out by multicellular organisms to break down ingested nutrients into components that may be easily absorbed and directed into metabolism.	pgl15880.1,pgl5880.4,pgl9470.1,pgl1126.2,pgl1349.2,pgl1165.12,pgl5880.5,pgl2155.23,pgl1349.1,pgl5541.4
GO:0006022	0.00553118	0.193698	biological_process	aminoglycan metabolic process	The chemical reactions and pathways involving aminoglycans, any polymer containing amino groups that consists of more than about 10 monosaccharide residues joined to each other by glycosidic linkages.	pgl2554.5,pgl32035.1,pgl38.7,pgl37070.2,pgl192.6,pgl1094.7,pgl232.42,pgl3796.6,pgl1678.1,pgl470.13,pgl247.19,pgl1956.4,pgl4028.8,pgl1267.5,pgl1113.14
GO:0008010	0.00564503	0.195802	molecular_function	structural constituent of chitin-based larval cuticle	The action of a molecule that contributes to the structural integrity of the chitin-based cuticle of a larva. An example of this is found in Drosophila melanogaster.	pgl3550.8,pgl1891.5,pgl7896.12,pgl70623.1,pgl330.5,pgl32268.6,pgl231.20,pgl19634.3,pgl685.7,pgl4197.8,pgl7896.7,pgl14642.9,pgl88861.1
GO:0007131	0.00574409	0.197358	biological_process	reciprocal meiotic recombination	The cell cycle process in which double strand breaks are formed and repaired through a double Holliday junction intermediate. This results in the equal exchange of genetic material between non-sister chromatids in a pair of homologous chromosomes. These reciprocal recombinant products ensure the proper segregation of homologous chromosomes during meiosis I and create genetic diversity.	pgl442.21,pgl190.10,pgl212.28,pgl64124.1,pgl956.3,pgl1533.7,pgl36007.1
GO:0035825	0.00574409	0.195514	biological_process	reciprocal DNA recombination	A DNA recombination process that results in the equal exchange of genetic material between the recombining DNA molecules.	pgl442.21,pgl190.10,pgl212.28,pgl64124.1,pgl956.3,pgl1533.7,pgl36007.1
GO:0000253	0.00592002	0.199636	molecular_function	3-keto sterol reductase activity	Catalysis of the reaction: a 3-beta-hydroxyl sterol + NADP+ = a 3-keto sterol + NADPH + H(+).	pgl1381.3,pgl1381.2,pgl485.6
GO:0042374	0.00592002	0.197805	biological_process	phylloquinone metabolic process	The chemical reactions and pathways involving phylloquinone, a quinone-derived compound synthesized by green plants. Phylloquinone has vitamin K activity and is known as vitamin K1.	pgl1381.3,pgl1381.2,pgl485.6
GO:0042376	0.00592002	0.196007	biological_process	phylloquinone catabolic process	The chemical reactions and pathways resulting in the breakdown of phylloquinone, vitamin K1, a quinone-derived compound synthesized by green plants.	pgl1381.3,pgl1381.2,pgl485.6
GO:0042378	0.00592002	0.194241	biological_process	quinone catabolic process	The chemical reactions and pathways resulting in the breakdown of quinone.	pgl1381.3,pgl1381.2,pgl485.6
GO:0071353	0.00592002	0.192506	biological_process	cellular response to interleukin-4	Any process that results in a change in state or activity of a cell (in terms of movement, secretion, enzyme production, gene expression, etc.) as a result of an interleukin-4 stimulus.	pgl5296.1,pgl7856.1,pgl14191.1
GO:1901662	0.00592002	0.190803	biological_process	quinone catabolic process	The chemical reactions and pathways resulting in the breakdown of quinone.	pgl1381.3,pgl1381.2,pgl485.6
GO:0017171	0.00599268	0.19145	molecular_function	serine hydrolase activity	Catalysis of the hydrolysis of a substrate by a catalytic mechanism that involves a catalytic triad consisting of a serine nucleophile that is activated by a proton relay involving an acidic residue (e.g. aspartate or glutamate) and a basic residue (usually histidine).	pgl4348.6,pgl1924.4,pgl1165.12,pgl2308.4,pgl5449.2,pgl1561.2,pgl3456.6,pgl4510.8,pgl2676.7,pgl1561.10,pgl339.9,pgl7057.2,pgl5332.1,pgl4281.1,pgl11330.1,pgl3456.3,pgl97.8,pgl21985.1,pgl3448.6,pgl3065.2,pgl247.3,pgl7170.46,pgl6642.1,pgl10838.1,pgl3456.5
GO:0000270	0.00621542	0.19684	biological_process	peptidoglycan metabolic process	The chemical reactions and pathways involving peptidoglycans, any of a class of glycoconjugates found only in bacterial cell walls and consisting of strands of glycosaminoglycan cross-linked by oligopeptides to form a huge and rigid network.	pgl37070.2,pgl1678.1,pgl470.13,pgl1267.5,pgl1113.14
GO:0009253	0.00621542	0.195143	biological_process	peptidoglycan catabolic process	The chemical reactions and pathways resulting in the breakdown of peptidoglycans, any of a class of glycoconjugates found in bacterial cell walls.	pgl37070.2,pgl1678.1,pgl470.13,pgl1267.5,pgl1113.14
GO:0006716	0.00628669	0.195693	biological_process	juvenile hormone metabolic process	The chemical reactions and pathways involving juvenile hormones, the three sesquiterpenoid derivatives that function to maintain the larval state of insects at molting and that may be required for other processes, e.g. oogenesis.	pgl3135.4,pgl3135.8,pgl4422.1,pgl3135.7
GO:0019432	0.00628669	0.194035	biological_process	triglyceride biosynthetic process	The chemical reactions and pathways resulting in the formation of a triglyceride, any triester of glycerol.	pgl73246.2,pgl4412.5,pgl5296.1,pgl7856.1
GO:0031012	0.00650653	0.199133	cellular_component	extracellular matrix	A structure lying external to one or more cells, which provides structural support for cells or tissues; may be completely external to the cell (as in animals and bacteria) or be part of the cell (as in plants).	pgl3550.8,pgl395.11,pgl1891.5,pgl2554.5,pgl6903.6,pgl7896.12,pgl70623.1,pgl6903.7,pgl192.6,pgl330.5,pgl32268.6,pgl231.20,pgl19634.3,pgl685.7,pgl4197.8,pgl12822.5,pgl694.2,pgl1992.2,pgl17432.1,pgl1495.7,pgl7896.7,pgl14642.9,pgl88861.1,pgl48.5
GO:0008821	0.00663346	0.201326	molecular_function	crossover junction endodeoxyribonuclease activity	Catalysis of the endonucleolytic cleavage at a junction such as a reciprocal single-stranded crossover between two homologous DNA duplexes (Holliday junction).	pgl190.10,pgl64124.1
GO:0017042	0.00663346	0.199662	molecular_function	glycosylceramidase activity	Catalysis of the reaction: glycosyl-N-acylsphingosine + H2O = a sugar + N-acylsphingosine.	pgl9470.1,pgl9470.2
GO:0017117	0.00663346	0.198025	cellular_component	single-stranded DNA-dependent ATP-dependent DNA helicase complex	A protein complex that possesses single-stranded DNA-dependent DNA helicase activity.	pgl4028.7,pgl6097.3
GO:0031436	0.00663346	0.196415	cellular_component	BRCA1-BARD1 complex	A heterodimeric complex comprising BRCA1 and BARD1, which possesses ubiquitin ligase activity and is involved in genome maintenance, possibly by functioning in surveillance for DNA damage.	pgl3068.1,pgl96.9
GO:0042276	0.00663346	0.194831	biological_process	error-prone translesion synthesis	The conversion of DNA-damage induced single-stranded gaps into large molecular weight DNA after replication by using a specialized DNA polymerase or replication complex to insert a defined nucleotide across the lesion. This process does not remove the replication-blocking lesions and causes an increase in the endogenous mutation level. For example, in E. coli, a low fidelity DNA polymerase, pol V…	pgl176.10,pgl555.12
GO:0085020	0.00663346	0.193273	biological_process	protein K6-linked ubiquitination	A protein ubiquitination process in which a polymer of ubiquitin, formed by linkages between lysine residues at position 6 of the ubiquitin monomers, is added to a protein. K6-linked ubiquitination is involved in DNA repair.	pgl3068.1,pgl96.9
GO:0008094	0.00666771	0.192728	molecular_function	DNA-dependent ATPase activity	Catalysis of the reaction: ATP + H2O = ADP + phosphate; this reaction requires the presence of single- or double-stranded DNA, and it drives another reaction.	pgl4028.7,pgl176.5,pgl190.10,pgl1444.44,pgl2324.2,pgl956.3,pgl5445.1,pgl6097.3,pgl36007.1,pgl221.36
GO:0030203	0.00732345	0.210016	biological_process	glycosaminoglycan metabolic process	The chemical reactions and pathways involving glycosaminoglycans, any one of a group of polysaccharides that contain amino sugars. Formerly known as mucopolysaccharides, they include hyaluronic acid and chondroitin, which provide lubrication in joints and form part of the matrix of cartilage. The three-dimensional structure of these molecules enables them to trap water, which forms a gel and give…	pgl32035.1,pgl37070.2,pgl1094.7,pgl1678.1,pgl470.13,pgl4028.8,pgl1267.5,pgl1113.14
GO:0006027	0.00745841	0.212215	biological_process	glycosaminoglycan catabolic process	The chemical reactions and pathways resulting in the breakdown of glycosaminoglycans, any one of a group of polysaccharides that contain amino sugars.	pgl32035.1,pgl37070.2,pgl1678.1,pgl470.13,pgl1267.5,pgl1113.14
GO:0001649	0.00765522	0.216126	biological_process	osteoblast differentiation	The process whereby a relatively unspecialized cell acquires the specialized features of an osteoblast, a mesodermal or neural crest cell that gives rise to bone.	pgl5296.1,pgl663.10,pgl507.28,pgl7856.1,pgl14191.1
GO:0004301	0.0082662	0.231581	molecular_function	epoxide hydrolase activity	Catalysis of the reaction: an epoxide + H2O = a glycol.	pgl3135.4,pgl3135.8,pgl4422.1,pgl3135.7
GO:0016803	0.0082662	0.229813	molecular_function	ether hydrolase activity	Catalysis of the hydrolysis of an ether bond, -O-.	pgl3135.4,pgl3135.8,pgl4422.1,pgl3135.7
GO:0031000	0.0082662	0.228072	biological_process	response to caffeine	Any process that results in a change in state or activity of a cell or an organism (in terms of movement, secretion, enzyme production, gene expression, etc.) as a result of a caffeine stimulus. Caffeine is an alkaloid found in numerous plant species, where it acts as a natural pesticide that paralyzes and kills certain insects feeding upon them.	pgl4677.1,pgl119.2,pgl434.4,pgl119.3
GO:0044242	0.00853557	0.233734	biological_process	cellular lipid catabolic process	The chemical reactions and pathways resulting in the breakdown of lipids, as carried out by individual cells.	pgl3135.4,pgl2308.11,pgl3147.1,pgl41.7,pgl9470.2,pgl1265.1,pgl3135.8,pgl4422.1,pgl3135.7,pgl1229.3,pgl2991.8,pgl131.3
GO:0006732	0.00866178	0.235419	biological_process	coenzyme metabolic process	The chemical reactions and pathways involving coenzymes, any of various nonprotein organic cofactors that are required, in addition to an enzyme and a substrate, for an enzymatic reaction to proceed.	pgl73246.2,pgl4412.5,pgl1100.1,pgl5296.1,pgl1466.6,pgl10697.21,pgl4283.4,pgl1381.3,pgl41.7,pgl1381.2,pgl485.6,pgl7856.1,pgl14191.1,pgl15971.4,pgl2991.8,pgl3298.3
GO:0001503	0.00878793	0.237079	biological_process	ossification	The formation of bone or of a bony substance, or the conversion of fibrous tissue or of cartilage into bone or a bony substance.	pgl5296.1,pgl663.10,pgl507.28,pgl2853.28,pgl7856.1,pgl14191.1,pgl1113.7
GO:0009109	0.00899727	0.240942	biological_process	coenzyme catabolic process	The chemical reactions and pathways resulting in the breakdown of coenzymes, any of various nonprotein organic cofactors that are required, in addition to an enzyme and a substrate, for an enzymatic reaction to proceed.	pgl1381.3,pgl1381.2,pgl485.6
GO:0030488	0.00899727	0.239183	biological_process	tRNA methylation	The posttranscriptional addition of methyl groups to specific residues in a tRNA molecule.	pgl693.2,pgl840.5,pgl1923.2
GO:0007127	0.00923311	0.243674	biological_process	meiosis I	The first meiotic nuclear division in which homologous chromosomes are paired and segregated from each other, producing two haploid daughter nuclei.	pgl442.21,pgl4412.5,pgl190.10,pgl212.28,pgl64124.1,pgl956.3,pgl4663.1,pgl4412.2,pgl1533.7,pgl3975.5,pgl36007.1
GO:0016836	0.00929988	0.24367	molecular_function	hydro-lyase activity	Catalysis of the cleavage of a carbon-oxygen bond by elimination of water.	pgl18725.1,pgl805.4,pgl13614.1,pgl5296.1,pgl805.3,pgl6740.1,pgl7856.1,pgl14191.1
GO:0031935	0.00929988	0.24193	biological_process	regulation of chromatin silencing	Any process that affects the rate, extent or location of chromatin silencing.	pgl5356.12,pgl1167.4,pgl5163.11,pgl1561.7,pgl1167.7,pgl5029.2,pgl9784.5,pgl943.5
GO:0006400	0.00931202	0.240528	biological_process	tRNA modification	The covalent alteration of one or more nucleotides within a tRNA molecule to produce a tRNA molecule with a sequence that differs from that coded genetically.	pgl693.2,pgl840.5,pgl1923.2,pgl954.8,pgl3298.3
GO:0008610	0.00970258	0.248851	biological_process	lipid biosynthetic process	The chemical reactions and pathways resulting in the formation of lipids, compounds soluble in an organic solvent but not, or sparingly, in an aqueous solvent.	pgl18725.1,pgl805.4,pgl11693.7,pgl686.9,pgl73246.2,pgl1727.4,pgl869.23,pgl4412.5,pgl415.1,pgl5296.1,pgl805.3,pgl6301.1,pgl3013.1,pgl6740.1,pgl2744.2,pgl4663.1,pgl2898.1,pgl7856.1,pgl4412.2,pgl14191.1,pgl3843.1,pgl5322.4,pgl238.15,pgl1857.20,pgl231.43,pgl48.5
