# Supplementary material for: Skipper genome sheds light on unique phenotypic traits and phylogeny
Source: BMC Genomics. 2015 Aug 27;16(1):639. doi: 10.1186/s12864-015-1846-0 (PMC4551732; doi:10.1186/s12864-015-1846-0)
Supplement: Additional file 7: Table S1. — Statistics for sequencing data, data processing and genome assembly, related to experimental procedure. (XLSX 15 kb) [file 12864_2015_1846_MOESM7_ESM.xlsx]

## Sheet: Index
Supplementary Table S1. Statistics for sequencing data, data processing and genome assembly, related to experimental procedure.
This file contains multiple sheets and each sheet corresponds to one supplement table
S1A	supplementary Table S1A. Amount of data in sequence libraries used for genome assembly
S1B	supplementary Table S1B. Amount of data that is removed at each stage of data processing
S1C	supplementary Table S1C. Assembly statistics for Lerema accius genome by different methods

## Sheet: S1A
Table S1A. Amount of data in sequence libraries used for genome assembly
Library	Raw sequence	Processed sequence
250 bp paired-end	21.0 Gb (69.8X)	16.0 Gb (53.3X)
500 bp paired-end	7.2 Gb (23.9X)	5.1 Gb (16.9X)
2 kb mate-pair	6.9 Gb (22.9X)	3.0 Gb (10.1X)
6 kb mate-pair	3.4 Gb (11.3X)	1.5 Gb (5.1X)
15 kb paired-end	2.0 Gb (6.6X)	0.9 Gb (2.9X)
pair-end reads in mate-pair libraries	n/a	2.0 Gb (6.7X)
single-end	n/a	1.4 Gb (4.6X)
total	40.5 Gb (135X)	30.0 Gb (99.5X)

## Sheet: S1B
Table S1B. Amount of data that is removed at each stage of data processing
Data process stage	Amount of data removed (%)
purify filter	0.126
remove loxP sites	0.0634
remove contamination by mirabait	0.0169
trim low-quality ends	0.0612
error correction with QUAKE	0.0204
total	0.26

## Sheet: S1C
Table S1C. Assembly statistics for Lerema accius genome by different methods
Assembler	SOAPdenovo2	Allpath-LG	Platanus	assembly_v1*
contig N50 (bp)	397	8045	14833	16162
scaffold N50 (bp)	1411	40585	451972	513200
assembly size (Mb)	866	308	322	301
* assembly_v1: the current assembly, improved based on Platanus assembly
